# Supplementary material for: Chromosome-level genome assembly and population genomic resource to accelerate orphan crop lablab breeding
Source: Nat Commun. 2023 Apr 17;14:1915. doi: 10.1038/s41467-023-37489-7 (PMC10110558; doi:10.1038/s41467-023-37489-7)
Supplement: Supplementary file 4 — Supplementary Data 1 [file 41467_2023_37489_MOESM4_ESM.xlsx]

## Sheet: Sheet1
Supplementary Data 1: Orthogroups in lablab and other legumes
Orthogroup	Arabidopsis thaliana	Cajanus cajan	Medicago truncatula	Phaseolus Vulgaris	Vigna angularis	Lablab purpureus
OG0000000					transcript_KOM24879, transcript_KOM24917, transcript_KOM24987, transcript_KOM25054, transcript_KOM25059, transcript_KOM25190, transcript_KOM25193, transcript_KOM25194, transcript_KOM25211, transcript_KOM25230, transcript_KOM25273, transcript_KOM25299, transcript_KOM25301, transcript_KOM25310, transcript_KOM25321, transcript_KOM25366, transcript_KOM25471, transcript_KOM25472, transcript_KOM25533, …
OG0000001		r-XM_029274516.1		r-XM_007160800.1	transcript_KOM24872, transcript_KOM24873, transcript_KOM24874, transcript_KOM24875, transcript_KOM24876, transcript_KOM24881, transcript_KOM24883, transcript_KOM24884, transcript_KOM24906, transcript_KOM24907, transcript_KOM24908, transcript_KOM24912, transcript_KOM24920, transcript_KOM24927, transcript_KOM24963, transcript_KOM24966, transcript_KOM24967, transcript_KOM24985, transcript_KOM24986, …
OG0000002		r-XM_020346259.1, r-XM_020346268.1, r-XM_020346284.1, r-XM_020346291.1, r-XM_020346496.1, r-XM_020346505.1, r-XM_020346584.1, r-XM_020346595.1, r-XM_020346722.1, r-XM_020346810.1, r-XM_020346813.1, r-XM_020346837.1, r-XM_020346912.1, r-XM_020347022.1, r-XM_020347126.1, r-XM_020347301.1, r-XM_020347340.1, r-XM_020347512.1, r-XM_020347627.1, r-XM_020347741.1, r-XM_020347960.1, r-XM_020347961.1, r-X…			transcript_KOM37625, transcript_KOM40250
OG0000003			r-XM_024770099.2		transcript_KOM25049, transcript_KOM25225, transcript_KOM25241, transcript_KOM25304, transcript_KOM25383, transcript_KOM25394, transcript_KOM25441, transcript_KOM25552, transcript_KOM25614, transcript_KOM25615, transcript_KOM25633, transcript_KOM25861, transcript_KOM25910, transcript_KOM25936, transcript_KOM25938, transcript_KOM26022, transcript_KOM26287, transcript_KOM26347, transcript_KOM26401, …
OG0000004		r-XM_020352461.1	r-XM_039830498.1, r-XM_039832769.1			Labpu01g000180.1, Labpu01g000200.1, Labpu01g000300.1, Labpu01g000390.1, Labpu01g000480.2, Labpu01g000910.1, Labpu01g000940.1, Labpu01g001150.1, Labpu01g001420.1, Labpu01g001880.2, Labpu01g002440.1, Labpu01g003100.1, Labpu01g003800.1, Labpu01g004220.1, Labpu01g005140.1, Labpu01g005660.1, Labpu01g006010.1, Labpu01g007940.1, Labpu01g008700.1, Labpu01g013250.1, Labpu01g025220.1, Labpu01g025580.1, Lab…
OG0000005					transcript_KOM24880, transcript_KOM24885, transcript_KOM24915, transcript_KOM24916, transcript_KOM25081, transcript_KOM25473, transcript_KOM25504, transcript_KOM25537, transcript_KOM25636, transcript_KOM25662, transcript_KOM25697, transcript_KOM25700, transcript_KOM25709, transcript_KOM25837, transcript_KOM26065, transcript_KOM26102, transcript_KOM26104, transcript_KOM26155, transcript_KOM26255, …
OG0000006					transcript_KOM24882, transcript_KOM24886, transcript_KOM24887, transcript_KOM24888, transcript_KOM24890, transcript_KOM24892, transcript_KOM24893, transcript_KOM24894, transcript_KOM24895, transcript_KOM24896, transcript_KOM24897, transcript_KOM24919, transcript_KOM24921, transcript_KOM24922, transcript_KOM24924, transcript_KOM24925, transcript_KOM24926, transcript_KOM24929, transcript_KOM24930, …
OG0000007					transcript_KOM24891, transcript_KOM24992, transcript_KOM25012, transcript_KOM25476, transcript_KOM25489, transcript_KOM25562, transcript_KOM25626, transcript_KOM25629, transcript_KOM25654, transcript_KOM25690, transcript_KOM25875, transcript_KOM25879, transcript_KOM25985, transcript_KOM25988, transcript_KOM26036, transcript_KOM26069, transcript_KOM26151, transcript_KOM26284, transcript_KOM26300, …
OG0000008					transcript_KOM24898, transcript_KOM24902, transcript_KOM24960, transcript_KOM25315, transcript_KOM25317, transcript_KOM25319, transcript_KOM25322, transcript_KOM25347, transcript_KOM25360, transcript_KOM25474, transcript_KOM25490, transcript_KOM25515, transcript_KOM25663, transcript_KOM25761, transcript_KOM26115, transcript_KOM26168, transcript_KOM26339, transcript_KOM26394, transcript_KOM26502, …
OG0000009		r-XM_020346283.1, r-XM_020346292.1, r-XM_020346504.1, r-XM_020346559.1, r-XM_020346607.1, r-XM_020346958.1, r-XM_020347178.1, r-XM_020347179.1, r-XM_020347675.1, r-XM_020348004.1, r-XM_020348148.1, r-XM_020348166.1, r-XM_020348177.1, r-XM_020348254.1, r-XM_020348353.1, r-XM_020348429.1, r-XM_020348538.1, r-XM_020348732.1, r-XM_020349304.1, r-XM_020349315.1, r-XM_020349339.1, r-XM_020349596.1, r-X…	r-XM_013588083.2, r-XM_024770827.1, r-XM_024778739.1	r-XM_007162033.1
OG0000010					transcript_KOM24923, transcript_KOM24997, transcript_KOM25023, transcript_KOM25025, transcript_KOM25038, transcript_KOM25044, transcript_KOM25305, transcript_KOM25539, transcript_KOM25699, transcript_KOM25924, transcript_KOM26167, transcript_KOM26428, transcript_KOM26513, transcript_KOM26800, transcript_KOM26888, transcript_KOM27029, transcript_KOM27768, transcript_KOM28053, transcript_KOM28180, …
OG0000011	ATMG00240.1, ATMG00810.1	r-XM_020346286.1, r-XM_020346287.1, r-XM_020347309.1, r-XM_020347939.1, r-XM_020347954.1, r-XM_020348061.1, r-XM_020348340.1, r-XM_020348341.1, r-XM_020348795.1, r-XM_020348951.1, r-XM_020349213.1, r-XM_020349346.1, r-XM_020349614.2, r-XM_020350366.1, r-XM_020350368.1, r-XM_020350779.1, r-XM_020350910.1, r-XM_020351404.1, r-XM_020352252.1, r-XM_020352650.1, r-XM_020352836.1, r-XM_020353601.1, r-X…	r-XM_024770787.1, r-XM_024771052.2, r-XM_024772405.1, r-XM_024772987.1, r-XM_024775106.1, r-XM_024776995.1, r-XM_024777346.2, r-XM_024778822.1, r-XM_024779001.1, r-XM_024780822.1, r-XM_024785033.1, r-XM_024785587.2, r-XM_024785868.2, r-XM_039827129.1, r-XM_039829006.1, r-XM_039829168.1, r-XM_039830167.1, r-XM_039830418.1, r-XM_039831851.1, r-XM_039832658.1, r-XM_039834716.1	r-XM_007146274.1	transcript_KOM26709, transcript_KOM28000, transcript_KOM28440, transcript_KOM29372, transcript_KOM30742, transcript_KOM32001, transcript_KOM37838, transcript_KOM38358, transcript_KOM39006, transcript_KOM41164, transcript_KOM45908, transcript_KOM46937, transcript_KOM47860, transcript_KOM48352, transcript_KOM49185, transcript_KOM52039, transcript_KOM52479, transcript_KOM56591	Labpu01g016090.5, Labpu02g003080.5, Labpu02g021710.1, Labpu03g020510.1, Labpu03g022440.1, Labpu03g023170.2, Labpu03g024070.4, Labpu03g024370.1, Labpu03g026050.3, Labpu03g026160.2, Labpu03g030720.3, Labpu04g001110.1, Labpu04g010790.3, Labpu05g016310.1, Labpu06g018420.1, Labpu06g030980.1, Labpu06g034880.1, Labpu06g035090.1, Labpu07g010120.3, Labpu07g025150.1, Labpu07g027630.3, Labpu08g000530.5, Lab…
OG0000012		r-XM_020346344.1, r-XM_020346838.1, r-XM_020347023.1, r-XM_020347032.1, r-XM_020347158.1, r-XM_020347163.1, r-XM_020347229.1, r-XM_020347771.1, r-XM_020347917.1, r-XM_020348142.1, r-XM_020348143.1, r-XM_020348251.1, r-XM_020348252.1, r-XM_020348309.1, r-XM_020348484.1, r-XM_020348488.1, r-XM_020348750.1, r-XM_020349128.1, r-XM_020349250.1, r-XM_020349413.1, r-XM_020349414.1, r-XM_020349606.1, r-X…
OG0000013			r-XM_013604012.1, r-XM_024770744.1, r-XM_024770840.1, r-XM_024770880.1, r-XM_024770913.1, r-XM_024770970.1, r-XM_024770974.1, r-XM_024770983.1, r-XM_024770990.1, r-XM_024771019.1, r-XM_024771053.1, r-XM_024771071.1, r-XM_024771079.1, r-XM_024771092.1, r-XM_024771102.1, r-XM_024772835.1, r-XM_024772846.1, r-XM_024772849.1, r-XM_024772874.1, r-XM_024772887.2, r-XM_024772958.1, r-XM_024772996.2, r-X…	r-XM_007149551.1
OG0000014					transcript_KOM24889, transcript_KOM24988, transcript_KOM24994, transcript_KOM25073, transcript_KOM25084, transcript_KOM25191, transcript_KOM25208, transcript_KOM25282, transcript_KOM25354, transcript_KOM25532, transcript_KOM25547, transcript_KOM25623, transcript_KOM25631, transcript_KOM25648, transcript_KOM25672, transcript_KOM25702, transcript_KOM25722, transcript_KOM25832, transcript_KOM25840, …
OG0000015			r-XM_024770281.2, r-XM_024770801.2, r-XM_024770860.1, r-XM_024770971.1, r-XM_024770997.1, r-XM_024771008.2, r-XM_024772951.1, r-XM_024774642.2, r-XM_024778624.1, r-XM_024778709.1, r-XM_024778754.1, r-XM_024778866.2, r-XM_024779035.2, r-XM_024780462.1, r-XM_024780525.1, r-XM_024780588.1, r-XM_024784089.1, r-XM_024784818.1, r-XM_024784952.2, r-XM_024786460.2, r-XM_039826746.1, r-XM_039826893.1, r-X…
OG0000016		r-XM_020347641.2, r-XM_020347643.2, r-XM_020348437.1, r-XM_020348438.1, r-XM_020358802.2, r-XM_020358803.2, r-XM_020358804.2, r-XM_020358807.2, r-XM_020358808.2, r-XM_020359397.2, r-XM_020359545.2, r-XM_020359546.2, r-XM_020363082.2, r-XM_020377448.2, r-XM_020377456.2, r-XM_020377460.2, r-XM_020377461.2, r-XM_020377469.2, r-XM_020377470.2, r-XM_020377471.2, r-XM_020380753.2, r-XM_020380763.1, r-X…	r-XM_003601619.3, r-XM_003601629.4, r-XM_003607050.3, r-XM_003607052.3, r-XM_003607054.4, r-XM_003607055.3, r-XM_003607058.4, r-XM_003607059.3, r-XM_003607071.3, r-XM_003607073.3, r-XM_003607075.4, r-XM_003607079.4, r-XM_003607081.4, r-XM_003607082.4, r-XM_003607083.3, r-XM_003607087.3, r-XM_003607089.4, r-XM_003607098.3, r-XM_003607111.4, r-XM_003607116.1, r-XM_003607117.1, r-XM_003620104.2, r-X…	r-XM_007131665.1, r-XM_007131666.1, r-XM_007131667.1, r-XM_007131668.1, r-XM_007131669.1, r-XM_007131670.1, r-XM_007131671.1, r-XM_007131672.1, r-XM_007131673.1, r-XM_007131674.1, r-XM_007131675.1, r-XM_007132804.1, r-XM_007132807.1, r-XM_007132808.1, r-XM_007132810.1, r-XM_007132811.1, r-XM_007132824.1, r-XM_007132828.1, r-XM_007132831.1, r-XM_007132832.1, r-XM_007135838.1, r-XM_007135839.1, r-X…	transcript_KOM34005, transcript_KOM34006, transcript_KOM34007, transcript_KOM34008, transcript_KOM34009, transcript_KOM34010, transcript_KOM34011, transcript_KOM34012, transcript_KOM34013, transcript_KOM34031, transcript_KOM34032, transcript_KOM34033, transcript_KOM34034, transcript_KOM42274, transcript_KOM42276, transcript_KOM42277, transcript_KOM50121, transcript_KOM50959, transcript_KOM50960, …	Labpu07g001380.3, Labpu07g001390.1, Labpu09g029700.1, Labpu09g029710.1, Labpu09g029730.1, Labpu11g009570.1, Labpu11g009590.1, Labpu11g009600.1, Labpu11g009610.1, Labpu11g009630.1, Labpu11g009640.1, Labpu11g009650.1, Labpu11g009660.1, Labpu11g009670.1, Labpu11g009690.1, Labpu11g015500.1, Labpu11g015510.1, Labpu11g015550.1, Labpu11g015560.1, Labpu11g015590.2, Labpu11g015600.1, Labpu11g015620.1, Lab…
OG0000017	AT1G11608.1, AT1G11620.1, AT1G11810.1, AT1G12170.1, AT1G12190.1, AT1G24800.1, AT1G24881.1, AT1G25055.1, AT1G25141.1, AT1G25150.1, AT1G25211.1, AT1G27490.1, AT1G31510.1, AT1G32140.1, AT1G32430.1, AT1G47390.1, AT1G50470.1, AT1G51290.1, AT1G51320.1, AT1G53325.1, AT1G54550.1, AT1G58090.1, AT1G59630.1, AT1G59680.2, AT1G62270.1, AT1G65990.1, AT1G66490.1, AT1G67450.1, AT1G67455.1, AT1G77650.1, AT1G77655…
OG0000018	AT5G36930.2	r-XM_020349894.2, r-XM_020349897.2, r-XM_020365783.2, r-XM_020365786.2, r-XM_020373119.2, r-XM_020379043.2, r-XM_020382878.2, r-XM_020382899.2, r-XM_029269438.1	r-XM_003598833.4, r-XM_003605009.4, r-XM_003614232.4, r-XM_003614236.4, r-XM_003615684.4, r-XM_003621892.4, r-XM_003624864.4, r-XM_003626844.4, r-XM_003626873.4, r-XM_003626880.4, r-XM_003626882.3, r-XM_003629090.4, r-XM_013588631.3, r-XM_013589602.3, r-XM_013594153.3, r-XM_013595579.3, r-XM_013595584.3, r-XM_013595589.3, r-XM_013595592.3, r-XM_013595598.3, r-XM_013595612.3, r-XM_013595615.3, r-X…	r-XM_007133917.1, r-XM_007134025.1, r-XM_007134088.1, r-XM_007134094.1, r-XM_007134095.1, r-XM_007134096.1, r-XM_007134097.1, r-XM_007134104.1, r-XM_007134106.1, r-XM_007134107.1, r-XM_007134109.1, r-XM_007134110.1, r-XM_007134112.1, r-XM_007134115.1, r-XM_007134116.1, r-XM_007134117.1, r-XM_007134119.1, r-XM_007134121.1, r-XM_007134122.1, r-XM_007134123.1, r-XM_007134124.1, r-XM_007134125.1, r-X…	transcript_KOM28318, transcript_KOM29392, transcript_KOM52022, transcript_KOM58282, transcript_KOM58399, transcript_KOM58421, transcript_KOM58422, transcript_KOM58428, transcript_KOM58429	Labpu10g010640.1, Labpu10g010680.1, Labpu10g010700.1, Labpu10g010720.1, Labpu10g010730.1, Labpu10g010750.1, Labpu10g010760.1, Labpu10g010800.1, Labpu10g010810.1, Labpu10g010820.1, Labpu10g010830.1, Labpu10g010860.1, Labpu10g010880.1, Labpu10g010890.1, Labpu10g010910.1, Labpu10g012330.1, Labpu10g012700.1, Labpu10g012750.1
OG0000019	AT1G29179.1, AT1G29180.1, AT1G34480.1, AT1G35610.1, AT1G44020.1, AT1G44030.2, AT1G44050.1, AT1G45243.1, AT1G50190.1, AT1G53340.2, AT1G55380.1, AT1G55390.1, AT1G55420.1, AT1G55430.1, AT1G55440.1, AT1G55700.1, AT1G58037.1, AT1G61710.1, AT1G61840.1, AT1G62030.1, AT1G65180.1, AT1G66440.1, AT1G66450.2, AT1G69150.1, AT2G02610.1, AT2G02620.1, AT2G02630.1, AT2G02640.1, AT2G02680.1, AT2G02690.1, AT2G02700…
OG0000020	ATMG01250.1	r-XM_020364068.1, r-XM_020369720.1, r-XM_020369882.1, r-XM_020372125.1, r-XM_020374950.1, r-XM_020380388.1	r-XM_024770762.1, r-XM_024770791.1, r-XM_024770841.1, r-XM_024770893.1, r-XM_024770940.2, r-XM_024770944.1, r-XM_024770962.1, r-XM_024770969.2, r-XM_024770987.1, r-XM_024771034.2, r-XM_024772836.1, r-XM_024772895.1, r-XM_024773018.1, r-XM_024773024.1, r-XM_024773042.1, r-XM_024773079.2, r-XM_024773090.1, r-XM_024773101.1, r-XM_024773144.1, r-XM_024774113.1, r-XM_024774349.1, r-XM_024774646.1, r-X…	r-XM_007147272.1, r-XM_007154732.1
OG0000021		r-XM_020346238.1, r-XM_020346859.1, r-XM_020347217.1, r-XM_020347678.1, r-XM_020347679.1, r-XM_020348146.1, r-XM_020348147.1, r-XM_020348784.1, r-XM_020348829.1, r-XM_020348880.1, r-XM_020348882.1, r-XM_020349038.1, r-XM_020349279.1, r-XM_020349313.1, r-XM_020349317.1, r-XM_020349811.1, r-XM_020350156.1, r-XM_020350166.1, r-XM_020350169.2, r-XM_020350223.1, r-XM_020350329.1, r-XM_020350441.1, r-X…	r-XM_024780505.1
OG0000022		r-XM_020346343.1, r-XM_020346719.1, r-XM_020346721.1, r-XM_020346785.1, r-XM_020346787.1, r-XM_020346798.1, r-XM_020347677.1, r-XM_020347874.1, r-XM_020348025.1, r-XM_020348135.1, r-XM_020348190.1, r-XM_020348191.1, r-XM_020349022.1, r-XM_020349541.1, r-XM_020349542.1, r-XM_020349922.1, r-XM_020350100.1, r-XM_020350620.1, r-XM_020350621.1, r-XM_020350622.1, r-XM_020350775.1, r-XM_020351326.1, r-X…	r-XM_024770843.1, r-XM_024770846.1, r-XM_024774435.2, r-XM_024777044.1, r-XM_024778820.1, r-XM_024786344.1, r-XM_039827041.1, r-XM_039827047.1, r-XM_039827077.1, r-XM_039829037.1, r-XM_039831910.1, r-XM_039832656.1, r-XM_039832698.1, r-XM_039832699.1, r-XM_039832706.1	r-XM_007134766.1, r-XM_007151938.1, r-XM_007152170.1	transcript_KOM30073, transcript_KOM31595, transcript_KOM58510	Labpu01g005970.1
OG0000023			r-XM_024777185.2	r-XM_007132973.1, r-XM_007154332.1, r-XM_007161769.1	transcript_KOM25157, transcript_KOM25482, transcript_KOM25566, transcript_KOM25915, transcript_KOM26101, transcript_KOM26350, transcript_KOM26363, transcript_KOM26481, transcript_KOM26706, transcript_KOM28236, transcript_KOM28785, transcript_KOM28822, transcript_KOM28973, transcript_KOM29538, transcript_KOM30329, transcript_KOM30712, transcript_KOM31239, transcript_KOM31450, transcript_KOM31473, …
OG0000024		r-XM_020347798.1, r-XM_020347809.2, r-XM_020348151.2, r-XM_020349959.2, r-XM_020368650.2, r-XM_020383846.1, r-XM_029269515.1, r-XM_029270339.1, r-XM_029271516.1, r-XM_029271518.1	r-XM_003594821.4, r-XM_003599499.4, r-XM_003619758.4, r-XM_003620100.4, r-XM_003620129.4, r-XM_003620133.4, r-XM_003621349.3, r-XM_013586662.3, r-XM_013587231.3, r-XM_013587908.3, r-XM_013587969.3, r-XM_013594314.1, r-XM_013596629.3, r-XM_013596986.3, r-XM_013597440.3, r-XM_013597457.1, r-XM_013597517.3, r-XM_013610984.3, r-XM_013611922.3, r-XM_024774170.2, r-XM_024774171.2, r-XM_024774477.2, r-X…	r-XM_007141998.1, r-XM_007151800.1, r-XM_007152602.1, r-XM_007152608.1, r-XM_007152621.1, r-XM_007153655.1	transcript_KOM29156, transcript_KOM29157, transcript_KOM36183, transcript_KOM47179, transcript_KOM48981, transcript_KOM54478, transcript_KOM54485, transcript_KOM54491, transcript_KOM54494, transcript_KOM54496, transcript_KOM54557, transcript_KOM57708, transcript_KOM57710, transcript_KOM57744	Labpu04g002730.1, Labpu04g002820.1, Labpu04g002830.1, Labpu04g003190.1, Labpu04g003710.1, Labpu04g003930.1, Labpu04g003950.1, Labpu04g016630.1
OG0000025	AT1G19160.1, AT1G23037.1, AT1G26510.1, AT1G26515.1, AT1G30780.1, AT1G30790.1, AT1G30920.1, AT1G30925.1, AT1G30930.1, AT1G31000.1, AT1G31080.1, AT1G31090.1, AT1G31163.1, AT1G31620.1, AT1G32420.1, AT1G32660.1, AT1G33010.1, AT1G33020.1, AT1G43005.1, AT1G46840.1, AT1G46912.1, AT1G46984.1, AT1G47300.1, AT1G47340.1, AT1G47350.1, AT1G47730.1, AT1G47765.1, AT1G47790.1, AT1G47800.1, AT1G47810.1, AT1G48060…
OG0000026			r-XM_003588909.3, r-XM_003590304.1, r-XM_003590500.4, r-XM_003591439.4, r-XM_003593342.3, r-XM_003593345.1, r-XM_003601002.4, r-XM_003604182.2, r-XM_003605345.2, r-XM_003605358.2, r-XM_003605360.2, r-XM_003610159.4, r-XM_003610161.4, r-XM_003611151.4, r-XM_003614550.1, r-XM_003615534.2, r-XM_003615550.1, r-XM_003619425.3, r-XM_003620880.4, r-XM_003621718.2, r-XM_003622123.3, r-XM_003622608.2, r-X…
OG0000027		r-XM_020352964.1	r-XM_003588406.3, r-XM_003594087.4, r-XM_003594746.3, r-XM_003596025.1, r-XM_003596027.1, r-XM_003596048.3, r-XM_003596051.3, r-XM_003597902.4, r-XM_003598596.1, r-XM_003605280.4, r-XM_003605282.3, r-XM_003605289.1, r-XM_003606248.2, r-XM_003610218.1, r-XM_003612291.3, r-XM_003614750.2, r-XM_003615124.1, r-XM_003615937.1, r-XM_003617502.1, r-XM_003617843.2, r-XM_003617870.1, r-XM_003617895.4, r-X…
OG0000028					transcript_KOM24964, transcript_KOM24969, transcript_KOM24970, transcript_KOM25528, transcript_KOM25541, transcript_KOM25868, transcript_KOM25881, transcript_KOM25964, transcript_KOM25965, transcript_KOM26048, transcript_KOM26064, transcript_KOM26075, transcript_KOM26388, transcript_KOM26770, transcript_KOM27457, transcript_KOM27560, transcript_KOM27972, transcript_KOM28041, transcript_KOM28119, …
OG0000029		r-XM_020347938.2, r-XM_020350506.2, r-XM_020351869.2, r-XM_020353017.2, r-XM_020360173.2, r-XM_020361539.2, r-XM_020362179.2, r-XM_020362603.2, r-XM_020366357.2, r-XM_020375137.2, r-XM_020375163.2, r-XM_020381914.2, r-XM_020381920.2, r-XM_020384082.2, r-XM_020384093.2, r-XM_020384094.2, r-XM_020384095.2, r-XM_020384096.2, r-XM_029275109.1	r-XM_003600268.4, r-XM_003600271.4, r-XM_003600274.4, r-XM_003600275.4, r-XM_003600279.4, r-XM_003600280.4, r-XM_003600282.3, r-XM_003600291.4, r-XM_003610532.4, r-XM_003611835.3, r-XM_003611836.4, r-XM_003611838.4, r-XM_003615817.3, r-XM_003615823.4, r-XM_003617651.3, r-XM_003617653.4, r-XM_003617655.4, r-XM_003617656.4, r-XM_003617657.4, r-XM_003617667.3, r-XM_013587486.3, r-XM_013596353.3, r-X…	r-XM_007138817.1, r-XM_007142341.1, r-XM_007146542.1, r-XM_007146543.1, r-XM_007147535.1, r-XM_007148384.1, r-XM_007148385.1, r-XM_007148386.1, r-XM_007153068.1, r-XM_007153069.1, r-XM_007153070.1, r-XM_007153071.1, r-XM_007153971.1, r-XM_007156819.1, r-XM_007156820.1, r-XM_007161159.1	transcript_KOM27759, transcript_KOM31873, transcript_KOM45090, transcript_KOM45092, transcript_KOM46166, transcript_KOM46169, transcript_KOM46170, transcript_KOM46171, transcript_KOM46172, transcript_KOM46173, transcript_KOM46429, transcript_KOM52350, transcript_KOM52351, transcript_KOM54003, transcript_KOM54005, transcript_KOM54006, transcript_KOM54008	Labpu02g006680.1, Labpu02g006690.1, Labpu02g022130.2, Labpu02g022150.1, Labpu02g022160.1, Labpu02g022170.1, Labpu03g000960.1, Labpu03g000970.1, Labpu03g000980.1, Labpu03g031110.1, Labpu06g011000.1, Labpu06g011010.2, Labpu06g027140.1, Labpu06g027150.1, Labpu06g027160.1, Labpu08g009940.1, Labpu08g016400.1
OG0000030	AT3G51690.1, AT3G51700.1, AT5G28780.1	r-XM_020351218.1, r-XM_020351219.1, r-XM_020351220.1, r-XM_029269077.1, r-XM_029269995.1, r-XM_029275095.1	r-XM_003614386.2, r-XM_024769663.2, r-XM_024769950.2, r-XM_024770261.2, r-XM_024770731.2, r-XM_024770736.2, r-XM_024770886.1, r-XM_024770982.1, r-XM_024771093.1, r-XM_024773545.2, r-XM_024774583.1, r-XM_024774584.2, r-XM_024774639.1, r-XM_024774873.1, r-XM_024774940.1, r-XM_024774946.1, r-XM_024774971.1, r-XM_024775065.1, r-XM_024777034.2, r-XM_024777075.1, r-XM_024777153.1, r-XM_024777731.2, r-X…	r-XM_007139912.1
OG0000031		r-XM_020351422.2, r-XM_020358873.1, r-XM_020364847.1, r-XM_020372518.1, r-XM_020372633.2, r-XM_020378986.1, r-XM_029269813.1	r-XM_039834433.1	r-XM_007132501.1, r-XM_007132514.1, r-XM_007132534.1, r-XM_007132729.1, r-XM_007132816.1, r-XM_007132818.1, r-XM_007133342.1, r-XM_007133437.1, r-XM_007133865.1, r-XM_007133999.1, r-XM_007134163.1, r-XM_007134251.1, r-XM_007134376.1, r-XM_007134426.1, r-XM_007134603.1, r-XM_007134604.1, r-XM_007134670.1, r-XM_007134688.1, r-XM_007134704.1, r-XM_007134755.1, r-XM_007134839.1, r-XM_007134865.1, r-X…		Labpu10g014830.1
OG0000032					transcript_KOM25325, transcript_KOM25326, transcript_KOM25392, transcript_KOM25641, transcript_KOM25867, transcript_KOM25888, transcript_KOM25898, transcript_KOM26316, transcript_KOM26553, transcript_KOM27644, transcript_KOM28060, transcript_KOM28141, transcript_KOM28741, transcript_KOM28742, transcript_KOM29460, transcript_KOM29476, transcript_KOM29637, transcript_KOM29697, transcript_KOM30112, …
OG0000033		r-XM_020346956.1, r-XM_020347042.1, r-XM_020349193.1, r-XM_020349760.1, r-XM_020349837.1, r-XM_020349839.1, r-XM_020350242.1, r-XM_020350415.1, r-XM_020350686.1, r-XM_020350852.1, r-XM_020351387.1, r-XM_020351679.1, r-XM_020351739.1, r-XM_020351741.1, r-XM_020351742.1, r-XM_020351833.1, r-XM_020351867.1, r-XM_020351883.1, r-XM_020352174.1, r-XM_020352334.1, r-XM_020352572.1, r-XM_020353138.1, r-X…
OG0000034	AT1G66910.1, AT1G66920.2, AT1G66930.2, AT1G67000.1, AT5G38240.1, AT5G38250.1, AT5G38260.1	r-XM_020348847.2, r-XM_020349306.2, r-XM_020351517.2, r-XM_020351518.2, r-XM_020352905.2, r-XM_020356384.2, r-XM_020359812.1, r-XM_020364869.2, r-XM_020366341.2, r-XM_020377273.2, r-XM_029268801.1, r-XM_029269597.1, r-XM_029269598.1, r-XM_029270106.1, r-XM_029270667.1, r-XM_029270668.1, r-XM_029271741.1, r-XM_029273132.1, r-XM_029273814.1	r-XM_003592565.4, r-XM_003592577.3, r-XM_003630835.4, r-XM_013597504.3, r-XM_013597507.3, r-XM_013597508.3, r-XM_013597514.3, r-XM_013597536.3, r-XM_013597542.3, r-XM_024771701.2, r-XM_024785655.2, r-XM_024786042.2, r-XM_039827917.1, r-XM_039830023.1, r-XM_039833609.1	r-XM_007134143.1, r-XM_007142877.1, r-XM_007142878.1, r-XM_007142880.1, r-XM_007145539.1, r-XM_007152670.1, r-XM_007152671.1, r-XM_007152672.1, r-XM_007152673.1, r-XM_007152674.1, r-XM_007152675.1, r-XM_007152677.1, r-XM_007152680.1, r-XM_007152682.1, r-XM_007160332.1, r-XM_007160333.1	transcript_KOM26118, transcript_KOM26125, transcript_KOM26129, transcript_KOM26130, transcript_KOM30053, transcript_KOM34200, transcript_KOM36300, transcript_KOM48225, transcript_KOM48421, transcript_KOM48547, transcript_KOM48708, transcript_KOM48710, transcript_KOM48712, transcript_KOM48714, transcript_KOM54369, transcript_KOM54370, transcript_KOM54372, transcript_KOM54373, transcript_KOM54374	Labpu03g047510.2, Labpu04g002410.1, Labpu04g002440.1, Labpu04g010010.1, Labpu04g010340.1, Labpu07g003100.1, Labpu07g029340.1, Labpu07g029460.1, Labpu07g029470.1, Labpu07g029480.1, Labpu08g010260.1, Labpu08g010290.1, Labpu08g010310.1
OG0000035		r-XM_020351649.2, r-XM_020356078.2, r-XM_020368722.2, r-XM_029272852.1, r-XM_029272979.1	r-XM_003599019.3, r-XM_003605449.4, r-XM_003615054.4, r-XM_003615056.4, r-XM_003616366.4, r-XM_003616942.4, r-XM_003616951.3, r-XM_003616953.2, r-XM_003616996.3, r-XM_003617715.2, r-XM_003617818.4, r-XM_013604032.2, r-XM_024776929.2, r-XM_024783318.2, r-XM_024783476.2, r-XM_024785004.1, r-XM_024785005.2, r-XM_024785011.1, r-XM_024785012.2, r-XM_024785044.1, r-XM_024785058.1, r-XM_039827085.1, r-X…	r-XM_007141034.1, r-XM_007141117.1, r-XM_007141547.1, r-XM_007141551.1, r-XM_007142298.1, r-XM_007142299.1, r-XM_007142300.1, r-XM_007142301.1, r-XM_007142302.1, r-XM_007142303.1, r-XM_007142326.1, r-XM_007142328.1, r-XM_007142329.1, r-XM_007142330.1, r-XM_007142332.1, r-XM_007142333.1, r-XM_007142336.1, r-XM_007142338.1, r-XM_007142339.1, r-XM_007142381.1, r-XM_007142382.1	transcript_KOM30439, transcript_KOM30443, transcript_KOM46441, transcript_KOM46442, transcript_KOM46443, transcript_KOM46444, transcript_KOM46578, transcript_KOM46579, transcript_KOM46580, transcript_KOM46741, transcript_KOM46744, transcript_KOM46745, transcript_KOM55357, transcript_KOM55365, transcript_KOM55367, transcript_KOM57197	Labpu04g011570.1, Labpu04g011620.1, Labpu04g011630.1, Labpu08g003590.1, Labpu08g003660.1, Labpu08g016620.1, Labpu08g016630.1, Labpu08g019250.1, Labpu08g019300.1, Labpu08g021850.1
OG0000036					transcript_KOM24981, transcript_KOM25329, transcript_KOM25420, transcript_KOM25573, transcript_KOM25971, transcript_KOM26160, transcript_KOM26413, transcript_KOM26615, transcript_KOM26985, transcript_KOM27001, transcript_KOM27051, transcript_KOM27523, transcript_KOM27648, transcript_KOM28029, transcript_KOM28185, transcript_KOM28330, transcript_KOM28427, transcript_KOM28508, transcript_KOM28560, …
OG0000037		r-XM_020347875.1, r-XM_020348881.1, r-XM_020348932.2, r-XM_020351146.1, r-XM_020351763.2, r-XM_020353419.1, r-XM_020353702.1, r-XM_020353748.1, r-XM_020356144.1, r-XM_020364032.1, r-XM_020368618.1, r-XM_020372139.2, r-XM_020376505.1, r-XM_020376553.1, r-XM_020379417.1, r-XM_020380012.1, r-XM_020381871.2, r-XM_020383657.1, r-XM_029269219.1, r-XM_029269220.1, r-XM_029270362.1, r-XM_029270401.1, r-X…	r-XM_024769691.2, r-XM_024770528.2, r-XM_024772437.2, r-XM_024772821.1, r-XM_024772833.2, r-XM_024773002.2, r-XM_024773862.2, r-XM_024774626.2, r-XM_024774982.2, r-XM_024776958.1, r-XM_024777810.2, r-XM_024778784.2, r-XM_024780417.2, r-XM_024783537.2, r-XM_024784262.2, r-XM_024784760.2, r-XM_024785357.2, r-XM_024786446.1, r-XM_024786592.2, r-XM_039826654.1, r-XM_039826696.1, r-XM_039826739.1, r-X…	r-XM_007132594.1, r-XM_007162149.1	transcript_KOM28598, transcript_KOM28599, transcript_KOM28600, transcript_KOM41380, transcript_KOM55392	Labpu05g007520.1
OG0000038					transcript_KOM24905, transcript_KOM25009, transcript_KOM25216, transcript_KOM25569, transcript_KOM25619, transcript_KOM25620, transcript_KOM26731, transcript_KOM27451, transcript_KOM27747, transcript_KOM27835, transcript_KOM28153, transcript_KOM28588, transcript_KOM28593, transcript_KOM28603, transcript_KOM28729, transcript_KOM29072, transcript_KOM30083, transcript_KOM30214, transcript_KOM31748, …
OG0000039		r-XM_020370082.2	r-XM_003614043.1, r-XM_013598522.1, r-XM_024770240.1, r-XM_024770811.1, r-XM_024770818.1, r-XM_024770873.1, r-XM_024770877.1, r-XM_024770960.1, r-XM_024771786.2, r-XM_024772850.2, r-XM_024772902.1, r-XM_024772923.1, r-XM_024772993.1, r-XM_024773033.1, r-XM_024774307.1, r-XM_024774522.2, r-XM_024774547.1, r-XM_024774649.1, r-XM_024774761.1, r-XM_024774793.1, r-XM_024774851.1, r-XM_024774909.2, r-X…	r-XM_007134932.1, r-XM_007152456.1, r-XM_007157486.1, r-XM_007157723.1
OG0000040				r-XM_007143843.1, r-XM_007150857.1, r-XM_007150878.1, r-XM_007150879.1, r-XM_007150883.1, r-XM_007150884.1, r-XM_007150885.1, r-XM_007150886.1, r-XM_007150887.1, r-XM_007150888.1, r-XM_007150892.1, r-XM_007150893.1, r-XM_007150894.1, r-XM_007150895.1, r-XM_007150896.1, r-XM_007150897.1, r-XM_007150899.1, r-XM_007150904.1, r-XM_007150906.1, r-XM_007150918.1, r-XM_007150919.1, r-XM_007150966.1, r-X…	transcript_KOM56822, transcript_KOM56824, transcript_KOM56826, transcript_KOM56892, transcript_KOM56893, transcript_KOM56894, transcript_KOM56895	Labpu04g019860.1, Labpu04g019880.1, Labpu04g020000.1, Labpu04g020010.1, Labpu04g020260.1
OG0000041					transcript_KOM25201, transcript_KOM25323, transcript_KOM25513, transcript_KOM25890, transcript_KOM26315, transcript_KOM26494, transcript_KOM26569, transcript_KOM26764, transcript_KOM26961, transcript_KOM28215, transcript_KOM28274, transcript_KOM28277, transcript_KOM28297, transcript_KOM28343, transcript_KOM28370, transcript_KOM29391, transcript_KOM29398, transcript_KOM29638, transcript_KOM29652, …
OG0000042	AT1G06630.1, AT1G19070.1, AT1G21990.1, AT1G47915.1, AT1G47920.1, AT1G48390.3, AT1G48400.1, AT1G52650.1, AT1G56610.1, AT1G58310.1, AT1G64540.1, AT2G29910.6, AT2G29930.1, AT2G33796.1, AT2G42720.1, AT2G42730.1, AT3G03030.1, AT3G03040.1, AT3G42770.1, AT3G44060.1, AT3G44080.1, AT3G44090.1, AT3G44180.1, AT3G44810.1, AT3G49150.1, AT3G54160.1, AT3G58820.1, AT3G58860.1, AT3G58875.1, AT3G58880.1, AT3G58890…
OG0000043	AT1G80630.1	r-XM_020383553.2, r-XM_029268770.1	r-XM_003590719.1, r-XM_003599571.1, r-XM_003604123.1, r-XM_003604128.2, r-XM_003604352.2, r-XM_003605072.1, r-XM_003606330.4, r-XM_003610521.3, r-XM_003614182.2, r-XM_003616028.3, r-XM_003627056.4, r-XM_003627700.4, r-XM_003628126.2, r-XM_003628129.1, r-XM_003628769.1, r-XM_003629286.1, r-XM_013592534.3, r-XM_013592590.1, r-XM_013595753.1, r-XM_013595758.2, r-XM_013595762.2, r-XM_013595786.2, r-X…	r-XM_007135733.1, r-XM_007135734.1	transcript_KOM27257, transcript_KOM27258, transcript_KOM42431	Labpu10g007480.4
OG0000044				r-XM_007134049.1	transcript_KOM25167, transcript_KOM25987, transcript_KOM26087, transcript_KOM26535, transcript_KOM27465, transcript_KOM27995, transcript_KOM28424, transcript_KOM29196, transcript_KOM29219, transcript_KOM29681, transcript_KOM29818, transcript_KOM29905, transcript_KOM31703, transcript_KOM32010, transcript_KOM32165, transcript_KOM32409, transcript_KOM33363, transcript_KOM34474, transcript_KOM34714, …
OG0000045	AT3G47090.1, AT3G47110.1, AT3G47570.1, AT3G47580.1, AT5G20480.2, AT5G39390.1	r-XM_020351769.2, r-XM_020351974.2, r-XM_020361173.1, r-XM_020362172.2, r-XM_020362712.2, r-XM_020364025.2, r-XM_020380614.2, r-XM_020380620.2, r-XM_029270113.1, r-XM_029274864.1, r-XM_029274867.1, r-XM_029274868.1, r-XM_029274869.1	r-XM_003600817.4, r-XM_003611844.3, r-XM_003612464.4, r-XM_003612465.3, r-XM_003612467.3, r-XM_003612473.4, r-XM_003612477.3, r-XM_003612478.4, r-XM_003614046.4, r-XM_003619042.3, r-XM_003628737.4, r-XM_013590637.3, r-XM_013596388.2, r-XM_013613762.3, r-XM_013613765.3, r-XM_024783165.2, r-XM_024783291.2, r-XM_024783707.2, r-XM_024783791.2, r-XM_024783820.1, r-XM_024783963.2, r-XM_024784057.2, r-X…	r-XM_007138379.1, r-XM_007140145.1, r-XM_007158027.1, r-XM_007158031.1, r-XM_007158040.1, r-XM_007158041.1, r-XM_007158065.1, r-XM_007158079.1	transcript_KOM26524, transcript_KOM40418, transcript_KOM45460, transcript_KOM45464, transcript_KOM58382	Labpu01g022020.1, Labpu02g009970.1, Labpu02g010090.1, Labpu02g010130.1, Labpu02g010320.1, Labpu02g010350.1, Labpu02g020790.1, Labpu09g002710.1, Labpu09g002720.1, Labpu10g011010.1
OG0000046		r-XM_020347442.2, r-XM_020373944.1, r-XM_020376929.2	r-XM_003618253.4, r-XM_039834331.1	r-XM_007133403.1, r-XM_007144325.1, r-XM_007155032.1, r-XM_007161649.1	transcript_KOM25563, transcript_KOM25601, transcript_KOM25767, transcript_KOM25802, transcript_KOM26277, transcript_KOM26589, transcript_KOM26957, transcript_KOM27002, transcript_KOM28171, transcript_KOM28731, transcript_KOM28788, transcript_KOM30937, transcript_KOM31295, transcript_KOM31944, transcript_KOM32460, transcript_KOM32922, transcript_KOM33114, transcript_KOM33730, transcript_KOM34380, …
OG0000047	AT1G17260.1, AT1G80660.1, AT2G07560.1, AT2G18960.1, AT2G24520.2, AT3G42640.1, AT3G47950.1, AT3G60330.4, AT4G30190.2, AT5G57350.1, AT5G62670.1	r-XM_020346654.2, r-XM_020348679.2, r-XM_020348798.2, r-XM_020352606.2, r-XM_020355415.2, r-XM_020364776.2, r-XM_020369751.2, r-XM_020370824.2, r-XM_020376402.2, r-XM_020379781.2, r-XM_020380481.2, r-XM_020383549.2	r-XM_003594906.4, r-XM_003603484.3, r-XM_003610032.4, r-XM_013595172.3, r-XM_013595471.2, r-XM_013602416.3, r-XM_013610267.3, r-XM_024773392.2, r-XM_024776236.2, r-XM_024780884.2	r-XM_007134419.1, r-XM_007135736.1, r-XM_007137054.1, r-XM_007138157.1, r-XM_007138365.1, r-XM_007138744.1, r-XM_007138988.1, r-XM_007150726.1, r-XM_007151129.1, r-XM_007154680.1, r-XM_007154864.1, r-XM_007155291.1, r-XM_007161246.1	transcript_KOM27255, transcript_KOM28982, transcript_KOM29109, transcript_KOM32919, transcript_KOM33236, transcript_KOM39828, transcript_KOM40043, transcript_KOM40260, transcript_KOM41903, transcript_KOM44638, transcript_KOM48640, transcript_KOM56703, transcript_KOM56827, transcript_KOM58640	Labpu03g006620.1, Labpu03g008200.2, Labpu03g011660.1, Labpu04g018430.4, Labpu04g018910.1, Labpu05g000750.2, Labpu08g009150.1, Labpu09g002610.1, Labpu09g005400.1, Labpu09g007140.1, Labpu09g022850.1, Labpu10g007490.4, Labpu10g008900.1
OG0000048	AT1G31540.2, AT1G56510.1, AT1G56520.2, AT1G56540.1, AT1G57650.1, AT1G63730.1, AT1G63740.2, AT1G63750.3, AT1G63860.1, AT1G63870.1, AT1G63880.1, AT1G64070.1, AT1G65850.2, AT1G66090.1, AT1G69550.1, AT2G14080.1, AT2G16870.1, AT3G04210.2, AT3G04220.3, AT3G25505.1, AT3G25510.1, AT3G44400.4, AT3G44480.3, AT3G44630.3, AT3G44670.2, AT4G04110.1, AT4G08450.1, AT4G11170.1, AT4G14370.2, AT4G16857.2, AT4G16860…
OG0000049			r-XM_013602323.3, r-XM_013603512.3, r-XM_024769498.2, r-XM_024770993.1, r-XM_024771075.1, r-XM_024771126.1, r-XM_024772709.2, r-XM_024773108.1, r-XM_024773145.1, r-XM_024773154.1, r-XM_024774430.1, r-XM_024774944.1, r-XM_024775700.2, r-XM_024776393.2, r-XM_024776446.1, r-XM_024776455.1, r-XM_024776472.2, r-XM_024777857.2, r-XM_024778723.2, r-XM_024779036.2, r-XM_024779086.1, r-XM_024779789.2, r-X…
OG0000050	AT1G05080.1, AT1G19410.1, AT1G22000.1, AT1G26815.1, AT1G26890.1, AT1G32375.1, AT1G50980.1, AT1G51055.1, AT1G55030.2, AT1G55660.1, AT2G04230.1, AT2G26860.2, AT3G10750.1, AT3G12840.1, AT3G26920.3, AT3G26922.2, AT3G26930.2, AT3G49020.1, AT3G49030.1, AT3G49040.1, AT3G49045.1, AT3G49480.2, AT3G50710.1, AT3G51530.1, AT3G52680.1, AT3G52690.1, AT3G53550.1, AT3G54910.2, AT3G55670.1, AT3G55900.1, AT3G56780…
OG0000051					transcript_KOM25071, transcript_KOM25072, transcript_KOM25297, transcript_KOM25307, transcript_KOM25559, transcript_KOM25847, transcript_KOM25959, transcript_KOM26062, transcript_KOM26382, transcript_KOM27039, transcript_KOM27453, transcript_KOM28757, transcript_KOM31542, transcript_KOM31551, transcript_KOM32611, transcript_KOM34569, transcript_KOM34586, transcript_KOM34700, transcript_KOM34735, …
OG0000052	AT1G09200.1, AT1G13370.1, AT1G19890.1, AT1G75600.1, AT3G27360.1, AT4G40030.2, AT4G40040.3, AT5G10390.1, AT5G10400.1, AT5G10980.1, AT5G65350.1, AT5G65360.1	r-XM_020350576.2, r-XM_020354634.2, r-XM_020354646.2, r-XM_020358545.2, r-XM_020359694.2, r-XM_020359695.2, r-XM_020363403.2, r-XM_020367562.2, r-XM_020367672.2, r-XM_020380207.2, r-XM_029271493.1	r-XM_003589336.4, r-XM_003594792.4, r-XM_003596538.4, r-XM_003596541.4, r-XM_003596545.3, r-XM_003612803.4, r-XM_003612808.4, r-XM_003621408.3, r-XM_003621775.3, r-XM_003621779.3, r-XM_003622933.4, r-XM_003628512.4, r-XM_003628643.4, r-XM_003630137.4, r-XM_003630147.4, r-XM_013591738.3, r-XM_013591871.3, r-XM_013600774.3, r-XM_013601471.3, r-XM_013602051.3, r-XM_024776243.1, r-XM_024781930.2, r-X…	r-XM_007131924.1, r-XM_007133471.1, r-XM_007139426.1, r-XM_007150332.1, r-XM_007153832.1, r-XM_007159747.1, r-XM_007159748.1, r-XM_007160632.1, r-XM_007163605.1, r-XM_007163606.1	transcript_KOM28572, transcript_KOM30612, transcript_KOM30613, transcript_KOM44347, transcript_KOM50778	Labpu01g016580.1, Labpu03g031260.1, Labpu03g031320.1, Labpu03g042680.1, Labpu03g042690.1, Labpu05g003570.1, Labpu08g014130.1, Labpu11g001330.1, Labpu11g007710.1
OG0000053		r-XM_020346910.1, r-XM_020348338.2, r-XM_020361240.1, r-XM_020369631.1, r-XM_020369684.2, r-XM_020369685.1, r-XM_020370049.2, r-XM_020372877.2, r-XM_020373140.2, r-XM_029269213.1, r-XM_029273137.1	r-XM_003598886.3, r-XM_003603161.3, r-XM_003603434.1, r-XM_003622994.1, r-XM_003625332.4, r-XM_013592713.3, r-XM_013592714.3, r-XM_013593166.3, r-XM_013603215.3, r-XM_013606450.3, r-XM_013611553.3, r-XM_024769418.2, r-XM_024770047.2, r-XM_024770058.2, r-XM_024770113.2, r-XM_024770652.2, r-XM_024770826.2, r-XM_024770896.2, r-XM_024770898.2, r-XM_024770901.1, r-XM_024771129.2, r-XM_024771132.2, r-X…	r-XM_007140516.1, r-XM_007140517.1, r-XM_007140519.1, r-XM_007140520.1, r-XM_007140570.1, r-XM_007140689.1, r-XM_007140690.1	transcript_KOM29678, transcript_KOM37932, transcript_KOM56779, transcript_KOM56849	Labpu01g024880.1, Labpu01g025490.1, Labpu01g025610.1, Labpu01g025620.1, Labpu06g003170.1
OG0000054			r-XM_039834445.1		transcript_KOM25158, transcript_KOM25480, transcript_KOM25968, transcript_KOM26047, transcript_KOM26079, transcript_KOM26319, transcript_KOM26727, transcript_KOM27037, transcript_KOM27522, transcript_KOM28282, transcript_KOM28290, transcript_KOM28490, transcript_KOM28651, transcript_KOM28786, transcript_KOM28821, transcript_KOM28826, transcript_KOM28827, transcript_KOM29691, transcript_KOM31169, …
OG0000055	AT1G19930.1, AT1G48190.1, AT1G60570.1, AT1G61540.1, AT1G77880.1, AT2G03460.1, AT2G14288.1, AT2G20380.1, AT2G22030.1, AT2G22050.1, AT2G22060.1, AT2G41360.1, AT2G44030.1, AT2G44630.1, AT2G44700.1, AT2G45406.1, AT3G06570.1, AT3G08810.1, AT3G09750.1, AT3G10510.1, AT3G24610.1, AT3G43710.1, AT3G46050.1, AT4G02310.1, AT4G05620.1, AT4G11745.1, AT4G11750.1, AT4G11770.1, AT4G19250.1, AT4G19330.1, AT4G19865…
OG0000056				r-XM_007132396.1, r-XM_007132397.1, r-XM_007132398.1, r-XM_007133000.1, r-XM_007134672.1, r-XM_007134818.1, r-XM_007134831.1, r-XM_007136033.1, r-XM_007136060.1, r-XM_007136061.1, r-XM_007137312.1, r-XM_007138034.1, r-XM_007138035.1, r-XM_007138173.1, r-XM_007138188.1, r-XM_007138358.1, r-XM_007138497.1, r-XM_007138498.1, r-XM_007138743.1, r-XM_007140580.1, r-XM_007141012.1, r-XM_007141044.1, r-X…
OG0000057	AT2G10975.1, AT3G29637.2, AT3G29645.1		r-XM_003591330.2, r-XM_003624409.4, r-XM_013596856.3, r-XM_013598635.3, r-XM_013604401.3, r-XM_024771048.2, r-XM_024772319.2, r-XM_024772819.1, r-XM_024772900.1, r-XM_024774860.2, r-XM_024775144.2, r-XM_024776468.2, r-XM_024776882.2, r-XM_024776899.1, r-XM_024778693.2, r-XM_024778830.2, r-XM_024778955.1, r-XM_024779007.1, r-XM_024780510.2, r-XM_024780653.1, r-XM_024780686.1, r-XM_024780719.1, r-X…
OG0000058		r-XM_020351122.1, r-XM_020364173.1, r-XM_020365493.1	r-XM_024770931.1, r-XM_024770964.1, r-XM_024770992.1, r-XM_024771130.1, r-XM_024771140.1, r-XM_024772844.1, r-XM_024772885.1, r-XM_024772893.1, r-XM_024773030.1, r-XM_024773168.1, r-XM_024774151.1, r-XM_024774532.1, r-XM_024774993.2, r-XM_024775007.1, r-XM_024775017.2, r-XM_024775021.1, r-XM_024775051.1, r-XM_024775057.2, r-XM_024775077.2, r-XM_024775124.1, r-XM_024775158.1, r-XM_024776707.1, r-X…
OG0000059		r-XM_020356383.2, r-XM_020365494.2, r-XM_020366881.2, r-XM_020368107.2, r-XM_020383471.2, r-XM_029271526.1, r-XM_029272838.1	r-XM_003619910.4, r-XM_003619965.4, r-XM_003620048.4, r-XM_003620055.4, r-XM_003620065.4, r-XM_003620078.4, r-XM_003629243.4, r-XM_013587898.3, r-XM_024774797.2, r-XM_024775905.2, r-XM_024779900.2, r-XM_024782671.2, r-XM_024783568.2, r-XM_024783710.2, r-XM_024785374.2, r-XM_024785618.2, r-XM_024785815.2, r-XM_024786061.2, r-XM_039826581.1, r-XM_039826657.1, r-XM_039834961.1, r-XM_039835002.1	r-XM_007151169.1, r-XM_007151518.1, r-XM_007152459.1, r-XM_007152489.1, r-XM_007152492.1, r-XM_007152493.1, r-XM_007152495.1, r-XM_007152498.1, r-XM_007152499.1, r-XM_007152501.1, r-XM_007152503.1	transcript_KOM42869, transcript_KOM54580, transcript_KOM54582, transcript_KOM54603, transcript_KOM54617, transcript_KOM56205, transcript_KOM56352, transcript_KOM56654	Labpu04g003960.1, Labpu04g003970.1, Labpu04g003980.1, Labpu04g003990.1, Labpu04g004010.1, Labpu04g004020.1, Labpu04g004030.1, Labpu04g004040.1, Labpu04g004320.1, Labpu04g004390.1, Labpu04g005210.1, Labpu04g015040.1, Labpu04g015050.1, Labpu04g016120.1, Labpu04g018560.1, Labpu05g018070.1
OG0000060	AT4G00970.1, AT4G21400.1, AT4G21410.3	r-XM_020353562.2, r-XM_020354231.1, r-XM_020363465.2, r-XM_020368529.2, r-XM_020368586.2, r-XM_020377476.2, r-XM_020377494.2, r-XM_029270677.1, r-XM_029270680.1, r-XM_029270684.1, r-XM_029270687.1	r-XM_003589249.4, r-XM_003589251.4, r-XM_003615161.4, r-XM_003615402.4, r-XM_003615407.3, r-XM_013610580.3, r-XM_013610581.3, r-XM_013610583.3, r-XM_013614471.3, r-XM_024770707.2, r-XM_024770765.2, r-XM_039829974.1, r-XM_039829976.1, r-XM_039834192.1	r-XM_007139723.1, r-XM_007139726.1, r-XM_007143094.1, r-XM_007143095.1, r-XM_007143096.1, r-XM_007143097.1, r-XM_007143098.1, r-XM_007143099.1, r-XM_007143100.1, r-XM_007143103.1, r-XM_007143106.1, r-XM_007143107.1, r-XM_007143109.1, r-XM_007143110.1, r-XM_007143111.1, r-XM_007143117.1, r-XM_007143141.1	transcript_KOM35139, transcript_KOM36163, transcript_KOM36164, transcript_KOM36170, transcript_KOM36171, transcript_KOM36172, transcript_KOM36173, transcript_KOM36174, transcript_KOM36176, transcript_KOM36177, transcript_KOM36180, transcript_KOM36182	Labpu07g027670.1, Labpu07g027680.1, Labpu07g027690.1, Labpu07g027700.1, Labpu07g027710.1, Labpu07g027730.1
OG0000061	AT3G46840.1, AT3G46850.1, AT4G15040.1, AT5G58820.1, AT5G58830.1, AT5G58840.1, AT5G59090.1, AT5G59100.1, AT5G59110.1, AT5G59120.1, AT5G59130.4, AT5G59190.1	r-XM_020346671.1, r-XM_020346691.2, r-XM_020347914.2, r-XM_029269376.1, r-XM_029270315.1, r-XM_029274199.1	r-XM_003588367.3, r-XM_003588370.2, r-XM_003598253.3, r-XM_003619453.3, r-XM_003626621.1, r-XM_003627491.4, r-XM_013592734.3, r-XM_013611807.3, r-XM_024773131.1, r-XM_024775770.2, r-XM_024776985.2, r-XM_024776986.1, r-XM_024777080.1, r-XM_024786474.2, r-XM_024786555.2, r-XM_039828666.1, r-XM_039831078.1	r-XM_007141761.1, r-XM_007141763.1, r-XM_007141764.1, r-XM_007141765.1, r-XM_007141766.1, r-XM_007141767.1, r-XM_007141769.1, r-XM_007141770.1, r-XM_007141771.1, r-XM_007141772.1, r-XM_007145413.1, r-XM_007163423.1	transcript_KOM29505, transcript_KOM29508, transcript_KOM29509, transcript_KOM34330, transcript_KOM34332, transcript_KOM39153, transcript_KOM46960, transcript_KOM46964	Labpu01g011310.1, Labpu07g017500.2, Labpu08g021120.1, Labpu08g021130.2, Labpu08g021140.1, Labpu08g021150.1, Labpu08g021170.1
OG0000062			r-XM_003590260.1, r-XM_003592634.4, r-XM_003598295.4, r-XM_003598300.4, r-XM_003598302.4, r-XM_003598324.4, r-XM_003598329.3, r-XM_003598334.3, r-XM_003599162.4, r-XM_003599163.4, r-XM_003599168.1, r-XM_003599169.1, r-XM_003599170.1, r-XM_003599171.2, r-XM_003601572.4, r-XM_003605417.1, r-XM_003611138.4, r-XM_003614157.2, r-XM_003614158.2, r-XM_003618535.4, r-XM_013585977.1, r-XM_013587626.1, r-X…
OG0000063					transcript_KOM24953, transcript_KOM25231, transcript_KOM25650, transcript_KOM26963, transcript_KOM27019, transcript_KOM27707, transcript_KOM28394, transcript_KOM29404, transcript_KOM29768, transcript_KOM30954, transcript_KOM30980, transcript_KOM31494, transcript_KOM32220, transcript_KOM32808, transcript_KOM33845, transcript_KOM34855, transcript_KOM35072, transcript_KOM35232, transcript_KOM36121, …
OG0000064					transcript_KOM58437	Labpu01g000260.1, Labpu01g006910.1, Labpu01g009980.1, Labpu02g009450.1, Labpu02g011350.1, Labpu02g013550.1, Labpu02g014680.1, Labpu02g015310.1, Labpu02g017710.1, Labpu02g017950.1, Labpu03g017810.1, Labpu03g017980.1, Labpu03g020500.1, Labpu03g022990.1, Labpu03g024560.1, Labpu03g031860.1, Labpu03g048920.1, Labpu04g007040.1, Labpu04g011400.1, Labpu04g012620.1, Labpu04g014130.1, Labpu05g011060.1, Lab…
OG0000065	AT5G45890.1	r-XM_020354338.2, r-XM_020358459.2, r-XM_020359461.2, r-XM_020359680.2, r-XM_020360101.2, r-XM_020377444.2, r-XM_020377451.2, r-XM_020377455.2, r-XM_020380776.1, r-XM_020380777.2, r-XM_020380782.2, r-XM_020380783.2	r-XM_003596266.4, r-XM_003605842.4, r-XM_003607500.4, r-XM_003607523.3, r-XM_003607526.4, r-XM_003607596.4, r-XM_003607599.4, r-XM_003608967.4, r-XM_003612162.4	r-XM_007132213.1, r-XM_007132752.1, r-XM_007132798.1, r-XM_007132799.1, r-XM_007132803.1, r-XM_007132805.1, r-XM_007132806.1, r-XM_007132809.1, r-XM_007132812.1, r-XM_007132813.1, r-XM_007132821.1, r-XM_007132822.1, r-XM_007132825.1, r-XM_007132826.1, r-XM_007132829.1, r-XM_007132833.1, r-XM_007132834.1	transcript_KOM28932, transcript_KOM50012, transcript_KOM50119, transcript_KOM50120, transcript_KOM50122, transcript_KOM50126, transcript_KOM50130, transcript_KOM50664	Labpu11g005470.1, Labpu11g015460.1, Labpu11g015470.11, Labpu11g015480.1, Labpu11g015490.1, Labpu11g015520.1, Labpu11g015530.1, Labpu11g015570.2, Labpu11g015610.8, Labpu11g015640.1, Labpu11g016090.1, Labpu11g016130.1
OG0000066	AT1G07660.1, AT1G07820.1, AT2G28740.1, AT3G45930.1, AT3G46320.1, AT3G53730.1, AT5G59690.1, AT5G59970.1	r-XM_020352163.2, r-XM_020359197.2, r-XM_020365546.2, r-XM_020368402.2, r-XM_020371644.2, r-XM_020381219.2, r-XM_020383460.2	r-XM_003597254.4, r-XM_003600412.4, r-XM_003600874.4, r-XM_003606518.3, r-XM_003615044.4, r-XM_003625433.4, r-XM_003627754.4, r-XM_013592586.3, r-XM_013604451.3, r-XM_013604680.3, r-XM_013604697.3, r-XM_024780955.2	r-XM_007132073.1, r-XM_007132075.1, r-XM_007133179.1, r-XM_007133183.1, r-XM_007133189.1, r-XM_007142174.1, r-XM_007146684.1, r-XM_007146685.1, r-XM_007149403.1, r-XM_007150202.1, r-XM_007154704.1, r-XM_007162594.1	transcript_KOM26701, transcript_KOM29001, transcript_KOM29002, transcript_KOM29891, transcript_KOM44246, transcript_KOM49405, transcript_KOM49594, transcript_KOM50760, transcript_KOM52573, transcript_KOM52574	Labpu03g006790.1, Labpu05g004610.1, Labpu06g004580.4, Labpu06g025740.1, Labpu07g014260.1, Labpu08g024630.1, Labpu11g006440.3, Labpu11g006450.1, Labpu11g019650.1
OG0000067	AT1G57630.1, AT2G20142.1	r-XM_020354004.2, r-XM_020361145.2, r-XM_020362767.2, r-XM_020368534.1, r-XM_020368599.1, r-XM_020372681.2, r-XM_020376463.1, r-XM_020380697.2, r-XM_020383372.2, r-XM_020383373.2, r-XM_029272839.1	r-XM_003594951.1, r-XM_003613473.4, r-XM_003613480.4, r-XM_003613481.4, r-XM_003620162.3, r-XM_003620169.1, r-XM_013588881.1, r-XM_013588889.3, r-XM_013590349.3, r-XM_013590351.3, r-XM_013590423.3, r-XM_024776950.2, r-XM_024778969.1, r-XM_024782854.1, r-XM_024785682.2, r-XM_024785772.2, r-XM_024786264.2, r-XM_024786540.1, r-XM_039826658.1, r-XM_039826659.1, r-XM_039828496.1, r-XM_039828649.1, r-X…	r-XM_007134118.1, r-XM_007135401.1, r-XM_007135402.1, r-XM_007135403.1, r-XM_007135406.1, r-XM_007152454.1, r-XM_007153799.1	transcript_KOM39843, transcript_KOM56374	Labpu02g019120.1, Labpu02g019130.1, Labpu02g019140.1, Labpu03g029090.1, Labpu03g029100.1, Labpu04g004000.1, Labpu10g010790.1, Labpu10g014310.1, Labpu11g016180.1
OG0000068			r-XM_003598521.3, r-XM_003600174.2, r-XM_003604547.3, r-XM_003607896.3, r-XM_013608368.3, r-XM_024770777.2, r-XM_024770989.2, r-XM_024771100.1, r-XM_024771892.2, r-XM_024772934.2, r-XM_024774177.1, r-XM_024774182.2, r-XM_024774725.2, r-XM_024774921.2, r-XM_024777761.2, r-XM_024778187.2, r-XM_024781600.2, r-XM_024784739.2, r-XM_024785182.2, r-XM_024786511.1, r-XM_024786594.2, r-XM_039826982.1, r-X…
OG0000069		r-XM_020346521.1, r-XM_020347693.1, r-XM_020347879.1, r-XM_020348000.2, r-XM_020350146.1, r-XM_020350667.1, r-XM_020351547.1, r-XM_020352361.1, r-XM_020352550.1, r-XM_020353026.1, r-XM_020353079.2, r-XM_020353539.1, r-XM_020353976.1, r-XM_020354100.1, r-XM_020355560.1, r-XM_020356057.1, r-XM_020356068.1, r-XM_020357048.2, r-XM_020358377.2, r-XM_020358839.1, r-XM_020360696.1, r-XM_020361128.1, r-X…			transcript_KOM47323	Labpu02g013750.1, Labpu08g002170.1
OG0000070		r-XM_020346513.2, r-XM_020346515.2, r-XM_020346516.2, r-XM_020346517.2, r-XM_020346518.2, r-XM_020351377.2, r-XM_020351980.2, r-XM_020353445.2, r-XM_020354352.2, r-XM_020354531.2, r-XM_020382593.2, r-XM_029269137.1	r-XM_003590856.4, r-XM_003593862.4, r-XM_003604681.4, r-XM_003604682.3, r-XM_003604683.3, r-XM_003614162.3, r-XM_003614164.3, r-XM_003618116.4, r-XM_003618117.4, r-XM_003618119.4, r-XM_003618121.3, r-XM_039826801.1	r-XM_007140800.1, r-XM_007140839.1, r-XM_007140840.1, r-XM_007140841.1, r-XM_007140843.1, r-XM_007140845.1, r-XM_007140847.1, r-XM_007140848.1, r-XM_007140850.1, r-XM_007143928.1	transcript_KOM26881, transcript_KOM30018, transcript_KOM38193, transcript_KOM38194, transcript_KOM57998, transcript_KOM57999, transcript_KOM58000	Labpu01g009290.1, Labpu01g009840.2, Labpu01g009850.3, Labpu01g009890.1, Labpu01g009900.1, Labpu01g009910.1, Labpu01g009920.1, Labpu01g009930.2, Labpu01g009940.1, Labpu01g009950.1, Labpu01g009960.1, Labpu07g019270.1, Labpu11g001180.3, Labpu11g001190.1, Labpu11g001200.1, Labpu11g001210.2
OG0000071					transcript_KOM25639, transcript_KOM25866, transcript_KOM25891, transcript_KOM26231, transcript_KOM26314, transcript_KOM26482, transcript_KOM26768, transcript_KOM27498, transcript_KOM27837, transcript_KOM29462, transcript_KOM29667, transcript_KOM30921, transcript_KOM33685, transcript_KOM34205, transcript_KOM37198, transcript_KOM37349, transcript_KOM37558, transcript_KOM37630, transcript_KOM37822, …
OG0000072					transcript_KOM24904, transcript_KOM25276, transcript_KOM25764, transcript_KOM26769, transcript_KOM28410, transcript_KOM28857, transcript_KOM30760, transcript_KOM30911, transcript_KOM31151, transcript_KOM31281, transcript_KOM31422, transcript_KOM34201, transcript_KOM35015, transcript_KOM38189, transcript_KOM40014, transcript_KOM40116, transcript_KOM41012, transcript_KOM41451, transcript_KOM42060, …
OG0000073					transcript_KOM25278, transcript_KOM25303, transcript_KOM25328, transcript_KOM26159, transcript_KOM26993, transcript_KOM28083, transcript_KOM28106, transcript_KOM28182, transcript_KOM28329, transcript_KOM28391, transcript_KOM28608, transcript_KOM28784, transcript_KOM29484, transcript_KOM30103, transcript_KOM31254, transcript_KOM32155, transcript_KOM34287, transcript_KOM34292, transcript_KOM34480, …
OG0000074	AT5G13930.1	r-XM_020348640.2, r-XM_020359975.1, r-XM_020360142.1, r-XM_020370529.1, r-XM_020374442.2	r-XM_003591974.4, r-XM_003591996.4, r-XM_003595597.4, r-XM_003601599.4, r-XM_003601600.4, r-XM_003610804.4, r-XM_003610807.4, r-XM_003621482.4, r-XM_003621484.4, r-XM_003621486.3, r-XM_003621488.3, r-XM_003621490.4, r-XM_003624476.4, r-XM_013595036.3, r-XM_013597892.3, r-XM_013597893.3, r-XM_013614150.3, r-XM_039829904.1	r-XM_007156980.1, r-XM_007156981.1, r-XM_007156982.1, r-XM_007156984.1, r-XM_007156986.1, r-XM_007156987.1, r-XM_007156988.1, r-XM_007156989.1, r-XM_007156990.1, r-XM_007156991.1, r-XM_007158753.1, r-XM_007161365.1, r-XM_007161367.1, r-XM_007161537.1	transcript_KOM26563, transcript_KOM27630, transcript_KOM27631, transcript_KOM27632, transcript_KOM27634, transcript_KOM27635, transcript_KOM31520, transcript_KOM45658	Labpu01g007930.2, Labpu02g001620.1, Labpu02g001630.1, Labpu02g001640.1, Labpu02g001650.1, Labpu02g001660.1, Labpu05g018660.1, Labpu05g018670.1, Labpu07g016560.1
OG0000075		r-XM_020384299.1	r-XM_024771018.1, r-XM_024771047.1, r-XM_024772389.2, r-XM_024772884.1, r-XM_024772899.1, r-XM_024772950.1, r-XM_024773103.1, r-XM_024774087.2, r-XM_024775031.2, r-XM_024775131.1, r-XM_024775559.2, r-XM_024775593.2, r-XM_024775680.2, r-XM_024775783.2, r-XM_024776896.1, r-XM_024777023.1, r-XM_024777169.1, r-XM_024778882.2, r-XM_024779006.1, r-XM_024779010.1, r-XM_024779044.1, r-XM_024779070.2, r-X…
OG0000076	AT1G05700.2, AT2G19190.1, AT2G19210.1, AT2G19230.1, AT4G00280.1, AT4G29990.1	r-XM_020367810.2, r-XM_020368799.2, r-XM_020369001.2, r-XM_029272830.1, r-XM_029272845.1, r-XM_029272861.1, r-XM_029272923.1, r-XM_029272926.1, r-XM_029272981.1	r-XM_003597590.4, r-XM_013588781.3, r-XM_024775697.2, r-XM_039830891.1	r-XM_007135545.1, r-XM_007150490.1, r-XM_007150491.1, r-XM_007150493.1, r-XM_007150495.1, r-XM_007150496.1, r-XM_007150497.1, r-XM_007150501.1, r-XM_007150502.1, r-XM_007150503.1, r-XM_007150505.1, r-XM_007150506.1, r-XM_007150507.1, r-XM_007150508.1, r-XM_007150509.1, r-XM_007150510.1, r-XM_007150511.1, r-XM_007150512.1, r-XM_007150513.1, r-XM_007150514.1, r-XM_007150515.1, r-XM_007150517.1, r-X…	transcript_KOM44365, transcript_KOM44367, transcript_KOM44460, transcript_KOM44461, transcript_KOM44462, transcript_KOM44463	Labpu05g002250.1, Labpu05g002260.1, Labpu05g002270.1, Labpu05g002350.1, Labpu10g005890.1
OG0000077	AT2G25190.1, AT4G31980.1, AT5G11290.2	r-XM_020356751.2, r-XM_020360676.2, r-XM_020362371.2, r-XM_020362384.2, r-XM_020365472.2, r-XM_020372839.2, r-XM_029270089.1, r-XM_029270092.1, r-XM_029270900.1, r-XM_029271208.1, r-XM_029272494.1	r-XM_003601272.4, r-XM_003618361.3, r-XM_003618395.4, r-XM_003618397.3, r-XM_003618414.4, r-XM_003618421.3, r-XM_003618422.4, r-XM_003618428.4, r-XM_003618429.4, r-XM_013587822.3, r-XM_024769476.2, r-XM_024776548.2, r-XM_024778083.2	r-XM_007132959.1, r-XM_007132964.1, r-XM_007136976.1, r-XM_007136977.1, r-XM_007136978.1, r-XM_007151737.1, r-XM_007151916.1	transcript_KOM28672, transcript_KOM28673, transcript_KOM41966, transcript_KOM41967, transcript_KOM41968, transcript_KOM41970, transcript_KOM41971, transcript_KOM41972, transcript_KOM41973, transcript_KOM55565, transcript_KOM55992, transcript_KOM55994, transcript_KOM56029	Labpu04g009210.1, Labpu04g013380.1, Labpu04g013430.1, Labpu04g013700.1, Labpu09g023470.1, Labpu09g023480.1, Labpu09g023490.1
OG0000078		r-XM_020346329.2, r-XM_020348855.1, r-XM_020349214.1, r-XM_020349344.1, r-XM_020349372.1, r-XM_020349383.1, r-XM_020350230.1, r-XM_020350322.1, r-XM_020350610.1, r-XM_020351512.2, r-XM_020351572.1, r-XM_020352059.2, r-XM_020352447.1, r-XM_020353388.2, r-XM_020355996.1, r-XM_020358588.2, r-XM_020358909.1, r-XM_020360713.1, r-XM_020361313.1, r-XM_020361341.1, r-XM_020362012.1, r-XM_020362971.2, r-X…	r-XM_024775152.1, r-XM_024786606.2, r-XM_039835072.1	r-XM_007135137.1, r-XM_007137661.1, r-XM_007140783.1, r-XM_007141919.1, r-XM_007143102.1, r-XM_007152513.1	transcript_KOM38892, transcript_KOM48639, transcript_KOM50537	Labpu11g019680.1
OG0000079		r-XM_020348625.2, r-XM_020370607.2, r-XM_020379118.2, r-XM_020381902.2, r-XM_020382877.2, r-XM_029269477.1, r-XM_029275108.1	r-XM_003627763.4	r-XM_007133034.1, r-XM_007133214.1, r-XM_007133522.1, r-XM_007133523.1, r-XM_007133525.1, r-XM_007133526.1, r-XM_007133527.1, r-XM_007133530.1, r-XM_007133531.1, r-XM_007133533.1, r-XM_007133534.1, r-XM_007133535.1, r-XM_007133538.1, r-XM_007133539.1, r-XM_007133541.1, r-XM_007133545.1, r-XM_007133546.1, r-XM_007133548.1, r-XM_007133550.1, r-XM_007133559.1, r-XM_007133560.1, r-XM_007133561.1, r-X…	transcript_KOM49456, transcript_KOM49457, transcript_KOM49458, transcript_KOM49459, transcript_KOM49863, transcript_KOM49874, transcript_KOM58504	Labpu11g014630.1, Labpu11g014640.1, Labpu11g014740.1, Labpu11g014750.1, Labpu11g014760.1, Labpu11g014780.1, Labpu11g014800.1
OG0000080	AT5G23960.1	r-XM_020351052.2, r-XM_020351450.2, r-XM_020351576.2, r-XM_020351868.2, r-XM_020369842.2, r-XM_029269626.1, r-XM_029270503.1, r-XM_029273269.1, r-XM_029273751.1	r-XM_003614948.3, r-XM_003615812.4, r-XM_003615818.4, r-XM_003618309.4, r-XM_013596527.3, r-XM_013600203.3, r-XM_013601275.2, r-XM_013604804.3, r-XM_024769980.2, r-XM_039826648.1, r-XM_039826649.1, r-XM_039826846.1, r-XM_039826847.1, r-XM_039827466.1, r-XM_039827469.1, r-XM_039827470.1, r-XM_039827471.1, r-XM_039827475.1, r-XM_039827484.1, r-XM_039827495.1, r-XM_039827946.1, r-XM_039832471.1, r-X…	r-XM_007132934.1, r-XM_007132936.1, r-XM_007132937.1, r-XM_007132939.1, r-XM_007132942.1, r-XM_007132943.1, r-XM_007132944.1, r-XM_007132947.1, r-XM_007132949.1, r-XM_007132950.1, r-XM_007132952.1, r-XM_007132953.1, r-XM_007132955.1, r-XM_007132956.1	transcript_KOM49909, transcript_KOM49910, transcript_KOM49911	Labpu11g016710.1, Labpu11g016760.2, Labpu11g016770.1
OG0000081					transcript_KOM25290, transcript_KOM26403, transcript_KOM26409, transcript_KOM27000, transcript_KOM28049, transcript_KOM28836, transcript_KOM29387, transcript_KOM31611, transcript_KOM31686, transcript_KOM31814, transcript_KOM31823, transcript_KOM31955, transcript_KOM35350, transcript_KOM35601, transcript_KOM35750, transcript_KOM36303, transcript_KOM36398, transcript_KOM36863, transcript_KOM38014, …
OG0000082	AT1G07790.1, AT2G28720.1, AT2G37470.1, AT3G45980.1, AT3G46030.1, AT3G53650.1, AT5G59910.1	r-XM_020358551.2, r-XM_020358552.2, r-XM_020359182.2, r-XM_020378485.2, r-XM_029272643.1	r-XM_003606579.4, r-XM_003606581.4, r-XM_003606876.4, r-XM_003606962.4, r-XM_013590752.1, r-XM_013600627.3, r-XM_013600685.3, r-XM_013600688.3, r-XM_013600956.3, r-XM_013601456.3, r-XM_013613844.3, r-XM_013613941.3, r-XM_024771776.2, r-XM_024780272.2, r-XM_024780932.2	r-XM_007132030.1, r-XM_007132031.1, r-XM_007132034.1, r-XM_007132035.1, r-XM_007132036.1, r-XM_007144245.1, r-XM_007144246.1, r-XM_007148737.1	transcript_KOM26170, transcript_KOM26172, transcript_KOM28819, transcript_KOM28820, transcript_KOM32626, transcript_KOM32627, transcript_KOM36410, transcript_KOM43043	Labpu05g005480.1, Labpu05g019930.1, Labpu07g022130.1, Labpu07g022140.1, Labpu11g006730.1, Labpu11g006740.1, Labpu11g006760.1, Labpu11g006770.1
OG0000083	AT2G14378.1, AT2G24205.1, AT2G27315.1, AT3G03272.1, AT3G42565.1, AT3G48675.1, AT4G09545.1, AT4G35165.1, AT5G17340.1, AT5G36310.1, AT5G36320.1, AT5G36330.1, AT5G36340.1, AT5G36350.1, AT5G36360.1, AT5G36370.1, AT5G36380.1, AT5G36390.1, AT5G36400.1, AT5G36410.1, AT5G36420.1, AT5G36430.1, AT5G36440.1, AT5G36450.1, AT5G36460.1, AT5G36470.1, AT5G36480.1, AT5G36490.1, AT5G36500.1, AT5G36520.1, AT5G36540…
OG0000084		r-XM_020346403.1, r-XM_020346493.2, r-XM_020347841.2, r-XM_020349746.1, r-XM_020350446.1, r-XM_020350934.1, r-XM_020353065.1, r-XM_020353360.2, r-XM_020353879.1, r-XM_020355500.1, r-XM_020364021.1, r-XM_020367450.2, r-XM_020367854.1, r-XM_020367879.1, r-XM_020371186.1, r-XM_020372300.1, r-XM_020375275.2, r-XM_020375454.1, r-XM_020376176.2, r-XM_020376784.2, r-XM_020383588.2, r-XM_029268990.1, r-X…
OG0000085		r-XM_020363796.2, r-XM_020363799.2, r-XM_020364194.2, r-XM_020369880.2, r-XM_020369957.2, r-XM_020376345.2, r-XM_020381063.2, r-XM_029274201.1, r-XM_029274202.1, r-XM_029274205.1	r-XM_003594570.3, r-XM_003595052.3, r-XM_003607508.3, r-XM_003615296.4, r-XM_003621792.4, r-XM_003621914.4, r-XM_003621924.2, r-XM_003621929.2, r-XM_003621931.2, r-XM_003621933.3, r-XM_003621953.2, r-XM_003621957.4, r-XM_003621965.3, r-XM_013592575.2, r-XM_013593006.1, r-XM_013607266.1, r-XM_024770782.2, r-XM_024770788.1, r-XM_024776961.2, r-XM_024785061.1, r-XM_039827397.1, r-XM_039827812.1, r-X…	r-XM_007136753.1, r-XM_007139156.1, r-XM_007139157.1, r-XM_007139159.1, r-XM_007139162.1	transcript_KOM28567, transcript_KOM46216	Labpu01g014510.1, Labpu01g014520.1, Labpu01g014540.2, Labpu01g014550.1, Labpu01g014560.2, Labpu01g014570.1, Labpu01g014590.1, Labpu01g025750.1, Labpu02g021870.1, Labpu03g018080.1
OG0000086					transcript_KOM25640, transcript_KOM25889, transcript_KOM26483, transcript_KOM26962, transcript_KOM29461, transcript_KOM29666, transcript_KOM29794, transcript_KOM31181, transcript_KOM31836, transcript_KOM32214, transcript_KOM34616, transcript_KOM35503, transcript_KOM36716, transcript_KOM37196, transcript_KOM37560, transcript_KOM37680, transcript_KOM37810, transcript_KOM37901, transcript_KOM38061, …
OG0000087	AT1G20010.1, AT1G75780.1, AT2G29550.1, AT4G20890.1, AT5G12250.1, AT5G23860.1, AT5G44340.1, AT5G62690.1, AT5G62700.1	r-XM_020351359.2, r-XM_020353202.2, r-XM_020359986.2, r-XM_020360318.2, r-XM_020361610.2, r-XM_020369383.2, r-XM_020375195.2, r-XM_020377372.2, r-XM_020383062.2	r-XM_003592236.4, r-XM_003594548.4, r-XM_003603717.4, r-XM_003604768.3, r-XM_003604770.4, r-XM_003624878.4, r-XM_003630465.4, r-XM_003631063.4, r-XM_013599413.3, r-XM_013601854.3	r-XM_007133893.1, r-XM_007136032.1, r-XM_007143358.1, r-XM_007147394.1, r-XM_007158926.1, r-XM_007159995.1, r-XM_007160473.1, r-XM_007160582.1	transcript_KOM25895, transcript_KOM35965, transcript_KOM43383, transcript_KOM49071, transcript_KOM53141, transcript_KOM57101, transcript_KOM58277	Labpu03g044590.1, Labpu03g048560.1, Labpu06g019460.1, Labpu07g025710.1, Labpu08g014450.1, Labpu09g028020.1, Labpu10g012530.1
OG0000088	AT1G07400.1, AT1G53540.1, AT1G59860.1, AT2G29500.1, AT3G46230.1, AT5G59720.1	r-XM_020350161.2, r-XM_020350162.2, r-XM_020365070.2, r-XM_020365204.2, r-XM_020365594.2, r-XM_020366143.2, r-XM_020378172.2, r-XM_020384226.2, r-XM_020384227.2, r-XM_020384230.2	r-XM_003608229.3, r-XM_003615077.4, r-XM_003616488.4, r-XM_003619648.4, r-XM_003619655.3, r-XM_013601517.3, r-XM_013601523.3, r-XM_024780721.2, r-XM_039832999.1	r-XM_007137683.1, r-XM_007137684.1, r-XM_007141752.1, r-XM_007141754.1, r-XM_007151046.1, r-XM_007159077.1, r-XM_007159296.1, r-XM_007159297.1, r-XM_007159298.1, r-XM_007159299.1, r-XM_007159300.1	transcript_KOM31004, transcript_KOM31005, transcript_KOM31006, transcript_KOM31007, transcript_KOM41250	Labpu03g036840.1, Labpu03g038800.1, Labpu03g038810.1, Labpu03g038820.1, Labpu08g021090.1, Labpu08g021110.1, Labpu09g013960.1, Labpu09g013970.1, Labpu09g014920.1
OG0000089	AT1G13780.1, AT1G16930.1, AT1G16940.1, AT1G16945.1, AT1G32020.1, AT1G51370.1, AT1G60400.1, AT1G60410.1, AT1G66290.1, AT1G66300.1, AT1G66310.1, AT1G66320.1, AT1G66640.1, AT1G69630.1, AT1G78730.1, AT1G78740.1, AT1G78750.2, AT1G78760.1, AT1G78840.1, AT1G80470.1, AT2G26030.4, AT2G27505.1, AT3G19085.2, AT3G23955.2, AT3G60710.1, AT4G13985.1, AT5G18770.1, AT5G18780.1, AT5G22590.1, AT5G22600.1, AT5G22610…
OG0000090	AT5G52740.1	r-XM_020352593.2, r-XM_020365322.2, r-XM_020366031.2, r-XM_020366201.1, r-XM_020366297.2, r-XM_029272320.1, r-XM_029273016.1	r-XM_003592139.4, r-XM_003592143.4, r-XM_003592144.4, r-XM_003592330.4, r-XM_003619324.4, r-XM_003619325.4, r-XM_013585916.3, r-XM_013592995.3, r-XM_013592996.3, r-XM_013596801.3, r-XM_013596803.3, r-XM_013596805.3, r-XM_013603792.3, r-XM_013603795.3, r-XM_013614180.2, r-XM_024778525.2, r-XM_039834992.1, r-XM_039835000.1	r-XM_007143409.1, r-XM_007143410.1, r-XM_007143411.1, r-XM_007143412.1, r-XM_007143413.1, r-XM_007143414.1, r-XM_007152099.1, r-XM_007152101.1, r-XM_007152102.1, r-XM_007152104.1	transcript_KOM25286, transcript_KOM35924, transcript_KOM35925, transcript_KOM38007, transcript_KOM55180, transcript_KOM55181, transcript_KOM55183, transcript_KOM55184, transcript_KOM55185	Labpu04g008650.1, Labpu04g008680.1, Labpu04g008690.1, Labpu07g025310.1, Labpu07g025320.1
OG0000091			r-XM_003588387.4, r-XM_003588390.1, r-XM_003588391.4, r-XM_003588980.3, r-XM_003599113.3, r-XM_003599118.3, r-XM_003599122.2, r-XM_003599124.1, r-XM_003599126.1, r-XM_003599128.1, r-XM_003599136.2, r-XM_003599139.1, r-XM_003599149.4, r-XM_003599152.4, r-XM_003599173.1, r-XM_003599188.4, r-XM_003599802.2, r-XM_003602253.2, r-XM_003602254.3, r-XM_003613839.2, r-XM_003618697.4, r-XM_003618883.3, r-X…
OG0000092	AT1G33720.1, AT1G33730.1, AT2G45550.1, AT2G45560.1, AT2G45570.1, AT2G45580.1, AT3G61035.1, AT3G61040.1	r-XM_020347844.1, r-XM_020347846.2, r-XM_020350453.2, r-XM_020353599.2, r-XM_020357766.2, r-XM_020359441.2, r-XM_020364461.2, r-XM_020364463.1, r-XM_020372975.2	r-XM_003589612.3, r-XM_003610779.4, r-XM_003610780.3, r-XM_003610787.4, r-XM_003623726.4, r-XM_003623730.4, r-XM_003623732.4, r-XM_003623733.4, r-XM_003628196.4, r-XM_003628199.4, r-XM_013609071.3, r-XM_013611413.3, r-XM_013612364.3, r-XM_013614381.3, r-XM_013614382.3, r-XM_024782607.2, r-XM_039827341.1, r-XM_039830044.1, r-XM_039830679.1	r-XM_007133960.1, r-XM_007153022.1	transcript_KOM27577, transcript_KOM46095, transcript_KOM47882, transcript_KOM47891, transcript_KOM58178	Labpu02g001030.1, Labpu07g010620.1, Labpu07g010630.1, Labpu10g000100.1, Labpu10g000110.1, Labpu10g011930.1
OG0000093				r-XM_007132362.1, r-XM_007132843.1, r-XM_007132880.1, r-XM_007133024.1, r-XM_007134180.1, r-XM_007134837.1, r-XM_007135010.1, r-XM_007135029.1, r-XM_007135049.1, r-XM_007136114.1, r-XM_007138576.1, r-XM_007138579.1, r-XM_007140656.1, r-XM_007142067.1, r-XM_007142088.1, r-XM_007143655.1, r-XM_007143844.1, r-XM_007144233.1, r-XM_007144237.1, r-XM_007146060.1, r-XM_007147098.1, r-XM_007147099.1, r-X…
OG0000094	AT2G44480.3	r-XM_020358812.2, r-XM_020358829.2, r-XM_020359691.2, r-XM_020359693.2, r-XM_020368018.2, r-XM_020368255.2, r-XM_020384583.2, r-XM_029270590.1, r-XM_029272941.1	r-XM_003597433.2, r-XM_003597434.4, r-XM_013600809.3, r-XM_013600810.3, r-XM_013600814.3, r-XM_013600824.3, r-XM_013603721.3, r-XM_039831133.1, r-XM_039834069.1	r-XM_007131906.1, r-XM_007131908.1, r-XM_007131909.1, r-XM_007131910.1, r-XM_007131911.1, r-XM_007131912.1, r-XM_007150343.1, r-XM_007150349.1, r-XM_007150350.1, r-XM_007150351.1, r-XM_007150352.1, r-XM_007150353.1, r-XM_007152022.1, r-XM_007161463.1	transcript_KOM44362, transcript_KOM44457, transcript_KOM50769, transcript_KOM50792, transcript_KOM50793, transcript_KOM50794, transcript_KOM50795	Labpu05g003340.1, Labpu05g003350.1, Labpu05g003360.2, Labpu05g003390.1, Labpu11g007830.1, Labpu11g007840.4, Labpu11g007850.1, Labpu11g007860.1
OG0000095		r-XM_020352116.2, r-XM_020352819.1, r-XM_020366870.1, r-XM_020380112.2, r-XM_020380115.1, r-XM_020384366.2, r-XM_029268929.1, r-XM_029274773.1	r-XM_003604703.1, r-XM_003604755.3, r-XM_013599338.3, r-XM_013599414.3, r-XM_013599417.2, r-XM_013599418.2, r-XM_013599419.1, r-XM_013599420.3, r-XM_013599425.3, r-XM_013599714.2, r-XM_024780367.1, r-XM_024780368.1, r-XM_024780369.1, r-XM_024780370.1, r-XM_024780372.1, r-XM_024780378.1, r-XM_024784814.2, r-XM_039832572.1, r-XM_039832577.1, r-XM_039832578.1, r-XM_039832982.1	r-XM_007133970.1, r-XM_007133971.1, r-XM_007134695.1, r-XM_007140169.1, r-XM_007140170.1, r-XM_007140172.1, r-XM_007163837.1	transcript_KOM27178, transcript_KOM58048, transcript_KOM58052, transcript_KOM58055	Labpu01g022240.1, Labpu10g000710.1, Labpu10g000740.1, Labpu10g011820.2, Labpu10g011860.1, Labpu10g013930.1, Labpu10g013950.1, Labpu10g013960.1
OG0000096	AT2G24840.1, AT4G36590.1, AT5G60440.1	r-XM_020354038.2, r-XM_020361358.2, r-XM_020377567.2, r-XM_020377580.2, r-XM_020377601.2	r-XM_003588723.1, r-XM_003590774.1, r-XM_003592510.3, r-XM_003592515.1, r-XM_003594526.1, r-XM_003596706.3, r-XM_003596708.3, r-XM_003597099.3, r-XM_003599202.3, r-XM_003599203.2, r-XM_003601411.1, r-XM_003614369.1, r-XM_003614480.3, r-XM_003628059.3, r-XM_013587186.1, r-XM_013587188.3, r-XM_013593438.1, r-XM_013604369.1, r-XM_013613376.1, r-XM_013614486.1, r-XM_013614487.3, r-XM_013614488.1, r-X…	r-XM_007143086.1, r-XM_007143087.1, r-XM_007143088.1, r-XM_007144198.1, r-XM_007157125.1, r-XM_007162790.1	transcript_KOM26601, transcript_KOM36187, transcript_KOM36188, transcript_KOM36189	Labpu02g000540.1, Labpu07g027790.1, Labpu07g027800.1, Labpu07g027810.1
OG0000097	AT1G03660.1, AT1G03670.1, AT4G03440.1, AT4G03450.1, AT4G03460.1, AT4G03470.1, AT4G03480.1, AT4G03490.3, AT4G03495.1, AT4G03500.1, AT4G03505.1, AT4G05040.1, AT4G14390.1, AT4G14400.1, AT5G60070.1	r-XM_020348884.2, r-XM_020379884.2, r-XM_029269532.1, r-XM_029273379.1, r-XM_029274847.1	r-XM_003616880.4, r-XM_003616881.3, r-XM_024784547.2, r-XM_039830958.1	r-XM_007132640.1, r-XM_007132957.1, r-XM_007149097.1, r-XM_007149098.1, r-XM_007149100.1, r-XM_007149101.1, r-XM_007149102.1, r-XM_007149103.1, r-XM_007149104.1, r-XM_007149105.1, r-XM_007149107.1, r-XM_007162614.1, r-XM_007163804.1	transcript_KOM42755, transcript_KOM42758, transcript_KOM42762, transcript_KOM42765, transcript_KOM42768, transcript_KOM42770, transcript_KOM50247	Labpu11g002120.1, Labpu11g002130.1, Labpu11g002140.1
OG0000098		r-XM_020360658.2, r-XM_020378871.2, r-XM_020378880.2, r-XM_020378886.2, r-XM_020378896.2, r-XM_020383025.2, r-XM_029268685.1	r-XM_003611757.4, r-XM_003611763.4, r-XM_003611771.4, r-XM_003629495.3, r-XM_003629503.3, r-XM_003629504.4, r-XM_003629506.4, r-XM_003629512.4, r-XM_013586517.3, r-XM_013591023.3, r-XM_024773246.2, r-XM_024784177.2, r-XM_039834450.1	r-XM_007146222.1, r-XM_007146224.1, r-XM_007146226.1, r-XM_007155899.1, r-XM_007155900.1, r-XM_007155902.1, r-XM_007155903.1, r-XM_007155904.1, r-XM_007156777.1	transcript_KOM29565, transcript_KOM29567, transcript_KOM29568, transcript_KOM29570, transcript_KOM29571, transcript_KOM29572, transcript_KOM45058	Labpu02g006340.1, Labpu03g017630.1, Labpu03g017650.2, Labpu03g017660.1, Labpu03g017670.1, Labpu03g017680.1, Labpu03g017690.1, Labpu03g019120.1, Labpu03g019130.1, Labpu03g019140.1, Labpu03g019150.1
OG0000099		r-XM_020352563.1, r-XM_020374696.1, r-XM_020377976.2		r-XM_007132929.1, r-XM_007133830.1, r-XM_007134013.1, r-XM_007134018.1, r-XM_007134019.1, r-XM_007134022.1, r-XM_007134074.1, r-XM_007134076.1, r-XM_007134233.1, r-XM_007134235.1, r-XM_007134238.1, r-XM_007137840.1	transcript_KOM58439, transcript_KOM58473, transcript_KOM58479	Labpu01g024970.2, Labpu01g025810.1, Labpu08g010110.1, Labpu10g008710.4, Labpu10g009930.3, Labpu10g009960.1, Labpu10g010120.2, Labpu10g010170.1, Labpu10g013000.1, Labpu10g013070.1, Labpu10g013080.2, Labpu10g013160.1, Labpu10g013170.1, Labpu10g013200.1, Labpu10g013430.1, Labpu10g013440.1, Labpu10g013460.1, Labpu10g013470.3, Labpu10g013480.1, Labpu10g014870.1, Labpu10g014940.1, Labpu10g018160.1, Lab…
OG0000100	AT2G06105.1	r-XM_020351963.1, r-XM_020353318.1, r-XM_020353351.1, r-XM_020353742.2, r-XM_020353841.1, r-XM_020353899.1, r-XM_020369673.1, r-XM_020377317.1, r-XM_029269195.1		r-XM_007161925.1		Labpu01g000310.3, Labpu01g000520.2, Labpu01g000770.2, Labpu01g003900.6, Labpu02g013320.1, Labpu02g013440.1, Labpu02g013680.1, Labpu03g021580.1, Labpu03g022890.1, Labpu03g025000.1, Labpu03g025070.1, Labpu04g008980.3, Labpu04g013030.1, Labpu05g012560.7, Labpu05g012920.1, Labpu06g032400.1, Labpu06g034190.1, Labpu06g034250.1, Labpu06g034550.2, Labpu07g010880.6, Labpu07g017010.2, Labpu08g006020.1, Lab…
OG0000101	AT4G13770.1, AT4G31500.1	r-XM_020349379.1, r-XM_020353437.2, r-XM_020368581.2, r-XM_020380290.2, r-XM_020380291.2, r-XM_020380302.1	r-XM_003612265.4, r-XM_003615789.4, r-XM_003615794.4, r-XM_003615798.4, r-XM_003621309.4, r-XM_003621346.4, r-XM_013599635.3, r-XM_013599636.3, r-XM_013599637.3, r-XM_013599638.3, r-XM_013599641.3, r-XM_013599646.3, r-XM_024781877.2, r-XM_024781933.2, r-XM_039834077.1	r-XM_007133941.1, r-XM_007133942.1, r-XM_007134731.1, r-XM_007134734.1, r-XM_007134736.1, r-XM_007134761.1, r-XM_007140892.1, r-XM_007146367.1	transcript_KOM25869, transcript_KOM38217, transcript_KOM38235, transcript_KOM57548, transcript_KOM57552, transcript_KOM57634, transcript_KOM58283	Labpu01g010200.1, Labpu01g010210.1, Labpu06g028580.1, Labpu10g012110.1, Labpu10g017560.1, Labpu10g018070.1, Labpu10g018390.1, Labpu10g018460.1
OG0000102		r-XM_020348119.1, r-XM_020349993.1, r-XM_020349995.1, r-XM_020349996.1, r-XM_020350443.1, r-XM_020351733.1, r-XM_020352959.1, r-XM_020353141.1, r-XM_020353201.1, r-XM_020353287.1, r-XM_020353324.1, r-XM_020353450.1, r-XM_020353468.1, r-XM_020353524.1, r-XM_020353673.1, r-XM_020353905.1, r-XM_020354108.1, r-XM_020356205.1, r-XM_020369415.1, r-XM_020373479.1, r-XM_020374293.1, r-XM_020374674.1, r-X…	r-XM_024771879.2, r-XM_039831292.1, r-XM_039831293.1, r-XM_039831294.1, r-XM_039832671.1	r-XM_007132497.1, r-XM_007132649.1, r-XM_007133104.1, r-XM_007138041.1, r-XM_007141178.1, r-XM_007146069.1, r-XM_007149446.1, r-XM_007161750.1
OG0000103		r-XM_020352729.2, r-XM_020361245.1, r-XM_020362607.2, r-XM_020365384.2, r-XM_020380745.2, r-XM_029269508.1, r-XM_029269509.1	r-XM_003622901.1, r-XM_013593435.3, r-XM_013593522.1, r-XM_013593523.3, r-XM_013593525.1, r-XM_013593533.1, r-XM_013593538.3, r-XM_013593539.1, r-XM_013593540.1, r-XM_013593605.1, r-XM_013593610.1, r-XM_013593611.1, r-XM_013593618.1, r-XM_013603350.2, r-XM_024770133.2, r-XM_024770338.1, r-XM_024770926.2, r-XM_024770937.1, r-XM_024770938.1, r-XM_024770939.1, r-XM_024770955.1, r-XM_024770956.1, r-X…	r-XM_007140361.1, r-XM_007140363.1, r-XM_007140364.1, r-XM_007140404.1	transcript_KOM37733, transcript_KOM38005, transcript_KOM38079	Labpu01g023230.1, Labpu01g023240.1, Labpu01g023250.1, Labpu01g023700.1
OG0000104		r-XM_020353736.1, r-XM_020376219.1, r-XM_029268838.1, r-XM_029269001.1, r-XM_029273127.1, r-XM_029273192.1	r-XM_024772926.1, r-XM_024780382.1	r-XM_007135949.1	transcript_KOM25331, transcript_KOM26136, transcript_KOM27931, transcript_KOM28225, transcript_KOM28250, transcript_KOM28783, transcript_KOM29510, transcript_KOM29759, transcript_KOM31261, transcript_KOM31400, transcript_KOM32862, transcript_KOM32921, transcript_KOM33390, transcript_KOM33587, transcript_KOM34977, transcript_KOM37039, transcript_KOM37859, transcript_KOM38622, transcript_KOM39032, …
OG0000105		r-XM_020377394.2	r-XM_013590151.3, r-XM_013590321.3, r-XM_013590421.3, r-XM_013590427.3, r-XM_013599752.3, r-XM_013607137.3, r-XM_013607139.3, r-XM_024771678.2, r-XM_024772325.2, r-XM_024772554.2, r-XM_024773541.2, r-XM_024773542.2, r-XM_024773544.2, r-XM_024776695.2, r-XM_024777656.2, r-XM_024783821.2, r-XM_039828492.1, r-XM_039828493.1, r-XM_039828494.1, r-XM_039828495.1, r-XM_039828523.1, r-XM_039828824.1, r-X…
OG0000106		r-XM_020350872.1, r-XM_020350873.1, r-XM_020350876.1, r-XM_020353947.2, r-XM_020354726.2, r-XM_020373618.1, r-XM_020378383.2, r-XM_029272704.1	r-XM_003615170.2, r-XM_024779071.1, r-XM_024784969.2, r-XM_024785257.2, r-XM_039826988.1	r-XM_007141759.1, r-XM_007141760.1, r-XM_007141837.1, r-XM_007141850.1, r-XM_007141892.1, r-XM_007141894.1, r-XM_007141895.1, r-XM_007141896.1, r-XM_007141897.1	transcript_KOM26435, transcript_KOM26436, transcript_KOM44182, transcript_KOM47037, transcript_KOM47038, transcript_KOM47055, transcript_KOM47096, transcript_KOM48598, transcript_KOM49233, transcript_KOM50141, transcript_KOM50150, transcript_KOM53004, transcript_KOM55754	Labpu06g032480.1, Labpu06g032490.1, Labpu06g032500.1, Labpu08g021040.1, Labpu08g021050.1, Labpu08g021180.1, Labpu08g021840.1, Labpu08g021860.1, Labpu08g021870.1, Labpu08g021970.1, Labpu08g022380.1
OG0000107	AT1G10630.2, AT1G23490.1, AT1G70490.4, AT2G24765.1, AT2G47170.2, AT3G62290.1, AT5G14670.1	r-XM_020357896.2, r-XM_020361441.2, r-XM_020370523.2, r-XM_020370881.2, r-XM_020371288.2, r-XM_020374800.2, r-XM_020379120.2, r-XM_020381326.2, r-XM_029272439.1	r-XM_003591304.3, r-XM_003610137.4, r-XM_003611621.4, r-XM_003613171.4, r-XM_003618161.4, r-XM_003625961.4, r-XM_024784593.2	r-XM_007144962.1, r-XM_007145058.1, r-XM_007147349.1, r-XM_007150956.1, r-XM_007153682.1, r-XM_007154736.1, r-XM_007156700.1, r-XM_007157381.1, r-XM_007163147.1	transcript_KOM29034, transcript_KOM31657, transcript_KOM35351, transcript_KOM35440, transcript_KOM39375, transcript_KOM45691	Labpu02g005690.1, Labpu02g020110.2, Labpu03g007080.1, Labpu03g025310.6, Labpu04g019950.13, Labpu06g009510.12, Labpu07g005700.3
OG0000108	ATMG00850.1, ATMG00860.1	r-XM_020351280.1, r-XM_020351494.1, r-XM_020353785.1, r-XM_020365382.1, r-XM_020366530.1, r-XM_020366678.2, r-XM_020373719.1, r-XM_020378274.1, r-XM_020380370.1, r-XM_020381883.1, r-XM_029273713.1, r-XM_029273806.1	r-XM_024770793.1, r-XM_024779921.2, r-XM_024782495.2, r-XM_039831040.1, r-XM_039832691.1	r-XM_007161822.1	transcript_KOM25324, transcript_KOM25332, transcript_KOM30936, transcript_KOM30953, transcript_KOM31241, transcript_KOM33729, transcript_KOM37151, transcript_KOM39031, transcript_KOM42757, transcript_KOM46152, transcript_KOM49751, transcript_KOM50304, transcript_KOM55466, transcript_KOM57181, transcript_KOM58233, transcript_KOM58401	Labpu03g021330.2, Labpu04g007070.1, Labpu05g011550.1, Labpu05g013410.1, Labpu07g010390.1, Labpu07g011810.1, Labpu08g000080.1, Labpu08g002320.1, Labpu10g019780.1
OG0000109	AT1G31370.1, AT1G31380.1, AT1G31390.1, AT1G31400.1, AT2G01790.1, AT2G05400.3, AT2G05410.2, AT2G05420.1, AT2G05430.1, AT2G42455.1, AT2G42460.1, AT2G42465.1, AT2G42470.1, AT2G42475.1, AT2G42480.1, AT3G27040.1, AT3G29580.1, AT3G44790.1, AT3G44800.1, AT3G44805.1, AT3G58200.1, AT3G58210.1, AT3G58220.2, AT3G58230.1, AT3G58240.1, AT3G58250.1, AT3G58260.1, AT3G58270.3, AT3G58280.1, AT3G58290.1, AT3G58300…
OG0000110	AT1G49240.1, AT2G37620.1, AT2G42100.1, AT3G12110.1, AT3G18780.3, AT3G46520.2, AT3G53750.2, AT5G09810.1, AT5G59370.2	r-XM_020351652.2, r-XM_020355592.2, r-XM_020355615.2, r-XM_020358530.2, r-XM_020363806.2, r-XM_020366392.2, r-XM_020384013.2, r-XM_029272928.1	r-XM_003593074.4, r-XM_003602497.4, r-XM_003625217.3, r-XM_013587956.3, r-XM_013595235.3, r-XM_013609938.3, r-XM_024770218.2	r-XM_007132008.1, r-XM_007139153.1, r-XM_007145627.1, r-XM_007148387.1, r-XM_007148388.1, r-XM_007150256.1, r-XM_007150807.1, r-XM_007162263.1	transcript_KOM25368, transcript_KOM26188, transcript_KOM28558, transcript_KOM34094, transcript_KOM44286	Labpu01g001940.3, Labpu01g014490.6, Labpu04g020650.1, Labpu05g004160.5, Labpu06g010990.1, Labpu07g002040.2, Labpu11g006940.5
OG0000111	AT1G02520.1, AT1G02530.1, AT2G47000.1, AT3G62150.2, AT4G01820.1, AT4G01830.1	r-XM_020358266.2, r-XM_020370569.2, r-XM_020371363.2, r-XM_020372515.2, r-XM_029273208.1, r-XM_029273408.1, r-XM_029273632.1, r-XM_029273689.1	r-XM_003591262.4, r-XM_003591265.4, r-XM_003607381.4, r-XM_003609833.4, r-XM_003609834.4, r-XM_013602904.3, r-XM_024782056.2	r-XM_007133962.1, r-XM_007145035.1, r-XM_007145036.1, r-XM_007154418.1, r-XM_007154419.1, r-XM_007154420.1, r-XM_007154421.1, r-XM_007163180.1	transcript_KOM33355, transcript_KOM33356, transcript_KOM33357, transcript_KOM33358, transcript_KOM33359, transcript_KOM33360, transcript_KOM35370, transcript_KOM39347	Labpu03g004490.5, Labpu03g004500.1, Labpu03g004510.1, Labpu06g009760.2, Labpu07g005480.1, Labpu07g005490.2, Labpu10g011920.2
OG0000112	AT1G25270.1, AT1G68170.2	r-XM_020365548.2, r-XM_020365549.2, r-XM_020365659.2, r-XM_020365680.2, r-XM_020366083.2, r-XM_020384181.2, r-XM_020384182.2, r-XM_029268898.1	r-XM_003593003.4, r-XM_003593066.4, r-XM_003593067.4, r-XM_003593069.4, r-XM_003594256.1, r-XM_003597740.3, r-XM_013601781.3, r-XM_013601785.3, r-XM_013601790.3, r-XM_024782983.2	r-XM_007139090.1, r-XM_007148389.1, r-XM_007148391.1, r-XM_007148393.1, r-XM_007148394.1, r-XM_007158992.1, r-XM_007158993.1, r-XM_007158995.1	transcript_KOM31283, transcript_KOM31285, transcript_KOM54009, transcript_KOM54010, transcript_KOM54022, transcript_KOM54023, transcript_KOM54024	Labpu01g012100.1, Labpu01g012110.1, Labpu01g012120.2, Labpu01g012130.1, Labpu01g013870.1, Labpu03g036100.2, Labpu08g007130.1, Labpu08g007150.1, Labpu08g007160.1
OG0000113	AT1G11300.1, AT1G11303.1, AT1G11330.2, AT1G11350.1, AT1G61575.1	r-XM_020347050.2, r-XM_020367476.2, r-XM_020368593.2, r-XM_020368595.2, r-XM_020369176.2, r-XM_020369178.2, r-XM_020369509.2, r-XM_020377894.1, r-XM_020378041.1, r-XM_020378044.2, r-XM_029272962.1, r-XM_029274442.1, r-XM_029274443.1, r-XM_029274445.1	r-XM_003593372.4, r-XM_013593200.3, r-XM_013593257.3, r-XM_013593263.3, r-XM_024769754.2, r-XM_024770211.2, r-XM_024770742.2, r-XM_024770902.2, r-XM_024770903.2, r-XM_024770907.1, r-XM_039827943.1, r-XM_039827944.1, r-XM_039830233.1, r-XM_039830323.1	r-XM_007140551.1, r-XM_007140554.1, r-XM_007148206.1	transcript_KOM37916, transcript_KOM37917, transcript_KOM37920, transcript_KOM38124, transcript_KOM53869	Labpu01g025100.2, Labpu01g025140.1, Labpu06g012590.1
OG0000114	AT1G11610.2, AT2G30750.1, AT2G30770.1, AT3G48270.1, AT3G48280.1, AT3G48290.2, AT3G48300.2, AT3G48310.1, AT3G48320.1, AT4G13290.1, AT4G13310.1, AT4G20235.1, AT4G20240.1, AT5G24950.1, AT5G24960.1, AT5G42590.1	r-XM_020365782.2, r-XM_020366509.2, r-XM_020377771.2	r-XM_013587856.3, r-XM_013601617.3, r-XM_013601618.3, r-XM_013601619.3, r-XM_013601623.3, r-XM_013602266.3, r-XM_013602267.3, r-XM_013602270.3	r-XM_007152247.1, r-XM_007152248.1, r-XM_007152249.1, r-XM_007152250.1, r-XM_007152252.1, r-XM_007152253.1, r-XM_007159241.1	transcript_KOM31070, transcript_KOM54974, transcript_KOM54976, transcript_KOM54978, transcript_KOM54982	Labpu04g006160.1, Labpu04g006170.1, Labpu04g006180.5, Labpu04g006190.1
OG0000115	AT2G12880.1		r-XM_024770871.1, r-XM_024772953.1, r-XM_024774770.1, r-XM_024774807.1, r-XM_024777963.2, r-XM_024778639.1, r-XM_024778720.1, r-XM_024778780.1, r-XM_024780986.2, r-XM_024781688.2, r-XM_039827001.1, r-XM_039827004.1, r-XM_039827005.1, r-XM_039827865.1, r-XM_039827867.1, r-XM_039827873.1, r-XM_039827874.1, r-XM_039827896.1, r-XM_039827901.1, r-XM_039827911.1, r-XM_039829060.1, r-XM_039829067.1, r-X…
OG0000116	AT1G80110.1	r-XM_020351927.1, r-XM_020384206.1, r-XM_029273693.1	r-XM_003590824.4, r-XM_003590826.4, r-XM_003590829.2, r-XM_003590831.4, r-XM_003590832.4, r-XM_003590841.4, r-XM_003590842.4, r-XM_003590843.4, r-XM_003590853.4, r-XM_003590888.4, r-XM_013594389.1, r-XM_013604288.3, r-XM_013604562.1, r-XM_013609234.3, r-XM_013610770.3, r-XM_013613342.1, r-XM_013613475.3, r-XM_013614211.3, r-XM_013614214.3, r-XM_024771067.1, r-XM_024777833.2, r-XM_024780910.2, r-X…	r-XM_007143886.1, r-XM_007160679.1, r-XM_007160680.1, r-XM_007161532.1	transcript_KOM30023, transcript_KOM49155, transcript_KOM49156	Labpu07g007960.1, Labpu07g019320.1, Labpu07g019330.2, Labpu07g019340.1, Labpu07g019350.1, Labpu08g013710.1, Labpu08g013720.1
OG0000117	AT3G05600.1	r-XM_020347259.2, r-XM_020350850.2, r-XM_020351903.2, r-XM_020355815.1, r-XM_020356344.2, r-XM_020356780.2, r-XM_020356781.2, r-XM_029270620.1	r-XM_003604070.3, r-XM_003626154.4, r-XM_003626192.4, r-XM_003626193.4, r-XM_003626195.3, r-XM_003626196.3, r-XM_003626197.4, r-XM_013595028.3, r-XM_024769856.2, r-XM_024782768.2, r-XM_039832372.1	r-XM_007144898.1, r-XM_007146939.1, r-XM_007146940.1, r-XM_007146942.1, r-XM_007146943.1	transcript_KOM35499, transcript_KOM35500, transcript_KOM52824, transcript_KOM52825, transcript_KOM52826, transcript_KOM52827, transcript_KOM52828, transcript_KOM52829	Labpu02g019270.1, Labpu06g023400.1, Labpu06g023410.1, Labpu06g023420.1, Labpu06g023430.1, Labpu06g023440.1, Labpu06g023450.1, Labpu06g023460.1, Labpu07g004230.1, Labpu07g004240.1
OG0000118		r-XM_020353933.1, r-XM_020354171.1		r-XM_007147540.1, r-XM_007147541.1, r-XM_007147542.1, r-XM_007147543.1	transcript_KOM25343, transcript_KOM26334, transcript_KOM26664, transcript_KOM28214, transcript_KOM28515, transcript_KOM29079, transcript_KOM30040, transcript_KOM30515, transcript_KOM31079, transcript_KOM33866, transcript_KOM33867, transcript_KOM34179, transcript_KOM34430, transcript_KOM37469, transcript_KOM37870, transcript_KOM38111, transcript_KOM39572, transcript_KOM40259, transcript_KOM43044, …	Labpu06g018150.1
OG0000119		r-XM_020352107.2, r-XM_020352556.2, r-XM_020352623.1, r-XM_020360512.2, r-XM_020361225.2, r-XM_020362447.2, r-XM_020368686.1, r-XM_020378801.2, r-XM_020383089.2, r-XM_020383656.1, r-XM_020384241.2, r-XM_029268814.1, r-XM_029268908.1, r-XM_029268987.1, r-XM_029269943.1, r-XM_029270009.1, r-XM_029270131.1, r-XM_029270193.1, r-XM_029270302.1, r-XM_029270367.1, r-XM_029270499.1, r-XM_029270500.1, r-X…	r-XM_024774237.2, r-XM_024776716.2, r-XM_024780416.2, r-XM_024783025.2, r-XM_039828985.1, r-XM_039830973.1, r-XM_039831278.1	r-XM_007132738.1, r-XM_007161612.1		Labpu02g022650.1
OG0000120		r-XM_020349735.2, r-XM_020360527.2, r-XM_020361235.2, r-XM_020361237.2, r-XM_020361244.2, r-XM_020362174.2, r-XM_020362182.2, r-XM_020380903.2, r-XM_029269893.1, r-XM_029271705.1, r-XM_029271711.1, r-XM_029271900.1, r-XM_029271901.1, r-XM_029273085.1	r-XM_003619286.4, r-XM_003619287.3, r-XM_003619391.3, r-XM_024785596.2, r-XM_039826816.1	r-XM_007158099.1, r-XM_007158100.1, r-XM_007158103.1, r-XM_007158104.1, r-XM_007158105.1, r-XM_007158107.1, r-XM_007158108.1, r-XM_007158109.1, r-XM_007158111.1, r-XM_007158112.1, r-XM_007158113.1, r-XM_007158114.1, r-XM_007158115.1, r-XM_007158119.1, r-XM_007158120.1, r-XM_007158121.1	transcript_KOM45399, transcript_KOM45400, transcript_KOM45403, transcript_KOM45404, transcript_KOM45405, transcript_KOM45406, transcript_KOM45416	Labpu02g009840.1
OG0000121			r-XM_003619865.4, r-XM_003619906.3, r-XM_003619915.4, r-XM_003619983.4, r-XM_003619996.4, r-XM_013590703.3, r-XM_013597281.3, r-XM_013608046.3, r-XM_024774871.2, r-XM_024775006.1, r-XM_024778399.2, r-XM_024785373.2, r-XM_024785550.2, r-XM_024785625.2, r-XM_024785926.2, r-XM_024786052.2, r-XM_024786099.2, r-XM_024786107.2, r-XM_024786156.2, r-XM_024786552.2, r-XM_039826559.1, r-XM_039826570.1, r-X…
OG0000122	AT1G43260.1, AT5G31412.1, AT5G33406.1	r-XM_020346771.1, r-XM_020348038.2, r-XM_020350659.1, r-XM_020351413.2, r-XM_020356129.1, r-XM_020356693.2, r-XM_020357231.2, r-XM_020365089.2, r-XM_020367055.2, r-XM_020368591.2, r-XM_020371918.2, r-XM_020372869.2, r-XM_020373791.2, r-XM_020375614.2, r-XM_020375964.2, r-XM_020377619.2, r-XM_020377863.2, r-XM_020378122.1, r-XM_020378124.2, r-XM_020380631.2, r-XM_020380714.1, r-XM_020380716.1, r-X…	r-XM_003619602.4, r-XM_024776433.1, r-XM_039830675.1	r-XM_007146230.1, r-XM_007160924.1	transcript_KOM48739	Labpu03g019590.1, Labpu06g032700.1
OG0000123		r-XM_020346395.2, r-XM_020352192.2, r-XM_020352811.1, r-XM_020367880.2, r-XM_020381548.2, r-XM_020381549.2, r-XM_020381553.2, r-XM_020381556.2, r-XM_029270216.1	r-XM_003593627.4, r-XM_003596619.4, r-XM_003596623.4, r-XM_003596627.4, r-XM_003596628.4, r-XM_003607483.4, r-XM_003607485.4, r-XM_024775616.2, r-XM_024777531.2	r-XM_007132620.1, r-XM_007132776.1, r-XM_007132861.1, r-XM_007132865.1, r-XM_007132886.1, r-XM_007132887.1, r-XM_007149654.1, r-XM_007149656.1, r-XM_007149659.1, r-XM_007149660.1	transcript_KOM43808, transcript_KOM43810, transcript_KOM43812, transcript_KOM43827, transcript_KOM43828, transcript_KOM50020, transcript_KOM50031, transcript_KOM50089	Labpu05g009020.1, Labpu05g009050.1, Labpu05g009160.1, Labpu05g009200.1, Labpu11g015250.1, Labpu11g016170.1
OG0000124					transcript_KOM27712, transcript_KOM43240, transcript_KOM48406, transcript_KOM54850	Labpu01g000060.2, Labpu02g012670.1, Labpu02g012680.1, Labpu02g013410.1, Labpu03g020880.7, Labpu04g006920.1, Labpu04g008720.1, Labpu06g033570.1, Labpu06g033580.8, Labpu06g034270.1, Labpu06g034450.1, Labpu06g034480.1, Labpu06g035790.8, Labpu06g036370.1, Labpu06g036440.1, Labpu06g036460.5, Labpu07g010970.1, Labpu07g011360.2, Labpu07g011450.6, Labpu07g011710.1, Labpu07g011760.2, Labpu07g011910.1, Lab…
OG0000125	AT1G64230.5, AT2G16740.1, AT3G08690.1, AT4G27960.2, AT5G41700.4, AT5G53300.1, AT5G56150.1	r-XM_020348552.2, r-XM_020355814.2, r-XM_020359208.2, r-XM_020360812.2, r-XM_020368111.2, r-XM_020369624.2, r-XM_020370928.2, r-XM_020371187.2	r-XM_003589208.4, r-XM_003600493.3, r-XM_003607136.3, r-XM_003616004.4, r-XM_003626487.3, r-XM_013590818.3	r-XM_007131649.1, r-XM_007137499.1, r-XM_007139994.1, r-XM_007140944.1, r-XM_007145428.1, r-XM_007147211.1, r-XM_007156218.1	transcript_KOM28148, transcript_KOM34307, transcript_KOM41432, transcript_KOM48154, transcript_KOM50996, transcript_KOM55725	Labpu01g020970.1, Labpu03g028630.1, Labpu06g021110.1, Labpu07g003470.1, Labpu08g006660.1, Labpu09g018150.1, Labpu11g009800.1
OG0000126	AT1G05675.1, AT1G05680.1, AT2G31750.2, AT2G31790.1	r-XM_020352521.2, r-XM_020352702.2, r-XM_020367793.2, r-XM_020375550.2, r-XM_020377325.2, r-XM_020377677.2, r-XM_020384733.2, r-XM_029271989.1	r-XM_003624197.4, r-XM_003624202.4, r-XM_003624203.3, r-XM_003624204.4, r-XM_013596461.3, r-XM_013596462.3, r-XM_013596463.3, r-XM_013596464.3, r-XM_013596468.3	r-XM_007133443.1, r-XM_007137232.1, r-XM_007151116.1, r-XM_007151175.1, r-XM_007151184.1, r-XM_007151191.1, r-XM_007151192.1, r-XM_007151853.1	transcript_KOM49661, transcript_KOM55947, transcript_KOM56533, transcript_KOM56536	Labpu01g010910.1, Labpu04g013140.1, Labpu04g018390.1, Labpu04g018400.1, Labpu04g018410.1, Labpu04g018510.1, Labpu06g030730.1, Labpu11g001050.1
OG0000127	AT1G04820.1, AT1G50010.1, AT1G64740.1, AT4G14960.2, AT5G19770.1, AT5G19780.1	r-XM_020353497.2, r-XM_020355811.2, r-XM_020357037.2, r-XM_020360214.2, r-XM_020365066.2, r-XM_020374014.2, r-XM_020379714.2	r-XM_003603622.4, r-XM_003608534.3, r-XM_003618898.4, r-XM_003624585.4, r-XM_003629688.4, r-XM_013614505.3	r-XM_007137219.1, r-XM_007143080.1, r-XM_007151793.1, r-XM_007155722.1, r-XM_007156615.1, r-XM_007159371.1, r-XM_007161893.1	transcript_KOM30098, transcript_KOM30931, transcript_KOM36194, transcript_KOM38547, transcript_KOM41841, transcript_KOM41843, transcript_KOM44914, transcript_KOM55579	Labpu01g007110.1, Labpu02g004960.2, Labpu03g015770.4, Labpu03g039210.1, Labpu04g014180.10, Labpu07g027850.1, Labpu09g021600.1
OG0000128	AT3G07820.1, AT3G07830.1, AT3G07840.1, AT5G48140.1	r-XM_020349736.2, r-XM_020351807.2, r-XM_020378793.2, r-XM_020381207.2, r-XM_029274557.1	r-XM_003595608.2, r-XM_003595611.3, r-XM_003617950.3, r-XM_024775827.2	r-XM_007142449.1, r-XM_007151985.1	transcript_KOM25979, transcript_KOM35707, transcript_KOM35708, transcript_KOM35709, transcript_KOM35710, transcript_KOM35910, transcript_KOM35911, transcript_KOM35913, transcript_KOM54876	Labpu04g011640.1, Labpu04g012070.1, Labpu07g025030.2, Labpu07g025040.1, Labpu07g025050.1, Labpu07g025060.2, Labpu07g025070.1, Labpu07g025080.1, Labpu07g025100.1, Labpu07g025110.1, Labpu07g025120.2, Labpu07g025160.1, Labpu07g025170.1, Labpu07g025180.1, Labpu07g025200.1, Labpu08g015540.1, Labpu08g024570.1
OG0000129	AT5G07850.1, AT5G07860.1, AT5G07870.1, AT5G42830.1	r-XM_020347206.2, r-XM_020352524.2, r-XM_020353340.2, r-XM_020384005.2, r-XM_020384007.2, r-XM_020384008.2, r-XM_020384010.2, r-XM_020384011.2	r-XM_003603013.4, r-XM_003603016.4, r-XM_003603019.4, r-XM_003603023.4, r-XM_003603024.4, r-XM_024780009.2	r-XM_007136634.1, r-XM_007136635.1, r-XM_007136636.1, r-XM_007136637.1, r-XM_007136638.1, r-XM_007136639.1, r-XM_007136640.1, r-XM_007136641.1, r-XM_007136642.1, r-XM_007149002.1	transcript_KOM51491, transcript_KOM51492, transcript_KOM51493, transcript_KOM51495, transcript_KOM51496, transcript_KOM51498	Labpu09g026290.1, Labpu09g026300.1, Labpu09g026310.1, Labpu09g026320.1, Labpu09g026340.1, Labpu09g026350.1, Labpu09g026360.1
OG0000130		r-XM_020346263.2, r-XM_020379396.1, r-XM_029269086.1, r-XM_029274696.1	r-XM_013593628.3, r-XM_024769462.2, r-XM_039827310.1	r-XM_007140337.1, r-XM_007140338.1, r-XM_007140339.1, r-XM_007140344.1, r-XM_007140346.1, r-XM_007140347.1, r-XM_007140349.1, r-XM_007140350.1, r-XM_007140372.1, r-XM_007140373.1, r-XM_007140374.1, r-XM_007152524.1, r-XM_007152525.1, r-XM_007152526.1, r-XM_007152527.1, r-XM_007152528.1	transcript_KOM34393, transcript_KOM34397, transcript_KOM34398, transcript_KOM37207, transcript_KOM37586, transcript_KOM37587, transcript_KOM37651, transcript_KOM37724, transcript_KOM41522, transcript_KOM41671, transcript_KOM58275	Labpu01g023110.4, Labpu01g023160.1, Labpu01g023170.1, Labpu01g023180.1, Labpu01g023190.1, Labpu01g023210.1, Labpu01g023300.1
OG0000131			r-XM_024771037.1, r-XM_024771077.1, r-XM_024773148.1, r-XM_024775141.2, r-XM_024776876.1, r-XM_024776925.2, r-XM_024777051.2, r-XM_024777147.1, r-XM_024777192.2, r-XM_024778755.1, r-XM_024778889.2, r-XM_024778930.1, r-XM_024778931.1, r-XM_024779090.2, r-XM_024784004.2, r-XM_024784095.2, r-XM_024784106.1, r-XM_024784779.1, r-XM_024784798.1, r-XM_024784809.1, r-XM_024784826.2, r-XM_024784873.1, r-X…	r-XM_007144556.1
OG0000132	AT1G20090.1, AT1G75840.1, AT2G17800.1, AT3G51300.1, AT4G35020.2, AT4G35950.1, AT5G45970.1	r-XM_020348223.2, r-XM_020358762.2, r-XM_020359207.2, r-XM_020361865.2, r-XM_020373801.2, r-XM_020380444.2, r-XM_020380445.2, r-XM_020383389.2, r-XM_020383502.2	r-XM_003607138.4, r-XM_003629223.4, r-XM_013601458.3, r-XM_013609730.3, r-XM_024784198.2	r-XM_007131648.1, r-XM_007132628.1, r-XM_007135941.1, r-XM_007135942.1, r-XM_007149731.1, r-XM_007153825.1, r-XM_007156119.1, r-XM_007157831.1	transcript_KOM32195, transcript_KOM51670, transcript_KOM51671	Labpu02g008320.1, Labpu03g022340.1, Labpu03g031370.1, Labpu05g008550.3, Labpu09g028090.5, Labpu09g028100.1, Labpu11g009810.1, Labpu11g015290.1
OG0000133	AT1G02500.1, AT2G36880.1, AT3G17390.1, AT4G01850.1	r-XM_020351438.2, r-XM_020356259.2, r-XM_020356429.2, r-XM_020356568.2, r-XM_020367952.2, r-XM_020371480.2, r-XM_020372145.2	r-XM_003609813.4, r-XM_003625987.4, r-XM_013608259.3, r-XM_024770556.2, r-XM_024778267.2	r-XM_007144278.1, r-XM_007144280.1, r-XM_007145048.1, r-XM_007154385.1, r-XM_007154388.1, r-XM_007154389.1, r-XM_007162714.1, r-XM_007163163.1, r-XM_007163164.1, r-XM_007163234.1	transcript_KOM29294, transcript_KOM33379, transcript_KOM33380, transcript_KOM33381, transcript_KOM35208, transcript_KOM35361, transcript_KOM39360, transcript_KOM39361	Labpu03g004250.1, Labpu03g004290.1, Labpu06g005670.2, Labpu06g009630.1, Labpu06g010260.1, Labpu07g011620.1
OG0000134	AT2G22330.2, AT4G39950.2, AT5G05260.2, AT5G35917.1, AT5G35920.1	r-XM_020351455.2, r-XM_020378216.2, r-XM_020380289.2, r-XM_020382033.2, r-XM_020382042.2, r-XM_020382045.2, r-XM_029275127.1	r-XM_003629109.4, r-XM_003629110.3, r-XM_013604880.3, r-XM_013604999.3, r-XM_013605001.3, r-XM_013605004.3	r-XM_007134732.1, r-XM_007145910.1, r-XM_007146824.1, r-XM_007146825.1, r-XM_007146826.1, r-XM_007146828.1, r-XM_007146829.1	transcript_KOM51381, transcript_KOM52334, transcript_KOM52715, transcript_KOM52717, transcript_KOM52720, transcript_KOM52721	Labpu06g024500.1, Labpu06g024510.1, Labpu06g024520.1, Labpu06g024560.1, Labpu06g024570.1, Labpu06g024590.1, Labpu06g024600.1, Labpu06g035510.1, Labpu10g018270.1
OG0000135		r-XM_020352847.2, r-XM_020360394.2, r-XM_020360919.2, r-XM_020360920.2, r-XM_020360921.2, r-XM_020360922.2, r-XM_020361250.1, r-XM_029271903.1	r-XM_003612238.4, r-XM_003612241.4, r-XM_003612243.4, r-XM_003612245.4, r-XM_003612249.2, r-XM_003612250.4, r-XM_003612252.4, r-XM_003612253.4, r-XM_003612255.3, r-XM_003612259.4, r-XM_003629148.4, r-XM_003629150.3, r-XM_003629153.4, r-XM_024783881.2, r-XM_024783887.2	r-XM_007156156.1, r-XM_007156157.1, r-XM_007157905.1, r-XM_007157906.1, r-XM_007157908.1, r-XM_007157909.1	transcript_KOM32159, transcript_KOM32160, transcript_KOM45251, transcript_KOM45252, transcript_KOM45253, transcript_KOM45256, transcript_KOM45257	Labpu02g012330.1, Labpu02g012350.1, Labpu02g012360.1, Labpu03g023910.1
OG0000136		r-XM_020350939.2, r-XM_020352715.2, r-XM_020352932.2, r-XM_020369302.2, r-XM_020373678.2, r-XM_020383505.2, r-XM_029270360.1		r-XM_007133422.1, r-XM_007133423.1, r-XM_007133424.1, r-XM_007133425.1, r-XM_007133426.1, r-XM_007133427.1, r-XM_007133428.1, r-XM_007133430.1, r-XM_007133431.1, r-XM_007133432.1, r-XM_007133433.1	transcript_KOM49740, transcript_KOM49741, transcript_KOM49753, transcript_KOM49757, transcript_KOM49758, transcript_KOM49760, transcript_KOM49761, transcript_KOM49771, transcript_KOM49774, transcript_KOM49779, transcript_KOM49783	Labpu11g000810.1, Labpu11g000820.1, Labpu11g000830.1, Labpu11g000850.1, Labpu11g000860.1, Labpu11g000870.1, Labpu11g000880.1, Labpu11g000910.1, Labpu11g000920.1, Labpu11g000930.1, Labpu11g000940.1
OG0000137		r-XM_020369563.2, r-XM_029268854.1, r-XM_029272040.1	r-XM_039829019.1	r-XM_007132636.1, r-XM_007132909.1, r-XM_007133161.1, r-XM_007134202.1, r-XM_007134331.1, r-XM_007135042.1, r-XM_007135044.1, r-XM_007135134.1, r-XM_007137675.1, r-XM_007141303.1, r-XM_007143948.1, r-XM_007144145.1, r-XM_007144226.1, r-XM_007146188.1, r-XM_007146189.1, r-XM_007147157.1, r-XM_007147813.1, r-XM_007148958.1, r-XM_007149323.1, r-XM_007149583.1, r-XM_007149999.1, r-XM_007151701.1, r-X…	transcript_KOM52170
OG0000138				r-XM_007132678.1		Labpu01g000070.1, Labpu02g014160.1, Labpu03g019480.1, Labpu03g019500.1, Labpu03g019780.1, Labpu04g006940.1, Labpu06g034490.1, Labpu06g036320.1, Labpu06g036380.1, Labpu07g011370.1, Labpu07g011410.1, Labpu07g011490.1, Labpu07g011770.1, Labpu07g011830.1, Labpu07g011940.1, Labpu07g012060.1, Labpu07g012200.1, Labpu08g000710.1, Labpu08g001310.1, Labpu08g001350.1, Labpu08g001480.1, Labpu08g001510.1, Lab…
OG0000139					transcript_KOM25316, transcript_KOM25538, transcript_KOM26501, transcript_KOM26984, transcript_KOM26991, transcript_KOM26996, transcript_KOM27698, transcript_KOM28164, transcript_KOM28364, transcript_KOM28584, transcript_KOM29074, transcript_KOM29324, transcript_KOM30430, transcript_KOM31912, transcript_KOM34224, transcript_KOM37552, transcript_KOM37717, transcript_KOM40316, transcript_KOM41082, …
OG0000140	AT1G07550.1, AT1G07560.1, AT1G49100.1, AT1G51800.1, AT1G51805.1, AT1G51810.1, AT1G51820.1, AT1G51830.2, AT1G51840.2, AT1G51850.2, AT1G51860.1, AT1G51870.2, AT1G51880.3, AT1G51890.2, AT1G51910.1, AT2G04300.2, AT2G14440.1, AT2G14510.2, AT2G28960.2, AT2G28970.1, AT2G28990.2, AT2G29000.1, AT3G21340.1, AT3G45920.1, AT3G46330.1, AT3G46340.1, AT3G46350.1, AT3G46355.1, AT3G46370.2, AT3G46400.1, AT3G46410…
OG0000141	AT1G10110.1, AT1G27540.3, AT1G27550.1, AT1G27580.1, AT1G67160.1, AT1G69090.1, AT2G03560.1, AT2G03580.1, AT2G03610.1, AT2G04810.1, AT2G04830.1, AT2G04840.1, AT2G05970.1, AT2G14290.1, AT2G14500.1, AT2G24080.1, AT2G33190.1, AT2G33200.1, AT3G03726.1, AT3G03730.1, AT3G22333.1, AT3G22337.1, AT3G22345.1, AT4G10820.1, AT4G12810.1, AT4G12820.1, AT4G14165.1, AT4G17565.1, AT4G22035.1, AT4G22060.1, AT4G22165…
OG0000142	AT1G75950.1, AT5G42190.1	r-XM_020354389.2, r-XM_020361806.1	r-XM_003592150.2, r-XM_003604869.1, r-XM_003605457.1, r-XM_003605462.2, r-XM_003605463.3, r-XM_003605467.4, r-XM_003605468.3, r-XM_003612177.4, r-XM_003612179.3, r-XM_003616811.2, r-XM_003620985.1, r-XM_003621611.3, r-XM_003621613.1, r-XM_003628327.3, r-XM_013590309.3, r-XM_013594210.3, r-XM_013594212.2, r-XM_013594214.3, r-XM_013599432.3, r-XM_013599837.3, r-XM_013606526.3, r-XM_013614863.3, r-X…	r-XM_007156128.1, r-XM_007157822.1	transcript_KOM28096, transcript_KOM28098, transcript_KOM32189	Labpu02g008360.1, Labpu03g022270.1
OG0000143		r-XM_020349424.2, r-XM_020349430.2, r-XM_020350700.2, r-XM_020355942.2, r-XM_020358056.2, r-XM_020377449.2, r-XM_020377453.2, r-XM_020377454.2		r-XM_007139342.1, r-XM_007139343.1, r-XM_007139345.1, r-XM_007139348.1, r-XM_007139349.1, r-XM_007139350.1, r-XM_007139362.1, r-XM_007139363.1, r-XM_007139364.1, r-XM_007139365.1, r-XM_007139366.1, r-XM_007139377.1, r-XM_007139378.1, r-XM_007139379.1, r-XM_007139381.1, r-XM_007139382.1, r-XM_007139383.1	transcript_KOM36620, transcript_KOM36629, transcript_KOM36630, transcript_KOM36631, transcript_KOM36632, transcript_KOM36751, transcript_KOM36764, transcript_KOM36766	Labpu01g016040.1, Labpu01g016140.1, Labpu01g016150.1, Labpu01g016160.1, Labpu01g016170.1, Labpu01g016260.1
OG0000144		r-XM_020359033.2, r-XM_020359194.2, r-XM_020359485.2, r-XM_020359566.2, r-XM_020359625.2, r-XM_020359766.2, r-XM_020359846.2, r-XM_020384626.2, r-XM_029271345.1	r-XM_003597162.4, r-XM_003606077.3, r-XM_003606364.4, r-XM_003606369.4	r-XM_007132135.1, r-XM_007132137.1, r-XM_007132140.1, r-XM_007132141.1, r-XM_007132144.1, r-XM_007132148.1, r-XM_007132149.1, r-XM_007132154.1, r-XM_007132167.1, r-XM_007132175.1, r-XM_007151982.1	transcript_KOM44203, transcript_KOM50697, transcript_KOM50704, transcript_KOM50706, transcript_KOM50709, transcript_KOM50711	Labpu05g004940.1, Labpu11g005750.1, Labpu11g005830.1, Labpu11g005840.1, Labpu11g005880.1, Labpu11g005920.1, Labpu11g005950.1, Labpu11g005970.1, Labpu11g005990.1
OG0000145			r-XM_003588481.3, r-XM_003599218.4, r-XM_003599300.4, r-XM_003599309.4, r-XM_003599315.4, r-XM_003599320.4, r-XM_003599322.4, r-XM_003599329.4, r-XM_003599356.3, r-XM_003599365.4, r-XM_003599374.4, r-XM_003599388.4, r-XM_003599425.4, r-XM_003599466.4, r-XM_003599471.4, r-XM_003599548.4, r-XM_003605931.4, r-XM_003624011.4, r-XM_013589379.3, r-XM_013603843.3, r-XM_013603844.3, r-XM_013608714.3, r-X…
OG0000146				r-XM_007141132.1, r-XM_007141133.1, r-XM_007161103.1, r-XM_007161104.1, r-XM_007161105.1, r-XM_007161106.1, r-XM_007161107.1, r-XM_007161108.1, r-XM_007161109.1, r-XM_007161110.1, r-XM_007161111.1, r-XM_007161114.1, r-XM_007161115.1, r-XM_007161116.1, r-XM_007161118.1, r-XM_007161120.1, r-XM_007161121.1, r-XM_007161123.1, r-XM_007161124.1, r-XM_007161125.1, r-XM_007161377.1, r-XM_007161381.1, r-X…	transcript_KOM27030, transcript_KOM47829, transcript_KOM48502, transcript_KOM48707, transcript_KOM48709, transcript_KOM48713, transcript_KOM48717	Labpu08g003870.1, Labpu08g007640.4
OG0000147					transcript_KOM25001, transcript_KOM26293, transcript_KOM28128, transcript_KOM28257, transcript_KOM29659, transcript_KOM29951, transcript_KOM30284, transcript_KOM31756, transcript_KOM32581, transcript_KOM35022, transcript_KOM37127, transcript_KOM38095, transcript_KOM38183, transcript_KOM38255, transcript_KOM38282, transcript_KOM38562, transcript_KOM38751, transcript_KOM40667, transcript_KOM41038, …
OG0000148					transcript_KOM25786, transcript_KOM26091, transcript_KOM26390, transcript_KOM26831, transcript_KOM27636, transcript_KOM27649, transcript_KOM28690, transcript_KOM29378, transcript_KOM29941, transcript_KOM32357, transcript_KOM33902, transcript_KOM33938, transcript_KOM34291, transcript_KOM37749, transcript_KOM37792, transcript_KOM39621, transcript_KOM42761, transcript_KOM42766, transcript_KOM45441, …
OG0000149	AT2G32830.1, AT2G38940.1, AT3G54700.1, AT4G08878.1, AT4G08895.1, AT5G43340.1, AT5G43350.1, AT5G43360.1, AT5G43370.1	r-XM_020346216.2, r-XM_020351719.2, r-XM_020355844.2, r-XM_020366680.2, r-XM_020367346.2, r-XM_020377483.2, r-XM_020382273.2, r-XM_029275163.1	r-XM_003590710.4, r-XM_003590711.2, r-XM_013594439.3, r-XM_013613039.3, r-XM_039828305.1, r-XM_039831564.1	r-XM_007144022.1, r-XM_007144023.1, r-XM_007144841.1, r-XM_007145784.1, r-XM_007162478.1	transcript_KOM25183, transcript_KOM33934, transcript_KOM35224, transcript_KOM52475, transcript_KOM52476	Labpu06g003850.1, Labpu07g000710.5, Labpu07g008210.1, Labpu07g020850.1, Labpu07g020860.1
OG0000150	AT2G01050.1	r-XM_020348122.1, r-XM_020348123.1, r-XM_020348854.1, r-XM_020349423.1, r-XM_020349431.1, r-XM_020349710.1, r-XM_020350555.1, r-XM_020352532.1, r-XM_020352858.1, r-XM_020352965.1, r-XM_020353286.1, r-XM_020355073.1, r-XM_020355917.1, r-XM_020355919.1, r-XM_020355921.1, r-XM_020355923.1, r-XM_020355927.1, r-XM_020356132.1, r-XM_020361895.1, r-XM_020363197.1, r-XM_020365410.1, r-XM_020372835.1, r-X…	r-XM_024770984.1	r-XM_007163383.1
OG0000151	AT1G64830.1	r-XM_020346276.2, r-XM_020346277.2, r-XM_020346288.1, r-XM_020346293.2, r-XM_020384461.2	r-XM_003614055.4, r-XM_003616435.3, r-XM_003616441.2, r-XM_003620727.3, r-XM_003627738.3, r-XM_013591553.1, r-XM_024772888.1, r-XM_039829011.1	r-XM_007133714.1, r-XM_007133715.1, r-XM_007133718.1, r-XM_007133719.1, r-XM_007133720.1, r-XM_007133721.1, r-XM_007133722.1, r-XM_007133723.1, r-XM_007133724.1, r-XM_007133734.1	transcript_KOM49238, transcript_KOM49240, transcript_KOM49243, transcript_KOM49244, transcript_KOM49247, transcript_KOM49249, transcript_KOM49250, transcript_KOM49258	Labpu11g013750.1, Labpu11g013840.1, Labpu11g013850.1, Labpu11g013860.1, Labpu11g013870.1, Labpu11g013900.1
OG0000152	AT3G04990.1, AT3G12190.1, AT5G27220.1	r-XM_020359489.2	r-XM_003593293.4, r-XM_003597836.3, r-XM_003597837.4, r-XM_013590239.2, r-XM_013596645.3, r-XM_013600149.1, r-XM_013609750.3, r-XM_013609756.3, r-XM_013609759.3, r-XM_013609791.3, r-XM_013609793.3, r-XM_013609794.3, r-XM_013609796.3, r-XM_013609797.3, r-XM_013609798.3, r-XM_013609800.3, r-XM_013609807.3, r-XM_024775853.2, r-XM_024775859.2, r-XM_024776346.2, r-XM_024776382.2, r-XM_024777161.1, r-X…
OG0000153	AT3G48660.1, AT5G08391.1, AT5G63500.1	r-XM_020360830.2, r-XM_020365697.2, r-XM_020370089.2, r-XM_020370090.2, r-XM_020373182.2, r-XM_020380349.2, r-XM_020381487.2	r-XM_003601705.4, r-XM_003601706.4, r-XM_013591133.3, r-XM_013591134.3, r-XM_013591540.3, r-XM_013592523.3, r-XM_024770087.2, r-XM_024770231.2, r-XM_024773582.2, r-XM_039827315.1	r-XM_007158608.1, r-XM_007158610.1, r-XM_007159961.1, r-XM_007161651.1, r-XM_007161655.1, r-XM_007163714.1, r-XM_007163715.1	transcript_KOM25440, transcript_KOM31521, transcript_KOM31522, transcript_KOM38403	Labpu01g008810.1, Labpu01g008860.1, Labpu03g033320.1, Labpu03g033330.1, Labpu03g044280.1, Labpu06g000660.1, Labpu06g000670.1
OG0000154		r-XM_020347852.1, r-XM_020351647.1, r-XM_020365020.2, r-XM_020368079.2, r-XM_020383566.2, r-XM_029268773.1, r-XM_029269920.1, r-XM_029269922.1, r-XM_029269923.1, r-XM_029272124.1	r-XM_003604492.4, r-XM_003604496.4, r-XM_024772837.2, r-XM_024773329.2, r-XM_024773819.2, r-XM_024776823.2, r-XM_024780339.2, r-XM_024780654.2, r-XM_024781211.2, r-XM_024781464.2, r-XM_024781719.2, r-XM_024781882.2, r-XM_024782873.2, r-XM_039828471.1, r-XM_039832866.1, r-XM_039833167.1, r-XM_039833816.1, r-XM_039833833.1	r-XM_007134585.1, r-XM_007135396.1, r-XM_007135400.1, r-XM_007135404.1, r-XM_007135408.1	transcript_KOM25818, transcript_KOM25820, transcript_KOM39830	Labpu10g004870.1, Labpu10g004880.1
OG0000155			r-XM_003599850.4, r-XM_013586027.2, r-XM_013605006.3, r-XM_024774652.2, r-XM_024775558.2, r-XM_024777881.2, r-XM_024778088.2, r-XM_024778166.2, r-XM_024778321.2, r-XM_024778404.2, r-XM_024778606.2, r-XM_024778901.2, r-XM_024779149.2, r-XM_024779838.2, r-XM_024779991.2, r-XM_024784893.1, r-XM_039827461.1, r-XM_039831303.1, r-XM_039831306.1, r-XM_039831327.1, r-XM_039831340.1, r-XM_039831341.1, r-X…	r-XM_007134083.1, r-XM_007134084.1, r-XM_007134085.1, r-XM_007134105.1	transcript_KOM58365, transcript_KOM58370, transcript_KOM58373	Labpu10g011020.1
OG0000156			r-XM_003599450.4, r-XM_003604983.3, r-XM_003604984.1, r-XM_003604985.3, r-XM_003604988.3, r-XM_003604991.1, r-XM_003604994.1, r-XM_003604995.3, r-XM_003609446.4, r-XM_003609493.4, r-XM_003612206.4, r-XM_003615564.4, r-XM_003615569.4, r-XM_003617894.3, r-XM_003619600.3, r-XM_013589660.3, r-XM_013597029.3, r-XM_013598671.3, r-XM_013599556.1, r-XM_013601797.3, r-XM_013602727.2, r-XM_013602756.3, r-X…
OG0000157					transcript_KOM25551, transcript_KOM26826, transcript_KOM28139, transcript_KOM28734, transcript_KOM30521, transcript_KOM37138, transcript_KOM37244, transcript_KOM37400, transcript_KOM37462, transcript_KOM37788, transcript_KOM41090, transcript_KOM41264, transcript_KOM42876, transcript_KOM43463, transcript_KOM43464, transcript_KOM43700, transcript_KOM43843, transcript_KOM45655, transcript_KOM46122, …
OG0000158					transcript_KOM25883, transcript_KOM25969, transcript_KOM26291, transcript_KOM26340, transcript_KOM27808, transcript_KOM28377, transcript_KOM28926, transcript_KOM30041, transcript_KOM30391, transcript_KOM32425, transcript_KOM34419, transcript_KOM34457, transcript_KOM37193, transcript_KOM37214, transcript_KOM37372, transcript_KOM37451, transcript_KOM37484, transcript_KOM37979, transcript_KOM40370, …
OG0000159	AT2G31620.1, AT3G21900.2, AT3G21910.1, AT3G21920.2, AT3G21930.1, AT3G21940.1, AT3G21945.1, AT3G21960.1, AT3G21970.1, AT3G21980.1, AT3G21990.1, AT3G22000.1, AT3G22010.1, AT3G22020.1, AT3G22030.1, AT3G22040.1, AT3G22050.1, AT3G22053.1, AT3G22057.1, AT3G29040.1, AT3G29050.2, AT3G58310.1, AT4G20530.1, AT4G20540.1, AT4G20550.1, AT4G20560.1, AT4G20570.1, AT4G20580.1, AT4G20590.1, AT4G20600.1, AT4G20610…
OG0000160	AT1G05540.1, AT1G05550.3, AT1G30160.2, AT1G30170.1, AT1G68960.1, AT2G45930.1, AT2G45940.2, AT3G25200.1, AT3G43170.1, AT3G43970.2, AT4G13680.1, AT4G14260.1, AT4G16080.1, AT4G16090.1, AT4G25920.1, AT4G25930.1, AT5G03390.1, AT5G46130.1, AT5G46140.1, AT5G52930.1, AT5G52940.1, AT5G53230.1, AT5G53240.1, AT5G53780.1, AT5G53790.1, AT5G54320.1, AT5G54330.1, AT5G54420.1, AT5G54450.1, AT5G54550.1, AT5G54560…
OG0000161	AT1G26320.1, AT3G03080.1, AT3G59845.1, AT5G16960.2, AT5G16970.1, AT5G16980.2, AT5G16990.1, AT5G17000.1, AT5G37940.1, AT5G37960.1, AT5G37980.1, AT5G38000.1	r-XM_020351236.1, r-XM_020361559.2, r-XM_020384803.2	r-XM_013588431.3, r-XM_013588524.3, r-XM_013588540.3, r-XM_013588545.3, r-XM_024772032.2, r-XM_039828744.1, r-XM_039828745.1, r-XM_039829241.1	r-XM_007134266.1, r-XM_007134273.1, r-XM_007134276.1, r-XM_007134277.1, r-XM_007134278.1	transcript_KOM58516, transcript_KOM58519, transcript_KOM58521, transcript_KOM58522	Labpu10g009800.1, Labpu10g009810.1, Labpu10g009830.1, Labpu10g009840.1, Labpu10g009890.1
OG0000162		r-XM_020349222.1, r-XM_020349227.1, r-XM_020349228.1, r-XM_020349801.1, r-XM_020349802.1, r-XM_020349806.1, r-XM_020350780.1, r-XM_020351239.1, r-XM_020351984.2, r-XM_020351996.1, r-XM_020353768.1, r-XM_020360639.1, r-XM_020369865.2, r-XM_020370213.2, r-XM_020377112.1, r-XM_020377139.1, r-XM_020377140.1, r-XM_020377141.1, r-XM_020380864.2, r-XM_020383020.1, r-XM_029270123.1, r-XM_029273093.1	r-XM_003600754.4, r-XM_003600773.4, r-XM_013587772.1, r-XM_013603927.2, r-XM_013604092.1, r-XM_013604788.2, r-XM_013609232.2, r-XM_013609233.2, r-XM_039829725.1, r-XM_039832024.1	r-XM_007138037.1, r-XM_007138056.1	transcript_KOM40334, transcript_KOM40335	Labpu09g008450.1
OG0000163		r-XM_029271966.1, r-XM_029271970.1, r-XM_029272504.1, r-XM_029274392.1	r-XM_003605632.1, r-XM_003605633.4, r-XM_003621310.1, r-XM_003621311.4, r-XM_003623849.3, r-XM_003623862.4, r-XM_003623866.3, r-XM_003623867.4, r-XM_003623869.3, r-XM_003623870.4, r-XM_003623871.4, r-XM_003623874.3, r-XM_003623878.4, r-XM_003623879.4, r-XM_013589398.3, r-XM_013589399.3, r-XM_013589400.3, r-XM_013589401.3, r-XM_039832625.1	r-XM_007134980.1, r-XM_007134981.1, r-XM_007139816.1, r-XM_007139817.1, r-XM_007139853.1	transcript_KOM27464, transcript_KOM27948, transcript_KOM37129, transcript_KOM57303	Labpu01g019620.1, Labpu06g018320.1, Labpu10g001400.2, Labpu10g001410.1, Labpu10g001420.1
OG0000164					transcript_KOM25622, transcript_KOM25659, transcript_KOM26031, transcript_KOM26292, transcript_KOM27036, transcript_KOM29073, transcript_KOM30127, transcript_KOM31553, transcript_KOM31627, transcript_KOM32483, transcript_KOM33207, transcript_KOM34743, transcript_KOM34905, transcript_KOM37711, transcript_KOM40870, transcript_KOM43019, transcript_KOM45729, transcript_KOM45848, transcript_KOM47389, …
OG0000165	AT1G61070.1, AT2G02100.1, AT2G02120.1, AT2G02130.1, AT2G02140.1, AT2G02147.1, AT3G63360.1, AT5G63660.1	r-XM_020357714.1, r-XM_020358126.2, r-XM_020374383.2, r-XM_020377935.2	r-XM_003628929.4, r-XM_003628930.3, r-XM_003628931.3, r-XM_003630373.3, r-XM_003630374.4, r-XM_013606169.3, r-XM_013606172.3, r-XM_039826629.1	r-XM_007137754.1, r-XM_007137755.1, r-XM_007156328.1, r-XM_007156329.1, r-XM_007159854.1, r-XM_007159855.1, r-XM_007159856.1, r-XM_007159857.1	transcript_KOM30514, transcript_KOM30517, transcript_KOM30518, transcript_KOM30520, transcript_KOM41035	Labpu03g027530.1, Labpu03g043510.1, Labpu09g010160.1
OG0000166	AT1G33790.2, AT1G52000.2, AT1G52030.2, AT1G52040.1, AT1G52050.1, AT1G52060.1, AT1G52070.1, AT1G52100.1, AT1G52110.1, AT1G52120.2, AT1G52130.1, AT1G57570.1, AT1G58160.1, AT1G60095.1, AT1G60110.2, AT1G60130.1, AT1G61230.1, AT2G25980.1, AT2G39310.4, AT2G39330.2, AT3G16420.1, AT3G16430.2, AT3G16440.2, AT3G16450.2, AT3G16460.1, AT3G16470.1, AT3G21380.1, AT5G28520.1, AT5G35940.1, AT5G35950.1, AT5G38540…
OG0000167	AT1G44100.1, AT1G77380.1, AT5G09220.1, AT5G63850.1	r-XM_020348388.2, r-XM_020351352.2, r-XM_020358113.2, r-XM_020363738.2, r-XM_020379349.2, r-XM_020379377.2	r-XM_003602622.4, r-XM_003630268.4, r-XM_013605841.3, r-XM_024775511.2, r-XM_024780257.2, r-XM_039831642.1, r-XM_039831717.1	r-XM_007137397.1, r-XM_007137398.1, r-XM_007137698.1, r-XM_007137699.1, r-XM_007161406.1	transcript_KOM30557, transcript_KOM40622, transcript_KOM40623, transcript_KOM41539, transcript_KOM41541, transcript_KOM48515, transcript_KOM48519, transcript_KOM49143, transcript_KOM49144	Labpu08g007520.1, Labpu09g013150.1, Labpu09g013160.1, Labpu09g018980.1, Labpu09g018990.1
OG0000168	AT1G76640.1, AT1G76650.1, AT3G01830.1, AT5G42380.1	r-XM_020348330.2, r-XM_020352604.2, r-XM_020357282.2, r-XM_020361643.2, r-XM_020362287.2, r-XM_020363158.2, r-XM_020379719.2	r-XM_003608799.4, r-XM_003608801.4, r-XM_003618775.4, r-XM_013602239.3, r-XM_024780218.2, r-XM_039827448.1, r-XM_039831467.1	r-XM_007148866.1, r-XM_007148867.1, r-XM_007151475.1, r-XM_007155473.1, r-XM_007161690.1	transcript_KOM30330, transcript_KOM32703, transcript_KOM38436, transcript_KOM42429, transcript_KOM42432, transcript_KOM49890, transcript_KOM56246	Labpu01g009220.1, Labpu03g013330.1, Labpu04g016460.1, Labpu05g018980.1, Labpu05g018990.1, Labpu09g012000.1
OG0000169	AT3G09270.1	r-XM_020347430.2, r-XM_020350768.2, r-XM_020350771.2, r-XM_020350772.2, r-XM_020370891.2, r-XM_020371856.2	r-XM_003623120.4, r-XM_003623123.4, r-XM_003623125.4, r-XM_003623126.4, r-XM_003623147.4, r-XM_003623148.4, r-XM_003623151.4, r-XM_003623154.4, r-XM_003623156.4, r-XM_003623158.4, r-XM_003623159.3, r-XM_003623160.4, r-XM_003623162.4, r-XM_003623163.3, r-XM_013593569.3, r-XM_013599477.3, r-XM_039827545.1	r-XM_007134718.1, r-XM_007140392.1, r-XM_007140393.1	transcript_KOM31778, transcript_KOM37753, transcript_KOM38101, transcript_KOM38103, transcript_KOM38105	Labpu01g023540.1, Labpu01g023550.1, Labpu01g023560.1, Labpu10g012470.1
OG0000170	AT5G09280.1	r-XM_020352341.2, r-XM_020367574.2	r-XM_003599213.3, r-XM_003611843.3, r-XM_003611846.2, r-XM_003611854.2, r-XM_003613327.3, r-XM_003629459.2, r-XM_003629461.2, r-XM_003629465.2, r-XM_003629469.2, r-XM_024783899.1, r-XM_039834250.1	r-XM_007151993.1, r-XM_007152031.1, r-XM_007152034.1, r-XM_007156827.1	transcript_KOM31439, transcript_KOM45097, transcript_KOM55268, transcript_KOM55271, transcript_KOM55278, transcript_KOM55279	Labpu02g006790.3, Labpu04g010540.1, Labpu04g010560.1, Labpu04g010570.1, Labpu04g010580.1, Labpu04g010590.1, Labpu04g010600.1, Labpu04g010630.1, Labpu04g010640.1, Labpu04g010650.1, Labpu04g010660.2, Labpu04g010690.2
OG0000171		r-XM_020346260.1, r-XM_020347471.1, r-XM_020349786.1, r-XM_020351776.1, r-XM_020358863.1, r-XM_020359804.1, r-XM_020371229.1, r-XM_020376759.1, r-XM_020376771.1, r-XM_020377787.1, r-XM_020379104.1, r-XM_020380573.1, r-XM_020381671.1, r-XM_020384243.1, r-XM_020384310.1	r-XM_024770991.1, r-XM_024772886.1, r-XM_024774404.1, r-XM_024774612.2, r-XM_024774771.1, r-XM_024775146.1, r-XM_024776954.1, r-XM_024777017.1, r-XM_024778749.1, r-XM_024778765.1, r-XM_024780430.1, r-XM_024780466.1, r-XM_024780587.1, r-XM_024780763.1, r-XM_024784856.1, r-XM_024786482.1, r-XM_024786490.1, r-XM_039827831.1, r-XM_039830311.1, r-XM_039831931.1, r-XM_039835311.1
OG0000172		r-XM_020348253.1, r-XM_020351123.2, r-XM_020351126.1, r-XM_020351298.2, r-XM_020351299.2, r-XM_020351300.1, r-XM_020351301.2, r-XM_020353894.2, r-XM_020373621.1, r-XM_020380171.2, r-XM_029269105.1, r-XM_029270493.1	r-XM_013607919.3, r-XM_013607929.3, r-XM_013607934.3, r-XM_013607936.3, r-XM_024775635.2, r-XM_024776483.2, r-XM_039830463.1, r-XM_039830969.1, r-XM_039830970.1	r-XM_007145612.1, r-XM_007145613.1, r-XM_007154690.1, r-XM_007154693.1, r-XM_007154695.1, r-XM_007154696.1	transcript_KOM27843, transcript_KOM34114, transcript_KOM39803, transcript_KOM39804, transcript_KOM39805	Labpu07g002170.1, Labpu09g005570.1, Labpu09g005590.5, Labpu09g005600.1
OG0000173		r-XM_020351889.2, r-XM_029275196.1	r-XM_003604388.3, r-XM_003629884.2, r-XM_013592655.3, r-XM_013592656.3, r-XM_013595290.1, r-XM_013595291.3, r-XM_013595292.3, r-XM_013595293.3, r-XM_013595295.3	r-XM_007134041.1, r-XM_007134046.1, r-XM_007134047.1, r-XM_007150855.1, r-XM_007150858.1, r-XM_007150859.1, r-XM_007150860.1, r-XM_007150861.1, r-XM_007150862.1, r-XM_007150864.1	transcript_KOM56945, transcript_KOM56946, transcript_KOM56947, transcript_KOM56949, transcript_KOM56950, transcript_KOM56951, transcript_KOM56952, transcript_KOM58307	Labpu04g020350.1, Labpu04g020360.1, Labpu04g020370.1, Labpu04g020380.1, Labpu04g020390.2, Labpu04g020400.1, Labpu10g011410.1
OG0000174		r-XM_020364751.2, r-XM_020365957.2, r-XM_029272358.1, r-XM_029272495.1, r-XM_029272608.1	r-XM_013596440.3, r-XM_013596495.2, r-XM_013596497.3, r-XM_013596510.3, r-XM_013596517.3, r-XM_024785780.2, r-XM_024785832.2, r-XM_024786203.2, r-XM_024786409.1, r-XM_039826645.1	r-XM_007151830.1, r-XM_007151831.1, r-XM_007152046.1, r-XM_007152048.1, r-XM_007152049.1, r-XM_007152050.1, r-XM_007152053.1, r-XM_007152056.1, r-XM_007152067.1, r-XM_007152069.1, r-XM_007152071.1, r-XM_007152075.1, r-XM_007152076.1, r-XM_007152077.1, r-XM_007163851.1	transcript_KOM55173, transcript_KOM55199, transcript_KOM55200, transcript_KOM55764	Labpu04g009220.1, Labpu04g009270.1
OG0000175			r-XM_013611389.3, r-XM_013611401.3, r-XM_024771993.2, r-XM_024771998.2, r-XM_024774416.2, r-XM_024775755.2, r-XM_024776319.2, r-XM_024776329.2, r-XM_024780414.2, r-XM_024781191.2, r-XM_024781631.2, r-XM_024785152.2, r-XM_024786495.2, r-XM_039826677.1, r-XM_039827193.1, r-XM_039829058.1, r-XM_039829475.1, r-XM_039830137.1, r-XM_039830316.1, r-XM_039830357.1, r-XM_039830388.1, r-XM_039830764.1, r-X…
OG0000176	AT1G45616.1, AT1G47890.1, AT1G71390.2, AT1G71400.1, AT2G15042.1, AT2G15080.1, AT2G25440.1, AT2G32660.2, AT2G32680.1, AT2G33020.1, AT2G33030.1, AT2G33050.1, AT2G33060.1, AT2G33080.1, AT3G05360.1, AT3G05370.1, AT3G05650.1, AT3G05660.1, AT3G11010.2, AT3G11080.1, AT3G23010.1, AT3G23110.1, AT3G23120.1, AT3G24900.2, AT3G24982.1, AT3G25010.2, AT3G25020.1, AT3G28890.2, AT4G13810.2, AT4G13820.1, AT4G13880…
OG0000177	AT2G29170.1	r-XM_020365851.2, r-XM_020369156.2, r-XM_029272965.1	r-XM_013593500.3, r-XM_013593501.3	r-XM_007140415.1, r-XM_007140416.1, r-XM_007140417.1, r-XM_007140418.1, r-XM_007140420.1, r-XM_007140421.1, r-XM_007140422.1, r-XM_007140423.1, r-XM_007140424.1, r-XM_007140426.1, r-XM_007140427.1, r-XM_007140429.1, r-XM_007140430.1, r-XM_007140431.1, r-XM_007163378.1	transcript_KOM38060, transcript_KOM38062, transcript_KOM38063, transcript_KOM38064, transcript_KOM38066, transcript_KOM38067	Labpu01g023820.1, Labpu01g023830.1, Labpu01g023840.1, Labpu01g023850.2, Labpu01g023860.1, Labpu01g023870.1, Labpu01g023880.1, Labpu01g023890.1
OG0000178	AT1G35710.1	r-XM_020346749.2, r-XM_020376897.2, r-XM_020376921.2, r-XM_029269178.1	r-XM_003589737.4, r-XM_003622519.4, r-XM_003622536.4, r-XM_003622656.4, r-XM_013586562.3, r-XM_013611505.3, r-XM_024774777.2, r-XM_039827404.1, r-XM_039827436.1, r-XM_039832953.1, r-XM_039834359.1	r-XM_007133420.1, r-XM_007140314.1, r-XM_007140315.1, r-XM_007140778.1, r-XM_007140784.1	transcript_KOM34261, transcript_KOM34262, transcript_KOM34263, transcript_KOM37528, transcript_KOM37576, transcript_KOM37579, transcript_KOM38115, transcript_KOM38447	Labpu01g009610.1, Labpu01g009620.1, Labpu01g009630.1, Labpu01g022890.1, Labpu01g022900.1, Labpu07g018040.1
OG0000179	AT1G16030.1, AT1G56410.1, AT3G09440.2, AT3G12580.1, AT5G02490.1, AT5G02500.1	r-XM_020347317.2, r-XM_020355870.1, r-XM_020358683.1, r-XM_020368672.2, r-XM_020375696.2, r-XM_020376344.2, r-XM_020376397.2	r-XM_003610239.4, r-XM_003621821.4, r-XM_003621838.4, r-XM_003625439.4, r-XM_013600646.3, r-XM_013600648.3	r-XM_007132014.1, r-XM_007139174.1, r-XM_007139178.1, r-XM_007144389.1, r-XM_007154808.1, r-XM_007162592.1	transcript_KOM29894, transcript_KOM32871, transcript_KOM47257	Labpu01g014660.1, Labpu01g014700.1, Labpu03g007690.1, Labpu06g004560.1, Labpu07g009050.2, Labpu10g007830.1, Labpu11g006890.1
OG0000180			r-XM_003598061.1, r-XM_003598064.3, r-XM_003598065.1, r-XM_003598066.1, r-XM_003598340.1, r-XM_003598393.1, r-XM_003598395.3, r-XM_003598459.1, r-XM_003598462.1, r-XM_003599573.1, r-XM_003606478.3, r-XM_003610922.3, r-XM_003614641.2, r-XM_003614646.1, r-XM_013592370.1, r-XM_013603334.1, r-XM_013603371.2, r-XM_013603621.1, r-XM_013603865.1, r-XM_024772948.1, r-XM_024777631.1, r-XM_024777661.2, r-X…
OG0000181	AT1G13080.1, AT1G13090.2, AT1G13100.1, AT1G13110.1, AT2G02580.1, AT2G24180.1, AT3G26150.1, AT3G26160.1, AT3G26170.1, AT3G26180.1, AT3G26190.1, AT3G26200.1, AT3G26210.1, AT3G26220.1, AT3G26230.1, AT3G26270.1, AT3G26280.2, AT3G26290.2, AT3G26300.1, AT3G26310.1, AT3G26320.1, AT3G26330.1, AT3G26830.1, AT3G44250.1, AT3G53280.1, AT3G53290.1, AT3G53300.1, AT3G53305.1, AT5G25120.1, AT5G25130.1, AT5G25140…
OG0000182	AT2G15050.1, AT2G38530.1, AT2G38540.1, AT3G51590.1, AT3G51600.1, AT5G59310.1, AT5G59320.1, AT5G59330.1	r-XM_020349373.2, r-XM_020349374.2, r-XM_020352571.2, r-XM_020378495.1	r-XM_003605252.4, r-XM_003605256.3, r-XM_003605297.4, r-XM_003605301.3, r-XM_013599737.3, r-XM_024781667.2, r-XM_024783024.2, r-XM_039832655.1, r-XM_039832888.1, r-XM_039833783.1	r-XM_007134612.1, r-XM_007134613.1, r-XM_007134639.1, r-XM_007134758.1	transcript_KOM57461, transcript_KOM57751, transcript_KOM57752, transcript_KOM57753	Labpu10g015820.1, Labpu10g016260.1, Labpu10g016270.1, Labpu10g016370.1
OG0000183	AT1G43722.1, AT3G30525.1, AT5G28730.1	r-XM_029269132.1, r-XM_029272815.1	r-XM_024770927.1, r-XM_024772497.2, r-XM_024772645.2, r-XM_024776068.2, r-XM_024776126.2, r-XM_024776139.2, r-XM_024778616.2, r-XM_024779045.2, r-XM_024780301.2, r-XM_024780464.2, r-XM_024780610.1, r-XM_024780613.2, r-XM_024780614.2, r-XM_024780919.2, r-XM_024781003.2, r-XM_024781845.2, r-XM_024781849.2, r-XM_024784516.2, r-XM_024784965.2, r-XM_024785759.2, r-XM_039826975.1, r-XM_039828619.1, r-X…
OG0000184	AT1G42190.1	r-XM_020346201.1, r-XM_020346547.1, r-XM_020347189.1, r-XM_020348846.1, r-XM_020350677.1, r-XM_020350681.1, r-XM_020351047.1, r-XM_020351831.1, r-XM_020352643.2, r-XM_020352694.1, r-XM_020352695.1, r-XM_020353255.1, r-XM_020353474.2, r-XM_020353855.1, r-XM_020353862.1, r-XM_020353893.1, r-XM_020355487.1, r-XM_020355552.1, r-XM_020360085.1, r-XM_020363137.1, r-XM_020364029.1, r-XM_020364148.1, r-X…			transcript_KOM36681
OG0000185	AT5G38760.1, AT5G53820.1	r-XM_020357882.2, r-XM_020359531.2, r-XM_020378800.2, r-XM_020378802.2, r-XM_020378803.2, r-XM_029270324.1	r-XM_003595646.2, r-XM_013595734.2, r-XM_013595735.2, r-XM_013595736.1, r-XM_013595739.2, r-XM_013595741.2, r-XM_024786339.2, r-XM_039826755.1, r-XM_039827364.1	r-XM_007139284.1, r-XM_007139290.1, r-XM_007139291.1, r-XM_007151382.1, r-XM_007151383.1, r-XM_007151384.1, r-XM_007151385.1, r-XM_007151386.1	transcript_KOM36670, transcript_KOM36676, transcript_KOM56347, transcript_KOM56348, transcript_KOM56353, transcript_KOM56354	Labpu01g015600.1, Labpu04g017170.1, Labpu04g017180.1
OG0000186		r-XM_020349332.2, r-XM_020367768.2, r-XM_020378005.2, r-XM_020378007.2, r-XM_020378014.2, r-XM_020378028.2	r-XM_003617718.4, r-XM_013607397.3, r-XM_013608494.3, r-XM_013608498.3, r-XM_013608980.3, r-XM_013608981.3, r-XM_013608989.3, r-XM_013608991.3, r-XM_039830671.1, r-XM_039831046.1	r-XM_007149290.1, r-XM_007149291.1, r-XM_007149299.1, r-XM_007149300.1, r-XM_007149302.1, r-XM_007149314.1	transcript_KOM39322, transcript_KOM42660, transcript_KOM42661, transcript_KOM42663, transcript_KOM42664, transcript_KOM42665	Labpu05g015640.1, Labpu05g015650.1, Labpu05g015660.1, Labpu05g015690.1, Labpu05g017240.1, Labpu06g010050.3
OG0000187	AT1G36920.1, AT1G52950.1, AT2G05642.1, AT3G31925.1, AT3G60920.2		r-XM_003615611.3, r-XM_003616239.1, r-XM_024773015.1, r-XM_024777013.2, r-XM_024780992.2, r-XM_039828557.1, r-XM_039829062.1, r-XM_039832381.1, r-XM_039832696.1, r-XM_039833881.1	r-XM_007134528.1, r-XM_007134529.1, r-XM_007134530.1, r-XM_007136017.1, r-XM_007144001.1, r-XM_007144045.1, r-XM_007144223.1, r-XM_007144370.1, r-XM_007145991.1, r-XM_007146084.1, r-XM_007148175.1, r-XM_007149080.1, r-XM_007149677.1, r-XM_007149700.1, r-XM_007154353.1, r-XM_007161809.1, r-XM_007161868.1		Labpu06g036000.1
OG0000188	AT4G10265.1, AT4G10270.1	r-XM_020358568.2, r-XM_020359345.2, r-XM_020359537.2, r-XM_020382947.2, r-XM_020382953.2, r-XM_020382970.2	r-XM_013600117.3, r-XM_013609557.3, r-XM_013609559.3, r-XM_013609560.3, r-XM_013609561.2, r-XM_013609562.3, r-XM_013609563.3, r-XM_013609566.3, r-XM_013609567.3, r-XM_013609569.3, r-XM_013609570.3, r-XM_024777303.2	r-XM_007132563.1, r-XM_007132564.1, r-XM_007149834.1, r-XM_007149835.1, r-XM_007149836.1, r-XM_007149837.1	transcript_KOM43923, transcript_KOM50397	Labpu05g007570.1, Labpu05g007580.1, Labpu05g007600.1, Labpu11g002480.1, Labpu11g002490.1
OG0000189	AT4G37970.1, AT4G37980.1, AT4G37990.1	r-XM_020361210.2, r-XM_020361688.2, r-XM_029271898.1	r-XM_003609353.3, r-XM_003612924.4, r-XM_003612925.3, r-XM_003612927.3, r-XM_003612929.3, r-XM_003612930.4, r-XM_003612935.4, r-XM_003612936.3, r-XM_003612938.3, r-XM_003612941.4, r-XM_003612945.3, r-XM_003628834.3, r-XM_013598241.3, r-XM_024783454.2	r-XM_007153306.1, r-XM_007158280.1, r-XM_007158281.1, r-XM_007158282.1, r-XM_007158283.1	transcript_KOM26808, transcript_KOM26809, transcript_KOM26811	Labpu02g008480.3, Labpu02g008490.1, Labpu02g008500.2, Labpu02g015300.1, Labpu02g015340.1
OG0000190	AT4G26270.1, AT4G29220.1, AT4G32840.1, AT5G56630.1, AT5G61580.1	r-XM_020355883.2, r-XM_020365959.2, r-XM_020367241.2, r-XM_020370557.2, r-XM_020371221.2	r-XM_003591610.4, r-XM_003597615.4, r-XM_003620715.4, r-XM_003630633.4, r-XM_013606610.3	r-XM_007132841.1, r-XM_007135555.1, r-XM_007137198.1, r-XM_007144131.1, r-XM_007150527.1, r-XM_007152888.1, r-XM_007160204.1	transcript_KOM41860, transcript_KOM44470, transcript_KOM52386, transcript_KOM54161, transcript_KOM57857	Labpu03g046400.4, Labpu04g000580.1, Labpu05g002200.1, Labpu07g021690.2, Labpu09g021750.3, Labpu10g005970.2
OG0000191	AT3G04290.1, AT4G28780.1, AT5G18430.1	r-XM_020354357.2, r-XM_020356890.2, r-XM_020357204.2, r-XM_020357580.2, r-XM_020358384.2, r-XM_020383662.2, r-XM_020383665.2, r-XM_020383666.1	r-XM_003618707.4, r-XM_003626444.4, r-XM_003626447.4, r-XM_003626452.4, r-XM_024770151.2	r-XM_007134414.1, r-XM_007139552.1, r-XM_007143132.1, r-XM_007147171.1, r-XM_007147173.1, r-XM_007147175.1, r-XM_007151611.1, r-XM_007151613.1, r-XM_007151614.1	transcript_KOM36899, transcript_KOM55696	Labpu01g017640.2, Labpu04g015360.1, Labpu04g015380.1, Labpu06g021400.1, Labpu06g021410.1, Labpu06g021430.1
OG0000192	AT4G12560.2, AT4G22390.1	r-XM_020371864.2	r-XM_003594140.4, r-XM_003594190.4, r-XM_003594343.4, r-XM_003594346.4, r-XM_003594348.4, r-XM_003594978.2, r-XM_003601510.3, r-XM_003606905.4, r-XM_003610480.4, r-XM_013586193.3, r-XM_013591742.3, r-XM_013607429.3, r-XM_013607600.3, r-XM_013607683.3, r-XM_013607686.3, r-XM_013607691.3, r-XM_013612874.3, r-XM_013612876.3, r-XM_013612878.3, r-XM_024775778.2, r-XM_024776927.2, r-XM_024782399.2, r-X…	r-XM_007153955.1	transcript_KOM33689	Labpu03g001120.1
OG0000193	AT4G27220.2	r-XM_020352186.2, r-XM_020354409.2, r-XM_020364166.2, r-XM_020367901.2, r-XM_029269817.1, r-XM_029269818.1, r-XM_029270151.1	r-XM_024771271.2, r-XM_024771392.1, r-XM_039827354.1, r-XM_039827365.1, r-XM_039827486.1, r-XM_039827807.1, r-XM_039827808.1, r-XM_039827809.1, r-XM_039827811.1, r-XM_039828111.1, r-XM_039828190.1, r-XM_039828351.1	r-XM_007132142.1, r-XM_007139273.1, r-XM_007139275.1, r-XM_007149584.1, r-XM_007149944.1, r-XM_007163815.1	transcript_KOM36686, transcript_KOM36687, transcript_KOM36689, transcript_KOM43690	Labpu01g015520.1, Labpu07g012710.1, Labpu07g012800.1
OG0000194	AT1G24400.1, AT1G48640.1, AT1G67640.1, AT5G40780.1	r-XM_020360694.2, r-XM_020361876.2, r-XM_020362474.2, r-XM_020363338.2, r-XM_020363610.2, r-XM_020373433.1	r-XM_003597707.4, r-XM_003608824.3, r-XM_013591070.3, r-XM_013592815.3, r-XM_013595938.3	r-XM_007140823.1, r-XM_007140824.1, r-XM_007140825.1, r-XM_007151494.1, r-XM_007155460.1, r-XM_007158657.1, r-XM_007163665.1	transcript_KOM31382, transcript_KOM38188, transcript_KOM48074, transcript_KOM56228	Labpu01g009750.1, Labpu01g009760.2, Labpu01g009770.2, Labpu03g013210.1, Labpu03g033710.1, Labpu04g016300.1, Labpu06g001070.1
OG0000195		r-XM_020348685.2, r-XM_020348687.2, r-XM_020350182.2, r-XM_020352558.1, r-XM_020352559.1, r-XM_020352560.2, r-XM_020353212.2		r-XM_007133661.1, r-XM_007133662.1, r-XM_007133663.1, r-XM_007133664.1, r-XM_007133665.1, r-XM_007133666.1, r-XM_007133667.1, r-XM_007133668.1, r-XM_007133669.1, r-XM_007133670.1, r-XM_007133671.1, r-XM_007133672.1, r-XM_007133673.1, r-XM_007133674.1, r-XM_007133675.1, r-XM_007133676.1, r-XM_007133677.1, r-XM_007133678.1, r-XM_007133679.1, r-XM_007133680.1, r-XM_007133681.1	transcript_KOM41224, transcript_KOM49195, transcript_KOM49199, transcript_KOM49201	Labpu11g014160.2
OG0000196		r-XM_020350556.1, r-XM_020360110.2, r-XM_020370254.2, r-XM_020373924.1, r-XM_020373931.2, r-XM_020381102.2, r-XM_029274942.1	r-XM_003617106.2, r-XM_003617107.1, r-XM_003622760.3, r-XM_003622771.1, r-XM_003629619.3, r-XM_013593047.1, r-XM_024778985.1, r-XM_024785022.1, r-XM_024785023.2, r-XM_024786330.2, r-XM_039827936.1, r-XM_039827937.1	r-XM_007146107.1, r-XM_007146109.1, r-XM_007163761.1	transcript_KOM25397, transcript_KOM42501, transcript_KOM46671, transcript_KOM50742, transcript_KOM51901, transcript_KOM54856	Labpu03g030860.1, Labpu06g000190.1, Labpu06g033190.1, Labpu06g033310.1, Labpu08g018590.1
OG0000197		r-XM_020362845.2, r-XM_020376602.1	r-XM_003593911.4, r-XM_003594862.3, r-XM_003595362.2, r-XM_003598662.1, r-XM_003598663.3, r-XM_003598666.4, r-XM_003598668.4, r-XM_003601065.2, r-XM_003604346.4, r-XM_003612948.2, r-XM_003621232.3, r-XM_003627229.4, r-XM_003627231.3, r-XM_003627232.4, r-XM_003627239.3, r-XM_003627240.2, r-XM_003627241.4, r-XM_013586712.3, r-XM_013608166.3, r-XM_024772841.2, r-XM_024777097.2, r-XM_024777172.1, r-X…	r-XM_007135378.1	transcript_KOM41256, transcript_KOM47345, transcript_KOM57068, transcript_KOM57069, transcript_KOM57364	Labpu10g004660.1
OG0000198					transcript_KOM24913, transcript_KOM26114, transcript_KOM26773, transcript_KOM28177, transcript_KOM28222, transcript_KOM28376, transcript_KOM29407, transcript_KOM31232, transcript_KOM31692, transcript_KOM35303, transcript_KOM37118, transcript_KOM37206, transcript_KOM37612, transcript_KOM37641, transcript_KOM41009, transcript_KOM41385, transcript_KOM43869, transcript_KOM45217, transcript_KOM45271, …
OG0000199	AT1G05340.1, AT1G56060.2, AT2G32190.1, AT2G32200.2, AT2G32210.1, AT2G41420.1, AT3G22231.1, AT3G22235.1, AT3G22240.1, AT3G49845.1, AT4G33660.1, AT5G04080.1, AT5G67600.1	r-XM_020377838.2, r-XM_020377842.2, r-XM_020379449.2	r-XM_003596150.4, r-XM_003608488.4, r-XM_013614522.2	r-XM_007143067.1, r-XM_007145897.1, r-XM_007149220.1, r-XM_007149222.1, r-XM_007155131.1, r-XM_007155754.1, r-XM_007155755.1, r-XM_007157143.1	transcript_KOM32427, transcript_KOM42612, transcript_KOM51365	Labpu05g016540.1, Labpu05g016550.1
OG0000200	AT1G04625.1, AT1G10000.1, AT1G27220.1, AT1G27870.1, AT1G47497.1, AT1G50160.1, AT1G52990.1, AT1G77815.1, AT2G02650.1, AT2G04420.1, AT2G11205.1, AT2G13980.1, AT2G22440.1, AT2G34320.1, AT2G46460.1, AT3G09510.1, AT3G23320.1, AT3G25270.1, AT3G32130.1, AT4G03292.1, AT4G03566.1, AT4G09775.1, AT4G12170.1, AT4G29090.1, AT5G19270.1, AT5G26617.1, AT5G38920.1, AT5G42965.1, AT5G43755.1, AT5G44470.1, AT5G52115…
OG0000201	AT1G07090.1, AT2G31160.1, AT3G23290.2, AT5G58500.1	r-XM_020348693.2, r-XM_020349893.2, r-XM_020350072.2, r-XM_020368504.2	r-XM_003599294.4, r-XM_003615757.4, r-XM_013613021.3, r-XM_024770033.2, r-XM_024781052.2, r-XM_039829858.1, r-XM_039834550.1	r-XM_007142108.1, r-XM_007143801.1, r-XM_007144825.1, r-XM_007145798.1, r-XM_007146758.1, r-XM_007162486.1	transcript_KOM30135, transcript_KOM33926, transcript_KOM35237, transcript_KOM47355, transcript_KOM52641	Labpu06g003920.1, Labpu06g025230.1, Labpu07g000640.2, Labpu07g008320.1, Labpu07g020430.1, Labpu08g023930.1
OG0000202	AT1G28570.1, AT1G28580.1, AT1G28590.1, AT1G28600.1, AT1G28610.2, AT1G28640.1, AT1G28650.1, AT1G28660.1, AT1G28670.1, AT1G31550.2, AT2G27360.1, AT5G45910.1	r-XM_020383111.2, r-XM_020383112.2, r-XM_029268699.1, r-XM_029268700.1	r-XM_003593688.4, r-XM_003593689.4, r-XM_003593692.3, r-XM_003593694.2, r-XM_039830278.1	r-XM_007148001.1, r-XM_007148002.1, r-XM_007148004.1, r-XM_007148005.1	transcript_KOM53699, transcript_KOM53701, transcript_KOM53702	Labpu06g014190.1, Labpu06g014220.1, Labpu06g014230.1, Labpu06g014240.3
OG0000203	AT1G50700.2, AT1G61950.1, AT1G76040.2, AT3G20410.1, AT4G04710.4, AT4G04720.2, AT4G04740.2, AT4G21940.2	r-XM_020350089.2, r-XM_020370746.2, r-XM_020374960.2, r-XM_020381766.2, r-XM_020381770.2	r-XM_003589524.4, r-XM_003617499.4, r-XM_013598939.3, r-XM_013604346.2	r-XM_007142208.1, r-XM_007146415.1, r-XM_007153881.1, r-XM_007160559.1, r-XM_007160562.1	transcript_KOM40758, transcript_KOM46511, transcript_KOM49052, transcript_KOM49053, transcript_KOM49054	Labpu03g001670.1, Labpu06g028140.1, Labpu08g014640.1, Labpu08g014650.1, Labpu08g017360.1
OG0000204	AT1G36095.1	r-XM_020346509.2, r-XM_020348395.2, r-XM_020357304.2, r-XM_020372086.2, r-XM_029273905.1	r-XM_024786374.2	r-XM_007132498.1, r-XM_007136039.1, r-XM_007136040.1, r-XM_007136091.1, r-XM_007140779.1, r-XM_007145914.1, r-XM_007145952.1, r-XM_007146155.1, r-XM_007146190.1, r-XM_007146213.1, r-XM_007146214.1, r-XM_007149376.1, r-XM_007151365.1, r-XM_007151366.1, r-XM_007153804.1, r-XM_007153805.1, r-XM_007157371.1, r-XM_007157372.1, r-XM_007157778.1, r-XM_007157779.1, r-XM_007160774.1, r-XM_007161209.1, r-X…
OG0000205		r-XM_020374660.2, r-XM_020379339.2, r-XM_020379343.2, r-XM_020380152.2	r-XM_003621419.4, r-XM_003621426.4, r-XM_013595566.3, r-XM_013595567.3, r-XM_013595633.3, r-XM_013595636.3, r-XM_024785787.2, r-XM_039827568.1	r-XM_007139404.1, r-XM_007139405.1, r-XM_007139406.1, r-XM_007139408.1, r-XM_007151299.1, r-XM_007151300.1, r-XM_007151305.1	transcript_KOM36798, transcript_KOM36799, transcript_KOM36802, transcript_KOM56493, transcript_KOM56496, transcript_KOM56499, transcript_KOM56608	Labpu01g016420.2, Labpu01g016430.1, Labpu01g016450.1, Labpu04g017640.1, Labpu04g017900.1, Labpu04g017910.1
OG0000206		r-XM_020350604.2, r-XM_020351936.2, r-XM_020384338.2	r-XM_003628256.4, r-XM_003628266.3, r-XM_013589670.3, r-XM_013589894.3, r-XM_024771705.2, r-XM_024771708.2, r-XM_039828731.1, r-XM_039828732.1, r-XM_039828735.1, r-XM_039829039.1, r-XM_039829040.1, r-XM_039831152.1	r-XM_007133041.1, r-XM_007133325.1, r-XM_007133331.1, r-XM_007133335.1, r-XM_007133337.1, r-XM_007133339.1, r-XM_007133340.1, r-XM_007133347.1, r-XM_007133348.1	transcript_KOM27045, transcript_KOM49725, transcript_KOM49733	Labpu11g022920.1, Labpu11g022990.1, Labpu11g023020.1, Labpu11g023230.1, Labpu11g023250.1
OG0000207		r-XM_020347216.1, r-XM_020350284.2, r-XM_029270432.1, r-XM_029272975.1, r-XM_029275066.1	r-XM_024770748.2, r-XM_024770772.1, r-XM_024770884.1, r-XM_024772890.2, r-XM_024773047.1, r-XM_024774723.1, r-XM_024774896.2, r-XM_024777139.2, r-XM_024778958.1, r-XM_024780439.2, r-XM_039826925.1, r-XM_039827095.1, r-XM_039827876.1, r-XM_039827881.1, r-XM_039827904.1, r-XM_039830398.1, r-XM_039831111.1, r-XM_039831963.1, r-XM_039832615.1, r-XM_039832701.1, r-XM_039832712.1, r-XM_039832728.1, r-X…		transcript_KOM51172	Labpu09g011030.1
OG0000208		r-XM_020351190.2, r-XM_020370895.2		r-XM_007154263.1, r-XM_007154264.1, r-XM_007154265.1, r-XM_007154266.1, r-XM_007154268.1, r-XM_007154269.1, r-XM_007154271.1, r-XM_007154272.1, r-XM_007159047.1, r-XM_007159048.1	transcript_KOM31343, transcript_KOM31344, transcript_KOM31887, transcript_KOM31888, transcript_KOM33463, transcript_KOM33464, transcript_KOM33465, transcript_KOM33466, transcript_KOM33467, transcript_KOM54219	Labpu03g003410.1, Labpu03g003420.1, Labpu03g003430.1, Labpu03g003450.1, Labpu03g003460.1, Labpu03g003470.1, Labpu03g003490.1, Labpu03g003500.1, Labpu03g036570.2, Labpu03g036580.1
OG0000209			r-XM_003592539.4, r-XM_003610775.2, r-XM_003613635.1, r-XM_003614080.3, r-XM_003614662.2, r-XM_003615833.4, r-XM_003621990.1, r-XM_013595907.2, r-XM_013612524.3, r-XM_013612787.1, r-XM_013613646.3, r-XM_024771501.2, r-XM_024774035.2, r-XM_024774803.2, r-XM_024776955.1, r-XM_024778441.2, r-XM_024780478.2, r-XM_024783673.2, r-XM_024783760.2, r-XM_024784775.1, r-XM_024784900.1, r-XM_024785272.2, r-X…
OG0000210					transcript_KOM25376, transcript_KOM25506, transcript_KOM25742, transcript_KOM27283, transcript_KOM30991, transcript_KOM32070, transcript_KOM32765, transcript_KOM32861, transcript_KOM34422, transcript_KOM35787, transcript_KOM37807, transcript_KOM38171, transcript_KOM39915, transcript_KOM41095, transcript_KOM45281, transcript_KOM46920, transcript_KOM48261, transcript_KOM48488, transcript_KOM48566, …
OG0000211	AT1G28335.1, AT1G49435.1, AT2G10535.1, AT2G15535.1, AT2G25344.1, AT2G27145.1, AT2G28355.1, AT2G28405.1, AT3G20993.1, AT3G20997.1, AT3G25265.1, AT3G43083.1, AT3G43505.1, AT3G61172.1, AT3G61175.1, AT3G61177.1, AT3G61182.1, AT4G09647.1, AT4G09795.1, AT4G09984.1, AT4G10595.1, AT4G10603.1, AT4G11485.1, AT4G11760.1, AT4G19035.1, AT4G19038.1, AT5G42797.1, AT5G47075.1, AT5G47077.1, AT5G47175.1, AT5G48543…
OG0000212	AT4G04480.1, AT4G22030.1	r-XM_020366324.2, r-XM_020369928.2, r-XM_020369929.2, r-XM_020369930.2, r-XM_020369934.2, r-XM_029272334.1	r-XM_013607394.3, r-XM_013607395.3, r-XM_013607398.3, r-XM_013607400.3, r-XM_013607402.3, r-XM_013607403.3, r-XM_013607405.3, r-XM_039830339.1, r-XM_039830341.1, r-XM_039830946.1	r-XM_007147650.1, r-XM_007147652.1, r-XM_007153909.1, r-XM_007153911.1, r-XM_007153912.1	transcript_KOM53406, transcript_KOM53408	Labpu03g001450.5, Labpu03g001460.1, Labpu03g001470.1, Labpu06g017240.3, Labpu06g017250.1, Labpu06g022070.1
OG0000213	AT1G06580.1, AT1G12300.1, AT1G12615.1, AT1G12620.1, AT1G12700.2, AT1G12775.1, AT1G62590.1, AT1G62670.1, AT1G62680.2, AT1G62720.1, AT1G62910.1, AT1G62914.1, AT1G62930.1, AT1G63070.1, AT1G63080.3, AT1G63130.1, AT1G63150.1, AT1G63230.1, AT1G63320.1, AT1G63330.2, AT1G63400.1, AT1G63630.1, AT1G64100.2, AT1G64580.1, AT1G64583.1, AT3G16710.1, AT3G17370.1, AT3G22470.1, AT4G26800.2, AT5G16640.1, AT5G41170…
OG0000214	AT4G11410.1, AT4G23420.3, AT4G23430.2	r-XM_020346597.2, r-XM_020361054.2, r-XM_020361073.2, r-XM_020361477.2, r-XM_020368747.2, r-XM_029271548.1	r-XM_013591593.3, r-XM_013614188.3, r-XM_013614189.3, r-XM_013614192.3, r-XM_013614197.3	r-XM_007143380.1, r-XM_007152168.1, r-XM_007152169.1, r-XM_007152171.1, r-XM_007152173.1, r-XM_007152175.1, r-XM_007160014.1	transcript_KOM55114, transcript_KOM55118, transcript_KOM55119, transcript_KOM57115	Labpu03g044710.1, Labpu04g006800.2, Labpu04g006950.1, Labpu04g006960.2, Labpu04g008800.1, Labpu07g025520.4
OG0000215	AT5G02560.2, AT5G27670.1, AT5G59870.1	r-XM_020357252.2, r-XM_020368153.1, r-XM_020368304.2, r-XM_020368316.2	r-XM_003597295.4, r-XM_003597298.4, r-XM_003606586.4, r-XM_003606596.4, r-XM_003606959.3, r-XM_003626210.4, r-XM_003629749.2, r-XM_013600687.3, r-XM_013600716.3, r-XM_039832747.1	r-XM_007143913.1, r-XM_007146969.1, r-XM_007150238.1, r-XM_007150239.1, r-XM_007150240.1, r-XM_007150244.1, r-XM_007153395.1	transcript_KOM44272, transcript_KOM44273, transcript_KOM44274	Labpu05g004240.1, Labpu05g004290.1, Labpu05g004330.1, Labpu06g023230.1
OG0000216	AT5G13740.1, AT5G13750.1	r-XM_020346913.2, r-XM_020380244.2, r-XM_020384905.2	r-XM_003598319.4, r-XM_003601836.4, r-XM_003628596.4, r-XM_013589729.3, r-XM_013589730.3, r-XM_013589734.3, r-XM_039829020.1, r-XM_039829554.1	r-XM_007133303.1, r-XM_007133305.1, r-XM_007133307.1, r-XM_007133501.1, r-XM_007133502.1, r-XM_007133503.1, r-XM_007133504.1, r-XM_007133505.1, r-XM_007148704.1, r-XM_007157850.1	transcript_KOM49613, transcript_KOM49614, transcript_KOM49617, transcript_KOM49621	Labpu05g020120.1, Labpu11g001600.1, Labpu11g001640.1, Labpu11g001670.1
OG0000217		r-XM_020369537.2, r-XM_020370581.2, r-XM_020370585.2, r-XM_020370591.2, r-XM_020370592.2, r-XM_029270145.1, r-XM_029270147.1, r-XM_029273590.1	r-XM_003627156.4	r-XM_007132933.1, r-XM_007134456.1, r-XM_007134458.1, r-XM_007134459.1, r-XM_007134460.1, r-XM_007134461.1, r-XM_007134462.1, r-XM_007134463.1, r-XM_007134468.1, r-XM_007134469.1, r-XM_007134470.1, r-XM_007134471.1, r-XM_007134472.1, r-XM_007158291.1, r-XM_007158292.1	transcript_KOM50311, transcript_KOM50314, transcript_KOM50316	Labpu11g016500.1, Labpu11g016680.1, Labpu11g016690.1, Labpu11g016700.1
OG0000218		r-XM_020347264.1, r-XM_020349453.1, r-XM_020351224.1, r-XM_020352910.1, r-XM_020353071.1, r-XM_020353575.1, r-XM_020353722.1, r-XM_020353745.1, r-XM_020353834.1, r-XM_020377133.1, r-XM_020377318.1, r-XM_020381704.1, r-XM_020383267.1, r-XM_020384790.1, r-XM_029270347.1			transcript_KOM25312, transcript_KOM26113, transcript_KOM41231, transcript_KOM47219, transcript_KOM48824	Labpu01g003830.1, Labpu01g005250.1, Labpu03g000050.1, Labpu03g022900.1, Labpu07g013330.1, Labpu08g001220.1, Labpu09g013680.1, Labpu09g014660.12, Labpu09g014710.1, Labpu10g019370.3, Labpu11g021970.3
OG0000219		r-XM_020357441.2, r-XM_020358161.2, r-XM_020362978.2, r-XM_020363429.2, r-XM_020363883.2, r-XM_020364389.2, r-XM_020374606.2, r-XM_020384504.2, r-XM_020384505.2, r-XM_020384506.2, r-XM_029268946.1	r-XM_003621377.3, r-XM_003621379.4	r-XM_007139430.1, r-XM_007139447.1, r-XM_007151248.1, r-XM_007151252.1, r-XM_007151253.1, r-XM_007151254.1, r-XM_007151266.1, r-XM_007151267.1	transcript_KOM29946, transcript_KOM56598, transcript_KOM56599, transcript_KOM56601, transcript_KOM56602, transcript_KOM56603	Labpu01g016620.1, Labpu04g017970.1, Labpu04g017990.1, Labpu04g018000.1
OG0000220		r-XM_020369790.2, r-XM_020369793.2, r-XM_020369795.2, r-XM_020369797.1, r-XM_020371925.2, r-XM_020372476.2, r-XM_029273158.1	r-XM_013610317.3, r-XM_013610843.3, r-XM_013610848.3, r-XM_013610853.3, r-XM_013610855.3, r-XM_013610856.3, r-XM_024775233.2, r-XM_024775234.2, r-XM_024775494.2, r-XM_039829986.1	r-XM_007161346.1, r-XM_007161347.1, r-XM_007161348.1, r-XM_007161349.1, r-XM_007162116.1	transcript_KOM38753, transcript_KOM48556, transcript_KOM48560, transcript_KOM48561	Labpu01g003330.1, Labpu01g003340.1, Labpu01g003350.1, Labpu01g003380.1, Labpu08g007850.2
OG0000221		r-XM_020379382.1, r-XM_020379398.2, r-XM_020379405.2	r-XM_003623374.3, r-XM_003623379.4, r-XM_003623386.4, r-XM_003623390.4, r-XM_003623392.4, r-XM_003623393.3, r-XM_003623401.4, r-XM_003623402.4, r-XM_003623403.4, r-XM_003623410.4, r-XM_013593747.2, r-XM_013593758.3, r-XM_039827414.1, r-XM_039827493.1, r-XM_039833458.1	r-XM_007140116.1, r-XM_007140117.1, r-XM_007140118.1, r-XM_007140119.1, r-XM_007140120.1, r-XM_007140121.1	transcript_KOM57279, transcript_KOM57281, transcript_KOM57284, transcript_KOM57285, transcript_KOM57286	Labpu01g021810.2, Labpu01g021820.1
OG0000222			r-XM_003590106.1, r-XM_003600681.2, r-XM_003600683.4, r-XM_003601350.2, r-XM_003601352.1, r-XM_003601353.3, r-XM_003601354.3, r-XM_003613396.1, r-XM_003630054.4, r-XM_013592948.1, r-XM_013595646.3, r-XM_013603898.2, r-XM_013605118.3, r-XM_013605123.3, r-XM_013605125.1, r-XM_013605182.3, r-XM_013605184.3, r-XM_013605185.3, r-XM_013605237.3, r-XM_013611668.1, r-XM_024772250.1, r-XM_024772456.2, r-X…
OG0000223					transcript_KOM24973, transcript_KOM25185, transcript_KOM25205, transcript_KOM25210, transcript_KOM25530, transcript_KOM25575, transcript_KOM25624, transcript_KOM25836, transcript_KOM27720, transcript_KOM28727, transcript_KOM29938, transcript_KOM34709, transcript_KOM38418, transcript_KOM40816, transcript_KOM40843, transcript_KOM41041, transcript_KOM43155, transcript_KOM43221, transcript_KOM43789, …
OG0000224	AT1G29910.1, AT1G29920.1, AT1G29930.1, AT2G34420.1, AT2G34430.1	r-XM_020377362.2	r-XM_003618432.4, r-XM_003618434.3, r-XM_013595511.2, r-XM_013595512.3, r-XM_013595513.3, r-XM_013601883.2	r-XM_007151917.1, r-XM_007151928.1, r-XM_007151930.1, r-XM_007151932.1, r-XM_007151933.1, r-XM_007151934.1, r-XM_007151935.1, r-XM_007151936.1, r-XM_007158402.1, r-XM_007158404.1, r-XM_007158899.1	transcript_KOM25920, transcript_KOM44733, transcript_KOM55513, transcript_KOM55519, transcript_KOM55521	Labpu02g003150.1, Labpu03g035490.1
OG0000225	AT2G14580.1, AT2G14610.1, AT3G19690.1, AT4G33720.1	r-XM_020378428.2, r-XM_020378439.2, r-XM_020378444.2, r-XM_020378450.2, r-XM_020378453.1	r-XM_003593309.4, r-XM_003593310.3, r-XM_003593313.2, r-XM_003593314.3, r-XM_003593315.2, r-XM_003593317.2, r-XM_003593320.3, r-XM_013600250.3, r-XM_013607709.3, r-XM_024775717.2	r-XM_007148239.1, r-XM_007148241.1, r-XM_007148242.1, r-XM_007148243.1, r-XM_007148244.1	transcript_KOM53895, transcript_KOM53896, transcript_KOM53897, transcript_KOM53898	Labpu06g012310.1, Labpu06g012320.1
OG0000226	AT1G01620.1, AT2G45960.3, AT3G61430.1, AT4G00430.1, AT4G23400.1	r-XM_020346743.2, r-XM_020360787.2, r-XM_020361007.1, r-XM_020371183.2, r-XM_020378140.2, r-XM_020384191.2	r-XM_003600815.4, r-XM_003611031.4, r-XM_003616538.3, r-XM_013591591.3, r-XM_013599705.3	r-XM_007133870.1, r-XM_007140312.1, r-XM_007141729.1, r-XM_007160013.1, r-XM_007163461.1	transcript_KOM37575, transcript_KOM39569, transcript_KOM46929, transcript_KOM57114	Labpu01g010970.4, Labpu01g022880.1, Labpu03g044700.1, Labpu08g020850.1, Labpu10g013240.1
OG0000227	AT2G37170.2, AT2G37180.1, AT2G39010.1, AT3G53420.1, AT3G54820.1, AT5G60660.1	r-XM_020355732.2, r-XM_020359242.2, r-XM_020363005.2, r-XM_020379484.2	r-XM_003591859.4, r-XM_003606335.4, r-XM_003625579.4	r-XM_007132195.1, r-XM_007143640.1, r-XM_007151809.1, r-XM_007151810.1, r-XM_007162685.1	transcript_KOM35737, transcript_KOM38995, transcript_KOM50680, transcript_KOM50682, transcript_KOM50683, transcript_KOM55737, transcript_KOM55738	Labpu04g014020.1, Labpu04g014040.1, Labpu06g005400.1, Labpu07g023290.1, Labpu11g005630.1
OG0000228	ATMG00750.1	r-XM_020350342.1, r-XM_020353122.1, r-XM_020353226.1, r-XM_020369501.2, r-XM_020378917.1	r-XM_024777048.1, r-XM_039827057.1, r-XM_039827058.1, r-XM_039827837.1, r-XM_039827875.1, r-XM_039827887.1, r-XM_039827891.1, r-XM_039827894.1, r-XM_039827900.1, r-XM_039829043.1, r-XM_039829045.1, r-XM_039830221.1, r-XM_039831915.1, r-XM_039831951.1, r-XM_039831952.1, r-XM_039831971.1, r-XM_039832679.1, r-XM_039832685.1, r-XM_039832687.1, r-XM_039834677.1		transcript_KOM26765, transcript_KOM26766, transcript_KOM28668, transcript_KOM35206
OG0000229	AT3G14710.1	r-XM_020346596.1, r-XM_020347767.2, r-XM_020347769.1, r-XM_020347774.2, r-XM_020347777.1, r-XM_020352117.2, r-XM_020352119.2, r-XM_020353183.1, r-XM_020382076.2, r-XM_029269352.1, r-XM_029270411.1	r-XM_013608997.3, r-XM_013609011.1, r-XM_013609012.1, r-XM_013614963.1, r-XM_024772742.2, r-XM_039828008.1, r-XM_039831109.1, r-XM_039832622.1	r-XM_007149313.1, r-XM_007149315.1, r-XM_007149377.1	transcript_KOM42672, transcript_KOM42675, transcript_KOM42676, transcript_KOM42678	Labpu05g015520.1, Labpu05g015530.1, Labpu05g015540.1
OG0000230	AT5G47550.1	r-XM_020365933.2, r-XM_020373117.2	r-XM_003594193.3, r-XM_003594340.1, r-XM_003596343.1, r-XM_003597847.2, r-XM_003608439.3, r-XM_003610510.3, r-XM_003617364.1, r-XM_003617365.1, r-XM_003617369.1, r-XM_003618011.1, r-XM_003629509.3, r-XM_013586443.3, r-XM_013586869.1, r-XM_013587984.1, r-XM_013587985.2, r-XM_013595911.2, r-XM_013599412.3, r-XM_013600022.3, r-XM_024773100.1, r-XM_039830534.1, r-XM_039830536.1	r-XM_007147588.1, r-XM_007153957.1	transcript_KOM33690, transcript_KOM53321	Labpu03g001090.1, Labpu06g017820.1
OG0000231		r-XM_020349664.1, r-XM_020352963.1, r-XM_020364458.2, r-XM_020376503.1, r-XM_020376536.2, r-XM_020376542.2	r-XM_003592022.3, r-XM_003592023.3, r-XM_003592024.3, r-XM_003600324.4, r-XM_003600329.4, r-XM_003600334.3, r-XM_003606547.3, r-XM_024777704.2, r-XM_024786106.2, r-XM_024786411.1, r-XM_039826761.1, r-XM_039826918.1, r-XM_039831227.1	r-XM_007142268.1, r-XM_007143501.1, r-XM_007143502.1, r-XM_007151920.1	transcript_KOM35860, transcript_KOM35861, transcript_KOM46551, transcript_KOM55503	Labpu04g013900.1, Labpu08g016910.1, Labpu08g016920.1
OG0000232	AT2G30860.1, AT2G30870.1	r-XM_020351060.1, r-XM_020384524.1, r-XM_020384525.2, r-XM_020384526.2	r-XM_003617328.4, r-XM_003617329.4, r-XM_013604197.3, r-XM_013604202.2	r-XM_007137112.1, r-XM_007141374.1, r-XM_007141375.1, r-XM_007141376.1, r-XM_007146136.1, r-XM_007146162.1, r-XM_007146171.1, r-XM_007146172.1	transcript_KOM46584, transcript_KOM51842, transcript_KOM51856, transcript_KOM51858, transcript_KOM58537	Labpu06g029710.1, Labpu06g029720.1, Labpu06g029770.1, Labpu06g036110.1, Labpu08g017990.1, Labpu08g018000.1
OG0000233	AT1G62040.1, AT2G45170.1, AT3G60640.1, AT4G04620.3, AT4G21980.2	r-XM_020361447.2, r-XM_020365243.2, r-XM_020372774.1, r-XM_020373332.2, r-XM_020378602.2	r-XM_003608680.4, r-XM_013600207.3, r-XM_024781844.1, r-XM_039830336.1, r-XM_039830743.1	r-XM_007132480.1, r-XM_007133038.1, r-XM_007153892.1, r-XM_007155586.1, r-XM_007157280.1	transcript_KOM32593, transcript_KOM33801, transcript_KOM44796, transcript_KOM53418	Labpu02g003750.1, Labpu03g001580.1, Labpu03g014370.1, Labpu06g017130.1, Labpu11g003190.1
OG0000234	AT2G37040.1, AT3G10340.1, AT3G53260.1, AT5G04230.2	r-XM_020353436.2, r-XM_020356267.2, r-XM_020360662.2, r-XM_020374082.2	r-XM_003590423.3, r-XM_003591829.4, r-XM_013594536.3, r-XM_013609864.3, r-XM_039827585.1, r-XM_039827587.1	r-XM_007143663.1, r-XM_007143665.1, r-XM_007144308.1, r-XM_007162692.1, r-XM_007162693.1, r-XM_007162694.1	transcript_KOM29315, transcript_KOM34833, transcript_KOM35723, transcript_KOM35724, transcript_KOM35725	Labpu06g005480.3, Labpu06g005490.1, Labpu07g015520.1, Labpu07g023170.5
OG0000235	AT1G21835.1, AT1G21864.1, AT1G21866.1, AT1G21925.1, AT1G21928.1, AT1G34792.1, AT1G34795.1, AT1G34800.1, AT1G34805.1, AT1G34810.1, AT1G34815.1, AT1G34820.1, AT1G34825.1, AT1G34830.1, AT1G34840.1, AT1G34850.1, AT1G34860.1, AT1G34930.1, AT1G35035.1, AT1G54775.1, AT1G58242.1, AT1G58245.1, AT1G58248.1, AT1G77682.1, AT3G24465.1, AT5G34828.1, AT5G36720.1, AT5G36805.1, AT5G38378.1
OG0000236	AT1G15520.1	r-XM_020351503.2, r-XM_020364611.2, r-XM_020367969.1, r-XM_020368634.2, r-XM_020368636.2, r-XM_020371976.2	r-XM_003597768.4, r-XM_003597770.4, r-XM_013599259.3, r-XM_039828217.1, r-XM_039830921.1	r-XM_007135657.1, r-XM_007150631.1, r-XM_007150632.1, r-XM_007162546.1, r-XM_007162558.1	transcript_KOM27326, transcript_KOM30180, transcript_KOM30181, transcript_KOM30182, transcript_KOM44562	Labpu05g001370.1, Labpu05g001380.1, Labpu05g001400.1, Labpu06g004290.2, Labpu06g004300.1, Labpu06g004310.1, Labpu10g006790.1
OG0000237	AT3G17690.1, AT3G17700.1	r-XM_020347867.2, r-XM_029269364.1, r-XM_029269366.1	r-XM_013597341.3, r-XM_013597345.3, r-XM_013597359.3, r-XM_024783215.2, r-XM_024785459.2, r-XM_024785970.2, r-XM_024786066.2, r-XM_024786556.2, r-XM_024786557.2, r-XM_039827094.1, r-XM_039835088.1, r-XM_039835089.1	r-XM_007152538.1, r-XM_007152539.1, r-XM_007152540.1, r-XM_007152541.1	transcript_KOM54553, transcript_KOM54555, transcript_KOM54556	Labpu04g003660.1, Labpu04g003670.1, Labpu04g003680.1, Labpu04g003690.1, Labpu04g003700.1
OG0000238	AT3G09900.1, AT3G46060.1, AT3G53610.3, AT5G03520.1, AT5G59840.1	r-XM_020358953.2, r-XM_020368098.2, r-XM_020376360.2, r-XM_020380790.2	r-XM_003590474.4, r-XM_003597292.3, r-XM_003625468.4, r-XM_013612864.3, r-XM_013614980.2, r-XM_024782860.2	r-XM_007132037.1, r-XM_007139194.1, r-XM_007142660.1, r-XM_007144404.1, r-XM_007150235.1	transcript_KOM30366, transcript_KOM35264, transcript_KOM36512, transcript_KOM44268	Labpu01g014830.1, Labpu05g004390.7, Labpu07g008920.1, Labpu07g030990.1, Labpu11g006720.1
OG0000239	AT3G22640.1	r-XM_020366804.2, r-XM_020371039.2, r-XM_020377981.2	r-XM_003624097.4, r-XM_003624098.4, r-XM_003624101.4, r-XM_003624102.4, r-XM_003624106.3, r-XM_039829959.1	r-XM_007143225.1, r-XM_007143228.1, r-XM_007143230.1	transcript_KOM36077, transcript_KOM36078, transcript_KOM36079, transcript_KOM36080, transcript_KOM36081, transcript_KOM36082, transcript_KOM36083, transcript_KOM50182	Labpu07g026360.1, Labpu07g026380.1, Labpu07g026750.1, Labpu07g026760.1, Labpu07g026770.1, Labpu07g026780.1, Labpu07g026790.1, Labpu07g026800.1
OG0000240	AT3G45010.1, AT5G22980.1	r-XM_020358941.2, r-XM_020359005.2, r-XM_020359006.2, r-XM_020359203.2, r-XM_020359215.2, r-XM_020359699.2, r-XM_020369191.2, r-XM_029274032.1	r-XM_003597222.4, r-XM_003597224.4, r-XM_013600483.3, r-XM_039831129.1, r-XM_039833680.1	r-XM_007132257.1, r-XM_007132259.1, r-XM_007132260.1, r-XM_007138801.1, r-XM_007150087.1	transcript_KOM27879, transcript_KOM44150, transcript_KOM50650, transcript_KOM50651, transcript_KOM50652	Labpu09g006070.1, Labpu11g005200.1, Labpu11g005210.1, Labpu11g005220.1
OG0000241		r-XM_020347099.2, r-XM_020360831.2, r-XM_020367302.2, r-XM_020368121.2, r-XM_020368488.2, r-XM_020368600.1, r-XM_020372708.2	r-XM_003601304.4, r-XM_013604572.3, r-XM_013604581.2, r-XM_024776546.2, r-XM_024776687.2, r-XM_024777989.2, r-XM_024778558.2, r-XM_024778966.2, r-XM_024781108.2, r-XM_039831225.1, r-XM_039831230.1, r-XM_039831233.1, r-XM_039831235.1, r-XM_039831240.1, r-XM_039832012.1, r-XM_039832013.1, r-XM_039832014.1	r-XM_007133410.1, r-XM_007133571.1, r-XM_007146005.1, r-XM_007161669.1	transcript_KOM26661
OG0000242		r-XM_029269027.1, r-XM_029272896.1	r-XM_003616845.4	r-XM_007133291.1, r-XM_007142423.1, r-XM_007142424.1, r-XM_007142425.1, r-XM_007142432.1, r-XM_007152976.1, r-XM_007152977.1, r-XM_007152981.1, r-XM_007152985.1, r-XM_007152987.1, r-XM_007152989.1, r-XM_007152994.1, r-XM_007152996.1	transcript_KOM26272, transcript_KOM27542, transcript_KOM27544, transcript_KOM46121, transcript_KOM46123, transcript_KOM46124, transcript_KOM46312, transcript_KOM46318, transcript_KOM49591, transcript_KOM56360	Labpu02g022810.1, Labpu08g015770.1, Labpu08g015780.1
OG0000243			r-XM_003598101.2, r-XM_003598633.2, r-XM_003598636.3, r-XM_003598862.3, r-XM_003599568.2, r-XM_003624162.4, r-XM_003624457.2, r-XM_013603325.1, r-XM_024772140.2, r-XM_024773691.2, r-XM_024777363.2, r-XM_024778622.1, r-XM_024778623.1, r-XM_024778631.1, r-XM_024778653.1, r-XM_024778655.1, r-XM_024778656.1, r-XM_024778832.1, r-XM_024779027.1, r-XM_024780152.1, r-XM_024780228.2, r-XM_024780255.1, r-X…
OG0000244			r-XM_003599836.4, r-XM_003599846.3, r-XM_003599863.4, r-XM_003599867.3, r-XM_013586226.3, r-XM_013604226.3, r-XM_013604295.3, r-XM_013604298.3, r-XM_013604307.3, r-XM_024777641.2, r-XM_024777703.2, r-XM_024777823.2, r-XM_024777831.2, r-XM_024778779.1, r-XM_024778782.1, r-XM_024778795.1, r-XM_024778802.1, r-XM_024778875.2, r-XM_024779139.2, r-XM_024779175.2, r-XM_024779195.2, r-XM_024779246.2, r-X…		transcript_KOM38559, transcript_KOM38566
OG0000245					transcript_KOM25680, transcript_KOM27758, transcript_KOM29368, transcript_KOM30686, transcript_KOM30706, transcript_KOM32028, transcript_KOM32366, transcript_KOM32613, transcript_KOM34873, transcript_KOM36843, transcript_KOM37224, transcript_KOM37481, transcript_KOM37800, transcript_KOM38944, transcript_KOM39112, transcript_KOM40940, transcript_KOM42644, transcript_KOM43322, transcript_KOM46595, …
OG0000246					transcript_KOM26135, transcript_KOM26783, transcript_KOM27192, transcript_KOM27538, transcript_KOM29215, transcript_KOM29797, transcript_KOM31536, transcript_KOM32087, transcript_KOM33872, transcript_KOM34379, transcript_KOM35226, transcript_KOM37986, transcript_KOM38391, transcript_KOM38546, transcript_KOM38761, transcript_KOM40791, transcript_KOM41713, transcript_KOM42496, transcript_KOM43331, …
OG0000247						Labpu01g002030.1, Labpu01g007470.1, Labpu01g013980.1, Labpu01g022670.3, Labpu01g023940.1, Labpu01g025780.1, Labpu02g001110.3, Labpu02g014060.1, Labpu02g020500.1, Labpu03g010920.1, Labpu03g021720.1, Labpu03g043430.1, Labpu05g009170.1, Labpu05g014420.1, Labpu06g011790.1, Labpu06g024530.1, Labpu06g028210.1, Labpu06g031560.1, Labpu06g031870.1, Labpu07g009300.1, Labpu07g016070.1, Labpu07g017470.1, Lab…
OG0000248	AT2G28950.1, AT2G37640.1, AT2G39700.1, AT3G55500.1	r-XM_020349381.2, r-XM_020350001.2, r-XM_020359627.2, r-XM_020378374.2	r-XM_003616364.4, r-XM_013593405.3, r-XM_013600684.3, r-XM_013609958.3	r-XM_007132001.1, r-XM_007133934.1, r-XM_007140471.1, r-XM_007141802.1, r-XM_007150267.1, r-XM_007163351.1	transcript_KOM26195, transcript_KOM38016, transcript_KOM47001, transcript_KOM47002	Labpu01g011740.1, Labpu01g024180.1, Labpu05g004050.2, Labpu08g021530.1, Labpu10g012060.2, Labpu11g007010.1
OG0000249	AT1G79750.1, AT2G19900.1, AT5G11670.1, AT5G25880.1	r-XM_020349391.2, r-XM_020365361.2, r-XM_020370882.2, r-XM_020373205.2, r-XM_020383439.1	r-XM_003626990.4, r-XM_003630679.4, r-XM_013606596.3, r-XM_013610057.3	r-XM_007135573.1, r-XM_007137181.1, r-XM_007150547.1, r-XM_007152850.1, r-XM_007160233.1	transcript_KOM27394, transcript_KOM41870, transcript_KOM44480, transcript_KOM54194, transcript_KOM55267	Labpu03g046520.1, Labpu04g000310.6, Labpu05g002100.1, Labpu09g021820.3, Labpu10g006130.1
OG0000250	AT2G45400.1	r-XM_020364374.2, r-XM_020374875.1, r-XM_020374882.2, r-XM_029273928.1, r-XM_029274102.1	r-XM_003623656.4, r-XM_003623666.4, r-XM_003623670.4, r-XM_003623671.4, r-XM_024770091.2, r-XM_024770105.2, r-XM_039828335.1, r-XM_039828336.1	r-XM_007133769.1, r-XM_007133771.1, r-XM_007139945.1, r-XM_007139946.1, r-XM_007139948.1	transcript_KOM37257, transcript_KOM37287, transcript_KOM37288, transcript_KOM37289, transcript_KOM37290	Labpu01g020600.1, Labpu01g020610.1, Labpu01g020620.1, Labpu11g013510.2
OG0000251	AT2G29400.1, AT2G39840.1, AT3G46820.1, AT5G43380.1, AT5G59160.1	r-XM_020346672.2, r-XM_020347071.2, r-XM_020355857.2, r-XM_020367014.2, r-XM_029270118.1	r-XM_003589992.4, r-XM_003590705.4, r-XM_003616463.4, r-XM_003626433.4, r-XM_024781812.1	r-XM_007141777.1, r-XM_007143896.1, r-XM_007143945.1, r-XM_007144025.1, r-XM_007145783.1, r-XM_007147160.1	transcript_KOM33935, transcript_KOM46968, transcript_KOM52474	Labpu06g021550.1, Labpu07g000720.4, Labpu07g019110.1, Labpu08g021220.1
OG0000252	AT1G14830.1, AT2G44590.3, AT3G60190.1	r-XM_020349307.2, r-XM_020365657.2, r-XM_020367890.2, r-XM_029269661.1, r-XM_029273535.1	r-XM_003630917.4, r-XM_013592986.3, r-XM_013602081.3, r-XM_024774467.2, r-XM_039828829.1	r-XM_007134297.1, r-XM_007140696.1, r-XM_007153172.1, r-XM_007155683.1, r-XM_007160372.1	transcript_KOM26863, transcript_KOM32490, transcript_KOM38138, transcript_KOM46260, transcript_KOM58549	Labpu02g021300.1, Labpu03g015330.1, Labpu03g047860.1, Labpu06g002820.1, Labpu10g009650.1
OG0000253	AT1G14700.1, AT1G25230.3, AT2G01880.1, AT2G01890.1, AT3G17790.1	r-XM_020350747.2, r-XM_020359951.2, r-XM_020359952.2, r-XM_020366699.2, r-XM_020366840.2, r-XM_020367304.2	r-XM_003631095.4, r-XM_039828408.1, r-XM_039828484.1, r-XM_039829481.1, r-XM_039829496.1, r-XM_039829685.1, r-XM_039835009.1	r-XM_007153122.1, r-XM_007158718.1, r-XM_007158720.1, r-XM_007160499.1, r-XM_007160500.1	transcript_KOM25057, transcript_KOM25060, transcript_KOM43364	Labpu02g021640.1, Labpu03g048780.3
OG0000254	AT1G19910.1, AT1G75630.2, AT2G16510.1, AT4G34720.1, AT4G38920.1	r-XM_020359559.2, r-XM_020361203.2, r-XM_020363975.2, r-XM_020380953.2, r-XM_020385045.2	r-XM_003607031.4, r-XM_003612089.4, r-XM_003629301.4	r-XM_007131684.1, r-XM_007135850.1, r-XM_007140953.1, r-XM_007156060.1, r-XM_007157879.1	transcript_KOM32238, transcript_KOM42287, transcript_KOM45213, transcript_KOM48153, transcript_KOM50952	Labpu02g007980.9, Labpu03g023320.1, Labpu08g006820.1, Labpu09g029600.1, Labpu11g009500.1
OG0000255	AT1G75750.1, AT2G18420.1, AT4G09600.1, AT4G09610.1	r-XM_020349593.2, r-XM_020349961.1, r-XM_020350953.2, r-XM_020367072.2, r-XM_020373686.2	r-XM_003589438.4, r-XM_003589441.3, r-XM_003629278.4, r-XM_013614063.3, r-XM_039832183.1	r-XM_007136027.1, r-XM_007143589.1, r-XM_007160600.1, r-XM_007160601.1, r-XM_007160602.1, r-XM_007160603.1, r-XM_007160604.1	transcript_KOM35790, transcript_KOM49083, transcript_KOM51658	Labpu07g023720.1, Labpu08g014320.1, Labpu08g014330.1, Labpu09g027970.1
OG0000256	AT4G27270.1	r-XM_020346315.2, r-XM_020366943.2, r-XM_020366944.2, r-XM_020382387.2, r-XM_029272628.1	r-XM_003593356.4, r-XM_003596495.4, r-XM_013590184.3, r-XM_013601680.2, r-XM_013601682.3	r-XM_007133052.1, r-XM_007133055.1, r-XM_007133056.1, r-XM_007133058.1, r-XM_007148215.1, r-XM_007148217.1, r-XM_007149602.1, r-XM_007159163.1	transcript_KOM31147, transcript_KOM53875, transcript_KOM53876	Labpu03g037550.1, Labpu05g010200.1, Labpu11g017070.1, Labpu11g017090.1, Labpu11g017100.1, Labpu11g017140.1
OG0000257	AT1G26570.1, AT3G29360.1, AT5G15490.1, AT5G39320.1	r-XM_020351119.2, r-XM_020363220.2, r-XM_020365861.2, r-XM_020367110.2, r-XM_020372960.2	r-XM_003613987.4, r-XM_003621355.4, r-XM_013602512.3, r-XM_039833978.1	r-XM_007139438.1, r-XM_007151236.1, r-XM_007153474.1, r-XM_007155190.1, r-XM_007157781.1	transcript_KOM31733, transcript_KOM33189, transcript_KOM36805, transcript_KOM53114, transcript_KOM56585	Labpu01g016710.1, Labpu02g016310.1, Labpu03g010800.1, Labpu03g030190.1, Labpu04g018100.1
OG0000258	AT1G50310.1, AT3G19940.1, AT5G23270.1	r-XM_020357487.2, r-XM_020384165.2	r-XM_003589686.2, r-XM_003616580.1, r-XM_039830163.1	r-XM_007142707.1, r-XM_007142709.1, r-XM_007142710.1, r-XM_007146181.1, r-XM_007152999.1	transcript_KOM37701, transcript_KOM46117	Labpu02g022750.1, Labpu02g022760.1, Labpu03g040570.2, Labpu04g014890.2, Labpu07g016230.1, Labpu07g016240.1, Labpu07g016250.1, Labpu07g030790.1, Labpu07g030800.1, Labpu07g030810.2, Labpu07g030820.1, Labpu07g030830.1, Labpu07g031370.2
OG0000259	AT5G26810.1	r-XM_020354813.2, r-XM_020354900.2, r-XM_020366259.2, r-XM_020367502.2, r-XM_020369171.2, r-XM_020382210.1, r-XM_029273432.1	r-XM_003617092.4, r-XM_024780575.1, r-XM_024781159.2, r-XM_024785018.2, r-XM_024785042.1, r-XM_039834763.1	r-XM_007142271.1, r-XM_007142272.1, r-XM_007142274.1, r-XM_007142276.1	transcript_KOM46555, transcript_KOM46560, transcript_KOM46726	Labpu08g016800.1, Labpu08g016820.1, Labpu08g016830.1, Labpu08g016840.1, Labpu08g016850.1, Labpu08g016860.1, Labpu08g016870.1
OG0000260	AT5G64310.1	r-XM_020365939.2, r-XM_020366206.2, r-XM_020367211.2	r-XM_003608360.4, r-XM_003608363.4, r-XM_013596525.3, r-XM_013601723.3, r-XM_013601724.3, r-XM_024774084.1, r-XM_024781397.2, r-XM_024781802.2, r-XM_039826934.1, r-XM_039826935.1, r-XM_039826937.1, r-XM_039826945.1, r-XM_039826946.1, r-XM_039826947.1, r-XM_039835090.1, r-XM_039835160.1, r-XM_039835255.1, r-XM_039835263.1	r-XM_007148322.1, r-XM_007148323.1, r-XM_007159065.1	transcript_KOM29061, transcript_KOM53959	Labpu06g011630.1
OG0000261		r-XM_020346720.1, r-XM_020348027.1, r-XM_020348653.1, r-XM_020348763.1, r-XM_020349766.1, r-XM_020353109.1, r-XM_020353758.1, r-XM_020353972.1, r-XM_020363171.1, r-XM_020364084.1, r-XM_020367913.1, r-XM_020368566.1, r-XM_020368573.1, r-XM_020369467.1, r-XM_020369750.1, r-XM_020369752.1, r-XM_020369753.1, r-XM_020377402.1, r-XM_020379806.1, r-XM_020381782.1, r-XM_020381783.1, r-XM_020383359.1, r-X…			transcript_KOM43187, transcript_KOM51977, transcript_KOM58359
OG0000262		r-XM_020347414.1, r-XM_020348033.1, r-XM_020350938.1, r-XM_020351171.1, r-XM_020353330.1, r-XM_020353671.1, r-XM_020355988.1, r-XM_020356182.1, r-XM_020361088.1, r-XM_020362489.1, r-XM_020363155.1, r-XM_020364159.1, r-XM_020366511.1, r-XM_020368719.1, r-XM_020369878.1, r-XM_020372173.1, r-XM_020373486.1, r-XM_020375271.1, r-XM_020376286.1, r-XM_020378208.1, r-XM_020378811.1, r-XM_020379348.1, r-X…
OG0000263		r-XM_029269017.1, r-XM_029273999.1	r-XM_003616119.1, r-XM_003623968.3, r-XM_013613476.3, r-XM_024771002.2, r-XM_039832516.1, r-XM_039833973.1	r-XM_007145558.1, r-XM_007145559.1, r-XM_007145560.1, r-XM_007145562.1, r-XM_007145563.1, r-XM_007145565.1	transcript_KOM34157, transcript_KOM34159, transcript_KOM34160, transcript_KOM34162, transcript_KOM34163, transcript_KOM34217, transcript_KOM34220, transcript_KOM34227	Labpu07g007580.1, Labpu07g007600.1, Labpu07g007610.1, Labpu07g007620.1, Labpu07g007630.1, Labpu07g007640.1
OG0000264		r-XM_020365673.2, r-XM_029269263.1	r-XM_013589060.3, r-XM_013589061.3, r-XM_013589064.3, r-XM_024772848.1, r-XM_039829593.1	r-XM_007135272.1, r-XM_007135273.1, r-XM_007135278.1, r-XM_007135279.1	transcript_KOM38233, transcript_KOM56970, transcript_KOM56972, transcript_KOM56973, transcript_KOM57229, transcript_KOM57231	Labpu04g007190.1, Labpu04g007210.1, Labpu04g007220.1, Labpu04g007230.1, Labpu10g003750.1, Labpu10g003770.1, Labpu10g003780.1, Labpu10g003790.1, Labpu10g003800.1, Labpu10g003810.1, Labpu10g003820.1
OG0000265			r-XM_003596655.4, r-XM_003605101.3, r-XM_003605486.3, r-XM_003612076.4, r-XM_003617513.4, r-XM_003626970.2, r-XM_003626981.4, r-XM_003628518.4, r-XM_003628542.4, r-XM_013589941.3, r-XM_013589942.3, r-XM_013590276.3, r-XM_013590324.3, r-XM_013590327.3, r-XM_013590334.3, r-XM_013590794.3, r-XM_024773001.2, r-XM_024773455.2, r-XM_024777142.1, r-XM_024780411.2, r-XM_039828593.1, r-XM_039828748.1, r-X…
OG0000266				r-XM_007151798.1, r-XM_007151799.1, r-XM_007158684.1, r-XM_007158685.1, r-XM_007158686.1, r-XM_007158687.1, r-XM_007158689.1, r-XM_007158690.1, r-XM_007158691.1, r-XM_007158692.1, r-XM_007158846.1, r-XM_007158847.1, r-XM_007158848.1, r-XM_007158850.1, r-XM_007158851.1, r-XM_007158852.1, r-XM_007158853.1, r-XM_007158854.1, r-XM_007158856.1, r-XM_007158858.1, r-XM_007158859.1, r-XM_007158860.1, r-X…	transcript_KOM36859, transcript_KOM37085	Labpu01g007540.2, Labpu05g017140.1, Labpu05g017190.1
OG0000267	AT1G47710.2, AT1G51330.1, AT1G63280.1, AT2G35555.1, AT2G35580.1	r-XM_020363420.1	r-XM_003598595.4, r-XM_003602925.4, r-XM_003603748.2, r-XM_013589144.3, r-XM_013600077.3, r-XM_013606308.1, r-XM_013608225.2, r-XM_013608228.2, r-XM_024777002.2, r-XM_024778629.2, r-XM_024779028.1, r-XM_024779030.1, r-XM_024779039.2, r-XM_024780698.2, r-XM_039831774.1, r-XM_039832103.1, r-XM_039832104.1	r-XM_007136589.1	transcript_KOM28767, transcript_KOM51536	Labpu09g026740.3
OG0000268	AT1G09665.1, AT1G19960.1, AT1G33920.1, AT1G47370.1, AT1G51270.3, AT1G57670.1, AT1G57830.1, AT1G57850.1, AT1G60320.1, AT1G65390.1, AT2G03030.1, AT2G03300.1, AT2G32140.1, AT4G11340.1, AT4G19910.1, AT4G19920.1, AT4G19925.1, AT4G23510.1, AT4G23515.1, AT5G44900.1, AT5G44910.1, AT5G44920.1, AT5G45000.1, AT5G45070.1, AT5G45080.1, AT5G45090.1, AT5G45220.1
OG0000269	AT1G36960.1, AT1G43680.1, AT1G48095.1, AT2G02103.1, AT2G13450.1, AT2G13500.1, AT2G13510.1, AT2G16676.1, AT2G17905.1, AT2G17920.1, AT2G31590.1, AT2G41590.1, AT3G24070.1, AT3G31430.1, AT3G42140.1, AT3G47920.1, AT3G57587.1, AT4G02000.1, AT4G04730.1, AT5G18636.1, AT5G25200.1, AT5G25600.1, AT5G35737.1, AT5G36225.1, AT5G36228.1, AT5G40595.1, AT5G51195.1
OG0000270	AT3G23570.2, AT3G23600.1	r-XM_020371842.2, r-XM_020372371.2, r-XM_020372848.2	r-XM_013602724.3, r-XM_013602726.3, r-XM_013602728.3	r-XM_007150344.1, r-XM_007150346.1, r-XM_007150347.1, r-XM_007150348.1, r-XM_007154093.1, r-XM_007154099.1, r-XM_007154101.1	transcript_KOM31440, transcript_KOM33598, transcript_KOM33601, transcript_KOM44359, transcript_KOM44360, transcript_KOM49516	Labpu03g002100.1, Labpu03g002110.1, Labpu03g002120.1, Labpu03g002140.1, Labpu05g003370.1, Labpu05g003380.1
OG0000271	AT5G48930.1	r-XM_020347325.2, r-XM_020376659.2	r-XM_013599075.3, r-XM_013608753.3, r-XM_013610172.3	r-XM_007135779.1, r-XM_007149711.1, r-XM_007149712.1, r-XM_007149714.1, r-XM_007149715.1, r-XM_007149716.1, r-XM_007149721.1, r-XM_007149722.1, r-XM_007149723.1, r-XM_007149726.1, r-XM_007149727.1, r-XM_007149728.1, r-XM_007149729.1, r-XM_007150757.1, r-XM_007156825.1	transcript_KOM27228, transcript_KOM44651, transcript_KOM44664	Labpu05g001260.1, Labpu05g001280.1, Labpu10g007810.1
OG0000272		r-XM_029274066.1	r-XM_024769369.2, r-XM_024770850.1, r-XM_024772986.1, r-XM_024773139.2, r-XM_024778435.2, r-XM_024778699.1, r-XM_024779822.2, r-XM_024780526.1, r-XM_024780706.2, r-XM_024785808.2, r-XM_039827035.1, r-XM_039827432.1, r-XM_039827884.1, r-XM_039828695.1, r-XM_039828990.1, r-XM_039829171.1, r-XM_039830128.1, r-XM_039830962.1, r-XM_039831146.1, r-XM_039831478.1, r-XM_039831993.1, r-XM_039832621.1, r-X…
OG0000273		r-XM_020349581.1, r-XM_020350333.1, r-XM_020355920.1, r-XM_020355922.1, r-XM_020355924.1, r-XM_020356133.1, r-XM_020363198.1, r-XM_020364078.1, r-XM_020365407.1, r-XM_020366514.1, r-XM_020369895.1, r-XM_020372846.1, r-XM_020373844.1, r-XM_020373874.1, r-XM_020375763.1, r-XM_020376496.1, r-XM_020377155.1, r-XM_020381543.1, r-XM_020381879.1, r-XM_020384482.1, r-XM_020384485.1, r-XM_020384487.1, r-X…	r-XM_024776875.1, r-XM_024777178.1, r-XM_024780814.1
OG0000274		r-XM_020347365.2, r-XM_020348778.2, r-XM_020354557.2, r-XM_020354568.2, r-XM_020354577.2, r-XM_020360543.2, r-XM_020364758.2	r-XM_003604708.3, r-XM_003604788.4, r-XM_013599411.3, r-XM_013599430.3, r-XM_024780371.1, r-XM_024780373.1, r-XM_024782302.2	r-XM_007133904.1, r-XM_007135079.1, r-XM_007140369.1	transcript_KOM37731, transcript_KOM57253, transcript_KOM57258, transcript_KOM57261, transcript_KOM57984, transcript_KOM58077	Labpu01g023270.1, Labpu10g002170.1, Labpu10g002470.1, Labpu10g012930.1
OG0000275		r-XM_020355466.2, r-XM_020355504.1, r-XM_020356235.2, r-XM_020359966.2, r-XM_020360790.1	r-XM_003613399.4, r-XM_003621118.3, r-XM_003621120.3, r-XM_013589882.3, r-XM_013589883.3, r-XM_013592029.3, r-XM_013592032.1, r-XM_013592033.3, r-XM_013592110.3, r-XM_013592372.3, r-XM_013592376.3, r-XM_024770263.2, r-XM_024770295.2, r-XM_024770360.1, r-XM_039827359.1, r-XM_039829031.1	r-XM_007139551.1, r-XM_007139553.1, r-XM_007139554.1, r-XM_007139559.1	transcript_KOM36901, transcript_KOM36903
OG0000276		r-XM_020352113.2, r-XM_020352343.2, r-XM_020352481.2, r-XM_020353099.2, r-XM_020354943.2, r-XM_020381412.2	r-XM_003593810.4, r-XM_003593811.4, r-XM_003593813.4, r-XM_003602873.4, r-XM_003604880.3, r-XM_003604883.4, r-XM_003604885.4, r-XM_013599541.3, r-XM_024782464.2, r-XM_024782467.2, r-XM_024782468.2	r-XM_007133946.1, r-XM_007136712.1, r-XM_007138005.1, r-XM_007159314.1	transcript_KOM42213, transcript_KOM53601, transcript_KOM58154	Labpu06g015270.1, Labpu06g015290.1, Labpu10g012160.1
OG0000277		r-XM_020368617.2, r-XM_020369123.2	r-XM_003596202.2, r-XM_003598678.1, r-XM_003598680.1, r-XM_003598685.1, r-XM_003598723.1, r-XM_003598725.2, r-XM_003621808.1, r-XM_013592510.1, r-XM_013596656.2, r-XM_013603426.1, r-XM_024770249.1, r-XM_039826990.1, r-XM_039826991.1, r-XM_039826992.1, r-XM_039826993.1, r-XM_039826994.1, r-XM_039826995.1, r-XM_039826996.1, r-XM_039826997.1, r-XM_039826998.1, r-XM_039826999.1, r-XM_039831850.1	r-XM_007139085.1	transcript_KOM28500	Labpu01g013820.1
OG0000278			r-XM_003589161.4, r-XM_003600694.4, r-XM_003600695.3, r-XM_003600702.4, r-XM_003605158.4, r-XM_003619028.3, r-XM_003622486.4, r-XM_003622487.4, r-XM_003627337.2, r-XM_003627338.4, r-XM_013589989.3, r-XM_013592591.3, r-XM_013593296.3, r-XM_013593298.3, r-XM_013595821.3, r-XM_013595824.3, r-XM_013596734.3, r-XM_013596736.3, r-XM_013603861.3, r-XM_013604759.3, r-XM_013605165.3, r-XM_013605170.3, r-X…
OG0000279				r-XM_007133411.1, r-XM_007133412.1, r-XM_007133413.1, r-XM_007133572.1, r-XM_007133597.1, r-XM_007133629.1, r-XM_007133630.1, r-XM_007133631.1, r-XM_007133646.1, r-XM_007133648.1, r-XM_007133649.1, r-XM_007133651.1, r-XM_007133654.1, r-XM_007133655.1, r-XM_007133656.1, r-XM_007133872.1, r-XM_007133874.1, r-XM_007133875.1, r-XM_007133876.1, r-XM_007146690.1, r-XM_007148722.1	transcript_KOM36448, transcript_KOM36449, transcript_KOM36451, transcript_KOM36453	Labpu11g014220.1, Labpu11g014330.1
OG0000280	AT2G14210.2, AT2G22630.2, AT3G57230.1, AT4G24413.1, AT4G37940.1	r-XM_020349602.2, r-XM_020369442.2, r-XM_020369443.2, r-XM_029269010.1, r-XM_029271692.1, r-XM_029273338.1	r-XM_024776626.2, r-XM_024781848.2, r-XM_024784201.2, r-XM_039834479.1	r-XM_007141230.1, r-XM_007148276.1, r-XM_007158271.1, r-XM_007159115.1	transcript_KOM26818, transcript_KOM31211, transcript_KOM47525, transcript_KOM53926	Labpu03g037110.1, Labpu06g011990.2, Labpu08g002660.3
OG0000281	AT2G39720.2, AT3G46620.1, AT5G59550.2	r-XM_020359198.2, r-XM_020368329.2, r-XM_020378349.2, r-XM_020381811.2	r-XM_003597342.4, r-XM_003606657.4, r-XM_003616394.2, r-XM_013605240.3	r-XM_007131984.1, r-XM_007141335.1, r-XM_007150286.1, r-XM_007163363.1	transcript_KOM26212, transcript_KOM39188, transcript_KOM44312, transcript_KOM46994	Labpu01g011640.1, Labpu02g020470.1, Labpu05g003880.1, Labpu08g005790.1, Labpu08g021460.1, Labpu10g016350.1, Labpu11g007150.1
OG0000282	AT1G78635.1, AT1G78640.1, AT2G33720.1, AT2G36920.1, AT4G02870.1	r-XM_020346808.1, r-XM_020346811.1, r-XM_020347681.1, r-XM_020351324.1, r-XM_020351948.1, r-XM_020377554.1, r-XM_029274429.1	r-XM_003590138.2, r-XM_003590139.2, r-XM_003590141.2, r-XM_003595599.3, r-XM_013595248.1, r-XM_013611724.1, r-XM_013611737.2	r-XM_007138328.1	transcript_KOM27855, transcript_KOM34426, transcript_KOM40097, transcript_KOM46234	Labpu07g016970.1, Labpu09g002300.1
OG0000283	AT1G66410.2, AT2G27030.3, AT2G41110.2, AT3G43810.2, AT3G56800.1, AT5G21274.1, AT5G37780.3	r-XM_020348785.2, r-XM_020349656.2, r-XM_020363323.2, r-XM_020369839.2	r-XM_003617094.4, r-XM_003618827.4, r-XM_039827582.1, r-XM_039832307.1	r-XM_007141494.1, r-XM_007146151.1, r-XM_007151744.1, r-XM_007161780.1	transcript_KOM38651, transcript_KOM46702, transcript_KOM54791, transcript_KOM56098	Labpu01g005750.5, Labpu04g015940.5, Labpu06g032840.1
OG0000284	AT1G66950.1, AT2G36380.1	r-XM_020350822.2, r-XM_020355710.2, r-XM_020356611.2, r-XM_020377986.2	r-XM_003625725.4, r-XM_003625727.4, r-XM_013611931.3, r-XM_013613948.3, r-XM_039827368.1, r-XM_039829201.1	r-XM_007143754.1, r-XM_007145479.1, r-XM_007162805.1, r-XM_007162806.1, r-XM_007162807.1	transcript_KOM34257, transcript_KOM35660, transcript_KOM39019, transcript_KOM39020	Labpu06g006690.1, Labpu06g006700.1, Labpu06g006710.1, Labpu07g018010.1, Labpu07g022580.2
OG0000285	AT1G58440.1, AT2G22830.1, AT4G37760.1	r-XM_020351211.2, r-XM_020356555.2, r-XM_020371149.2, r-XM_020375470.2, r-XM_020375489.2	r-XM_003608274.4, r-XM_013606367.3, r-XM_013610490.3	r-XM_007136728.1, r-XM_007146245.1, r-XM_007148249.1, r-XM_007159130.1, r-XM_007160895.1	transcript_KOM31189, transcript_KOM48910, transcript_KOM52135, transcript_KOM53904, transcript_KOM54166	Labpu03g037290.1, Labpu06g012210.1, Labpu06g030420.2, Labpu08g011990.1, Labpu09g025470.1
OG0000286	AT1G31885.1, AT4G18910.1, AT4G19030.1	r-XM_020346431.2, r-XM_020346438.2, r-XM_020380259.2, r-XM_020380261.2	r-XM_003593738.4, r-XM_003593739.4, r-XM_003593740.3, r-XM_003593744.4, r-XM_003629814.4, r-XM_003629815.4, r-XM_024776705.2	r-XM_007147923.1, r-XM_007147924.1, r-XM_007153428.1, r-XM_007159431.1, r-XM_007159432.1	transcript_KOM30850, transcript_KOM30851, transcript_KOM53638	Labpu03g039730.1, Labpu03g039740.1, Labpu06g014900.1, Labpu06g014910.1
OG0000287	AT1G55770.1, AT4G02250.1	r-XM_020354367.1, r-XM_020368639.2, r-XM_020376189.2, r-XM_020376191.2, r-XM_020376195.2, r-XM_020376198.2	r-XM_003606945.4, r-XM_013594918.3	r-XM_007138710.1, r-XM_007145475.1, r-XM_007163065.1, r-XM_007163066.1, r-XM_007163067.1, r-XM_007163068.1, r-XM_007163069.1	transcript_KOM27444, transcript_KOM39447, transcript_KOM39448, transcript_KOM39862, transcript_KOM42113	Labpu06g008840.1, Labpu06g008850.1, Labpu06g008870.1, Labpu07g006380.1
OG0000288	AT1G51410.1, AT5G19440.1	r-XM_020370710.2	r-XM_003597954.4, r-XM_003597959.3	r-XM_007148967.1, r-XM_007148968.1, r-XM_007148969.1, r-XM_007148970.1, r-XM_007148971.1, r-XM_007163856.1, r-XM_007163857.1	transcript_KOM42506, transcript_KOM42508, transcript_KOM42509, transcript_KOM42510, transcript_KOM42511, transcript_KOM42515, transcript_KOM42516	Labpu05g018310.1, Labpu05g018320.1, Labpu05g018330.1, Labpu05g018340.1, Labpu05g018350.1, Labpu05g018360.1, Labpu05g018370.1
OG0000289	AT1G55210.1, AT1G58170.1, AT3G13650.1, AT3G13660.1, AT3G13662.1, AT5G49040.1	r-XM_020363990.2, r-XM_020381261.2	r-XM_003604457.4, r-XM_003623354.4, r-XM_013599337.3, r-XM_013599339.3, r-XM_013599340.3, r-XM_013599341.3, r-XM_013599342.3, r-XM_013599344.3, r-XM_013599345.3	r-XM_007134571.1, r-XM_007140128.1	transcript_KOM25238, transcript_KOM57955	Labpu01g021900.4, Labpu10g014610.1, Labpu10g014650.1, Labpu10g014660.1, Labpu10g014670.1
OG0000290	AT1G17170.1, AT1G17180.1, AT1G17190.1, AT1G78320.1, AT1G78340.1, AT1G78360.1, AT1G78370.1, AT1G78380.1	r-XM_020363087.2, r-XM_020368303.2	r-XM_013608892.3, r-XM_013608893.3, r-XM_013608894.3, r-XM_013608896.3, r-XM_013608897.3, r-XM_013608898.3	r-XM_007149174.1, r-XM_007149184.1, r-XM_007149185.1, r-XM_007149186.1	transcript_KOM42609, transcript_KOM50016	Labpu05g016220.1, Labpu05g016280.1, Labpu05g016290.1, Labpu05g016300.1
OG0000291	AT3G02230.1, AT3G08900.1, AT5G15650.1, AT5G50750.1	r-XM_020350654.1, r-XM_020356467.2, r-XM_020377463.2, r-XM_020377475.2, r-XM_020383653.2, r-XM_020384556.2	r-XM_003614140.4, r-XM_013592216.3, r-XM_013595647.3, r-XM_013608653.3	r-XM_007138314.1, r-XM_007139369.1, r-XM_007151314.1, r-XM_007153427.1	transcript_KOM36756, transcript_KOM40117, transcript_KOM45842, transcript_KOM56487	Labpu01g016200.1, Labpu02g016880.1, Labpu04g017580.1, Labpu09g002220.1
OG0000292	AT3G09870.1	r-XM_020355199.2, r-XM_020356062.2, r-XM_020377768.2, r-XM_020377783.1, r-XM_020378823.2	r-XM_013594545.3, r-XM_013612703.3, r-XM_013612705.3, r-XM_013612706.3, r-XM_013612707.3, r-XM_013612709.2, r-XM_013612710.2, r-XM_039830861.1	r-XM_007145144.1, r-XM_007145147.1, r-XM_007145148.1, r-XM_007162707.1	transcript_KOM29303, transcript_KOM35186, transcript_KOM35189	Labpu06g005610.1, Labpu07g012490.1, Labpu07g012500.1, Labpu07g012510.1, Labpu07g012560.1
OG0000293	AT3G05610.1, AT5G27870.1	r-XM_020355052.2, r-XM_020357556.2	r-XM_003591116.3, r-XM_003591118.2, r-XM_003591119.3, r-XM_003591120.1, r-XM_003604072.4, r-XM_024771110.1, r-XM_024781628.2	r-XM_007144899.1, r-XM_007146937.1, r-XM_007148733.1, r-XM_007149785.1, r-XM_007149792.1	transcript_KOM35498, transcript_KOM43881, transcript_KOM44586, transcript_KOM52821	Labpu05g000950.1, Labpu05g000960.2, Labpu05g001340.1, Labpu05g001350.1, Labpu06g023490.1, Labpu07g004250.1
OG0000294		r-XM_020372707.2, r-XM_029274546.1	r-XM_013610808.3, r-XM_013610826.3, r-XM_013610834.3, r-XM_013610844.3, r-XM_039829981.1, r-XM_039831788.1, r-XM_039833550.1	r-XM_007141125.1, r-XM_007141135.1, r-XM_007161374.1, r-XM_007161382.1, r-XM_007161385.1, r-XM_007161389.1, r-XM_007161450.1, r-XM_007163911.1, r-XM_007163913.1	transcript_KOM27024, transcript_KOM27025, transcript_KOM40689, transcript_KOM48422, transcript_KOM48500	Labpu08g003880.1, Labpu08g007670.1, Labpu08g008430.1
OG0000295		r-XM_020346858.1, r-XM_020347979.1, r-XM_020351423.1, r-XM_020351498.1, r-XM_020351960.1, r-XM_020353361.1, r-XM_020353391.1, r-XM_020353516.1, r-XM_020353605.1, r-XM_020353655.1, r-XM_020353817.1, r-XM_020353864.1, r-XM_020353922.1, r-XM_020354079.1, r-XM_020369522.1, r-XM_020369543.1, r-XM_020382661.1	r-XM_039830997.1		transcript_KOM26283, transcript_KOM37248, transcript_KOM40691, transcript_KOM40751, transcript_KOM43472	Labpu01g000550.16, Labpu05g011620.1, Labpu11g018860.3
OG0000296		r-XM_020362760.2, r-XM_020374327.2, r-XM_020374336.2, r-XM_020382678.2, r-XM_029273858.1	r-XM_003604743.3, r-XM_003612020.4, r-XM_003627234.4, r-XM_003627235.4, r-XM_003629349.4, r-XM_003629365.3, r-XM_013596944.3, r-XM_013605003.3, r-XM_024785717.2	r-XM_007156008.1, r-XM_007156009.1, r-XM_007156010.1, r-XM_007156011.1, r-XM_007156014.1	transcript_KOM32275, transcript_KOM32276, transcript_KOM45180	Labpu02g007580.2, Labpu03g018710.1, Labpu03g019190.1, Labpu03g019350.1
OG0000297		r-XM_020353264.2, r-XM_020368366.2, r-XM_020369244.2, r-XM_020369433.1	r-XM_003605601.4, r-XM_003611610.4, r-XM_013601947.3, r-XM_013602025.3, r-XM_013607879.2	r-XM_007133963.1, r-XM_007133964.1, r-XM_007133965.1, r-XM_007151637.1	transcript_KOM55789, transcript_KOM55799, transcript_KOM58182, transcript_KOM58230, transcript_KOM58333	Labpu03g034770.1, Labpu04g014780.1, Labpu04g014810.1, Labpu04g014850.1, Labpu10g011880.1, Labpu10g011890.1, Labpu10g011900.1, Labpu10g011910.1
OG0000298		r-XM_020378069.2, r-XM_020382499.1, r-XM_020382513.1, r-XM_020382516.2	r-XM_024785739.2, r-XM_024785858.2, r-XM_024786395.2	r-XM_007151973.1, r-XM_007151975.1, r-XM_007152004.1, r-XM_007152006.1, r-XM_007152007.1, r-XM_007152008.1, r-XM_007152010.1	transcript_KOM55301, transcript_KOM55323, transcript_KOM55325, transcript_KOM55332, transcript_KOM55337, transcript_KOM55341, transcript_KOM55383, transcript_KOM55395, transcript_KOM55404	Labpu04g011290.1, Labpu04g011300.1, Labpu04g011310.1
OG0000299		r-XM_020348300.2, r-XM_020348301.2, r-XM_020348306.2, r-XM_029269431.1, r-XM_029269432.1	r-XM_003594418.4, r-XM_003594438.4, r-XM_003594439.4, r-XM_003594443.4, r-XM_003594446.3, r-XM_003594447.4, r-XM_003594449.4, r-XM_003594454.4, r-XM_013607551.3, r-XM_039830953.1	r-XM_007147432.1, r-XM_007147433.1, r-XM_007147434.1, r-XM_007147436.1, r-XM_007147437.1	transcript_KOM53172, transcript_KOM53173, transcript_KOM53175	Labpu06g019120.1, Labpu06g019130.1, Labpu06g019160.1
OG0000300		r-XM_020351790.2, r-XM_020351791.2	r-XM_003618400.3, r-XM_003619526.4, r-XM_003619530.4, r-XM_013595449.3, r-XM_013597173.3, r-XM_013597174.3, r-XM_013611325.3, r-XM_024785451.2, r-XM_024786480.1, r-XM_039827144.1	r-XM_007152366.1, r-XM_007152367.1, r-XM_007152368.1, r-XM_007152369.1, r-XM_007152370.1, r-XM_007152371.1	transcript_KOM54664	Labpu04g005030.1, Labpu04g005040.1, Labpu04g005110.1, Labpu04g005120.1, Labpu04g005130.1, Labpu04g005140.1, Labpu04g005150.1
OG0000301			r-XM_024772845.2, r-XM_024774949.2, r-XM_024777068.1, r-XM_024778713.2, r-XM_024782765.2, r-XM_024783532.2, r-XM_039826710.1, r-XM_039826750.1, r-XM_039827863.1, r-XM_039828205.1, r-XM_039828206.1, r-XM_039828810.1, r-XM_039828811.1, r-XM_039829274.1, r-XM_039830922.1, r-XM_039830994.1, r-XM_039831881.1, r-XM_039832229.1, r-XM_039832230.1, r-XM_039832298.1, r-XM_039832380.1, r-XM_039832654.1, r-X…
OG0000302			r-XM_003597582.4, r-XM_003625974.4, r-XM_013589717.3, r-XM_013602843.3, r-XM_013604268.3, r-XM_024772455.2, r-XM_024774410.2, r-XM_024777770.2, r-XM_024779503.2, r-XM_024780748.2, r-XM_024784380.2, r-XM_039827123.1, r-XM_039827260.1, r-XM_039827663.1, r-XM_039828337.1, r-XM_039828608.1, r-XM_039829712.1, r-XM_039829854.1, r-XM_039829980.1, r-XM_039830473.1, r-XM_039831975.1, r-XM_039831976.1, r-X…
OG0000303			r-XM_024775088.2, r-XM_024775089.2, r-XM_024775150.1, r-XM_024778559.2, r-XM_024779069.2, r-XM_024780147.1, r-XM_024780841.2, r-XM_024783789.2, r-XM_024784152.2, r-XM_024784421.2, r-XM_024784966.1, r-XM_024785943.2, r-XM_024786361.1, r-XM_024786456.1, r-XM_024786485.2, r-XM_039827326.1, r-XM_039827350.1, r-XM_039827379.1, r-XM_039827953.1, r-XM_039828003.1, r-XM_039830455.1, r-XM_039830695.1, r-X…	r-XM_007134936.1	transcript_KOM54344
OG0000304	AT1G28430.1, AT1G50520.1, AT1G50560.1, AT2G05180.1, AT2G14100.1, AT2G27000.1, AT2G27010.1, AT3G20080.2, AT3G20090.2, AT3G20100.1, AT3G20110.1, AT3G20120.4, AT3G20130.1, AT3G20140.1, AT3G20935.1, AT3G20940.1, AT3G20950.1, AT3G20960.2, AT3G32047.1, AT4G15330.1, AT4G15350.1, AT4G15360.1, AT4G15380.1, AT5G42580.1, AT5G47990.1
OG0000305	AT1G07640.3, AT2G28810.1, AT2G37590.1, AT3G55370.3	r-XM_020347628.2, r-XM_020359247.2, r-XM_020359322.2, r-XM_020368471.2	r-XM_003604923.4, r-XM_013593358.3, r-XM_013600654.3, r-XM_013609930.3	r-XM_007132012.1, r-XM_007133969.1, r-XM_007140225.1, r-XM_007150252.1	transcript_KOM26185, transcript_KOM37970, transcript_KOM44282, transcript_KOM45674, transcript_KOM58198	Labpu01g024550.1, Labpu05g004200.1, Labpu10g011830.1, Labpu11g006910.2
OG0000306	AT1G29840.1, AT2G19550.1, AT3G47560.2, AT3G47590.1	r-XM_020370336.2, r-XM_020370338.2, r-XM_020371833.2, r-XM_020372783.2, r-XM_020380576.2	r-XM_003595142.4, r-XM_003595145.4, r-XM_003595150.4, r-XM_024775834.2, r-XM_024782180.2, r-XM_039833143.1	r-XM_007154583.1, r-XM_007154584.1, r-XM_007154585.1, r-XM_007154586.1, r-XM_007154587.1	transcript_KOM29620, transcript_KOM29621	Labpu03g005910.2, Labpu03g005920.1, Labpu09g004770.1
OG0000307	AT2G22290.1, AT2G44610.1, AT5G10260.1	r-XM_020356764.2, r-XM_020359571.2, r-XM_020360736.2, r-XM_020377681.2, r-XM_020377694.2, r-XM_029269663.1, r-XM_029271794.1	r-XM_003601899.4, r-XM_003611378.4, r-XM_013591354.3, r-XM_013602084.3	r-XM_007155680.1, r-XM_007156555.1, r-XM_007156558.1, r-XM_007159596.1	transcript_KOM30716, transcript_KOM32494, transcript_KOM32495, transcript_KOM58024	Labpu02g004550.1, Labpu03g015300.1, Labpu03g041600.1
OG0000308	AT2G34440.1, AT3G66656.1	r-XM_020364572.2, r-XM_020366298.2, r-XM_020366328.2, r-XM_020366456.2	r-XM_003628209.1, r-XM_003628223.1, r-XM_013611775.3, r-XM_013612234.3, r-XM_013612695.1, r-XM_024772694.2, r-XM_024781040.2, r-XM_039830626.1	r-XM_007133300.1, r-XM_007160229.1, r-XM_007160231.1, r-XM_007160232.1	transcript_KOM57832, transcript_KOM57833, transcript_KOM57835	Labpu03g046530.1, Labpu03g046540.1, Labpu03g046580.1, Labpu11g020810.1
OG0000309	AT1G07390.3, AT1G54470.1, AT1G54475.1, AT1G58190.2, AT1G74170.2, AT1G74180.1, AT1G74190.1, AT1G74200.1, AT2G25470.3, AT3G53240.2, AT5G49290.2	r-XM_020350136.1, r-XM_020350137.1, r-XM_020377823.1	r-XM_003604671.3, r-XM_013590932.3, r-XM_013599385.3, r-XM_013607112.3, r-XM_024780361.2, r-XM_024781018.2, r-XM_024782652.1, r-XM_039832571.1, r-XM_039832996.1		transcript_KOM58093	Labpu10g013290.1
OG0000310	AT1G28550.1, AT2G33870.1, AT3G15060.1, AT4G18430.1, AT5G60860.1	r-XM_020359146.2, r-XM_020373794.2, r-XM_020375312.2, r-XM_029270185.1	r-XM_003593637.4, r-XM_003607491.4, r-XM_013601463.3, r-XM_013609728.3, r-XM_024777111.1	r-XM_007132624.1, r-XM_007148028.1, r-XM_007149733.1, r-XM_007153827.1	transcript_KOM31585, transcript_KOM43753, transcript_KOM50093	Labpu03g031340.1, Labpu05g008540.1, Labpu06g013970.1, Labpu11g015270.1
OG0000311	AT1G06390.1, AT2G30980.1, AT4G18710.1	r-XM_020346921.2, r-XM_020355730.2, r-XM_020360007.2, r-XM_020381539.2	r-XM_003596664.4, r-XM_013607133.3	r-XM_007132767.1, r-XM_007136916.1, r-XM_007147967.1, r-XM_007147968.1, r-XM_007149665.1, r-XM_007159401.1	transcript_KOM30901, transcript_KOM42030, transcript_KOM43801, transcript_KOM50064, transcript_KOM53666	Labpu03g039460.1, Labpu05g008970.1, Labpu06g014560.2, Labpu09g023970.3, Labpu11g015850.1
OG0000312	AT1G12210.1, AT1G12220.2, AT1G12280.1, AT1G12290.1, AT1G15890.1, AT1G51480.1, AT1G61180.2, AT1G61190.1, AT1G61300.1, AT1G61310.1, AT1G62630.1, AT1G63350.2, AT1G63360.1, AT4G10780.1, AT4G26090.1, AT4G27190.1, AT5G05400.1, AT5G43730.3, AT5G43740.2, AT5G47250.1, AT5G47260.1, AT5G63020.1			r-XM_007139758.1	transcript_KOM37101	Labpu01g019320.1
OG0000313	AT1G54270.1, AT1G72730.1, AT3G13920.5	r-XM_020356399.2, r-XM_020363748.2, r-XM_020366246.2, r-XM_020367826.2, r-XM_020371320.1	r-XM_003595185.4, r-XM_003597514.4, r-XM_003627120.4	r-XM_007135459.1, r-XM_007136784.1, r-XM_007138647.1, r-XM_007150429.1, r-XM_007154570.1	transcript_KOM39911, transcript_KOM42147, transcript_KOM44410, transcript_KOM47722	Labpu03g005810.4, Labpu05g002820.1, Labpu09g004600.1, Labpu09g025020.1, Labpu10g005260.1
OG0000314	AT1G07920.1, AT1G07930.1, AT1G07940.3, AT5G60390.2	r-XM_020363219.2, r-XM_020369818.2, r-XM_020369826.2, r-XM_020381585.2, r-XM_020383806.2	r-XM_003604539.4, r-XM_013614042.3, r-XM_013614044.3, r-XM_039826673.1, r-XM_039826674.1, r-XM_039829879.1	r-XM_007143617.1, r-XM_007151531.1, r-XM_007151727.1	transcript_KOM35758, transcript_KOM56106, transcript_KOM56163	Labpu01g009300.1, Labpu04g014460.2, Labpu04g016000.1, Labpu07g023480.1
OG0000315	AT1G21280.1	r-XM_020346703.1, r-XM_020353084.1, r-XM_020355631.1, r-XM_020356015.1, r-XM_020361195.1, r-XM_020364163.1, r-XM_020365849.2, r-XM_020366510.1, r-XM_020366517.1, r-XM_020366518.1, r-XM_020368549.1, r-XM_020372678.1, r-XM_020373917.1, r-XM_020379668.1, r-XM_020379932.2, r-XM_020381781.1, r-XM_020383781.1, r-XM_020383783.1, r-XM_029271884.1, r-XM_029272862.1, r-XM_029273866.1	r-XM_024784997.1, r-XM_039826953.1	r-XM_007140218.1
OG0000316	AT1G34070.1, AT5G48050.1	r-XM_020349768.2, r-XM_020356046.1, r-XM_020364095.1, r-XM_020368646.1, r-XM_020372420.1, r-XM_020376419.1, r-XM_020376953.1, r-XM_020384497.1, r-XM_029273109.1, r-XM_029274566.1	r-XM_024774487.2, r-XM_024774512.1, r-XM_024774806.1, r-XM_024774942.1, r-XM_024775165.1, r-XM_024780554.1, r-XM_024782594.1, r-XM_024784911.1, r-XM_039826965.1, r-XM_039833070.1	r-XM_007132359.1, r-XM_007148721.1, r-XM_007159250.1
OG0000317	AT1G51570.1, AT3G57880.3, AT5G12970.1	r-XM_020355860.2, r-XM_020367604.2, r-XM_020370684.2, r-XM_020372367.1	r-XM_003588895.2, r-XM_003625173.4, r-XM_013586669.3, r-XM_013600786.3	r-XM_007131917.1, r-XM_007145600.1, r-XM_007150340.1, r-XM_007162235.1	transcript_KOM34125, transcript_KOM38829, transcript_KOM44353, transcript_KOM50774	Labpu01g002230.1, Labpu05g003430.1, Labpu05g003450.1, Labpu05g003460.1, Labpu07g002270.1, Labpu11g007760.4
OG0000318	AT3G21250.4	r-XM_020353792.2, r-XM_020369403.2, r-XM_020370034.2, r-XM_020370329.2, r-XM_020372409.2, r-XM_020372834.2, r-XM_029273526.1	r-XM_003627917.3, r-XM_013588834.2, r-XM_013588838.3, r-XM_013588844.3, r-XM_039835278.1	r-XM_007135466.1, r-XM_007135504.1, r-XM_007135506.1, r-XM_007135508.1	transcript_KOM27446, transcript_KOM27447, transcript_KOM27448, transcript_KOM27449, transcript_KOM30263	Labpu01g013710.1, Labpu10g005320.1, Labpu10g005650.2
OG0000319	AT3G21000.1	r-XM_020348024.1, r-XM_020348440.1, r-XM_020349721.1, r-XM_020350187.1, r-XM_020352486.1, r-XM_020358899.1, r-XM_020361183.1, r-XM_020365424.1, r-XM_020368585.1, r-XM_020373620.1, r-XM_020374695.1, r-XM_020374868.1, r-XM_020379807.1, r-XM_020381881.1, r-XM_020382255.1, r-XM_020383161.1, r-XM_020383764.1, r-XM_029269726.1, r-XM_029272955.1, r-XM_029273842.1	r-XM_024784026.2, r-XM_039827700.1, r-XM_039831237.1		transcript_KOM37032
OG0000320		r-XM_020353346.2, r-XM_020381828.2, r-XM_029275099.1	r-XM_003623534.3, r-XM_003623537.4, r-XM_003623545.2, r-XM_003623548.3, r-XM_003623553.4, r-XM_003623560.4, r-XM_003623562.3, r-XM_003623565.4, r-XM_003623567.3, r-XM_013593790.3, r-XM_013611490.3, r-XM_024770131.2, r-XM_024771580.2, r-XM_039827438.1, r-XM_039828114.1, r-XM_039828174.1, r-XM_039833796.1, r-XM_039834424.1	r-XM_007140027.1	transcript_KOM37356	Labpu01g021210.1, Labpu01g021220.1
OG0000321		r-XM_020355038.2, r-XM_020363203.2, r-XM_020372203.2, r-XM_020380297.2, r-XM_029272972.1	r-XM_013599159.3, r-XM_013610988.3	r-XM_007140276.1, r-XM_007145524.1, r-XM_007145525.1, r-XM_007145526.1, r-XM_007145527.1	transcript_KOM34177, transcript_KOM34178, transcript_KOM34180, transcript_KOM34181, transcript_KOM34182, transcript_KOM34183, transcript_KOM34184, transcript_KOM34185, transcript_KOM37570	Labpu01g022610.1, Labpu07g003240.1, Labpu07g003250.1, Labpu07g003270.1
OG0000322			r-XM_024770936.2, r-XM_024771051.2, r-XM_024771083.1, r-XM_024771103.1, r-XM_024772206.1, r-XM_024773034.2, r-XM_024773152.1, r-XM_024775177.1, r-XM_024776907.1, r-XM_024776972.1, r-XM_024778617.1, r-XM_024778997.2, r-XM_024779100.1, r-XM_024780263.1, r-XM_024780380.2, r-XM_024780539.1, r-XM_024784181.1, r-XM_024784766.1, r-XM_024785035.1, r-XM_024786523.1, r-XM_039827940.1, r-XM_039828012.1, r-X…
OG0000323			r-XM_024782375.2		transcript_KOM24918, transcript_KOM25235, transcript_KOM25314, transcript_KOM25683, transcript_KOM26121, transcript_KOM26137, transcript_KOM34121, transcript_KOM34937, transcript_KOM35415, transcript_KOM37120, transcript_KOM37324, transcript_KOM40639, transcript_KOM42562, transcript_KOM45321, transcript_KOM47108, transcript_KOM48997, transcript_KOM49246, transcript_KOM49668, transcript_KOM49919, …
OG0000324				r-XM_007137451.1, r-XM_007142031.1, r-XM_007145066.1, r-XM_007145534.1, r-XM_007145676.1, r-XM_007145678.1, r-XM_007145681.1, r-XM_007145815.1, r-XM_007145816.1, r-XM_007145817.1, r-XM_007145818.1, r-XM_007145820.1, r-XM_007145822.1, r-XM_007145823.1, r-XM_007145828.1, r-XM_007145831.1, r-XM_007145832.1, r-XM_007152946.1, r-XM_007159741.1, r-XM_007159752.1	transcript_KOM33905, transcript_KOM33914, transcript_KOM33915	Labpu07g000470.1, Labpu07g000480.1
OG0000325	AT2G04410.1, AT2G17660.1, AT3G48450.1, AT4G35655.1, AT5G40645.1, AT5G63270.1	r-XM_020358569.2, r-XM_020360331.2, r-XM_020360530.2, r-XM_020377241.2, r-XM_020378711.2, r-XM_029272855.1	r-XM_003601808.3, r-XM_003629985.3, r-XM_024780870.2, r-XM_039831244.1	r-XM_007142362.1, r-XM_007142463.1, r-XM_007146589.1, r-XM_007159614.1, r-XM_007163646.1	transcript_KOM39736	Labpu03g013040.1, Labpu06g001220.1
OG0000326	AT1G29250.1, AT2G34160.1, AT3G04620.1	r-XM_020356189.2, r-XM_020368190.2, r-XM_020371115.1, r-XM_029272961.1	r-XM_003597824.4, r-XM_013599210.3, r-XM_013613511.3	r-XM_007134848.1, r-XM_007135678.1, r-XM_007144777.1, r-XM_007144778.1, r-XM_007147124.1, r-XM_007150668.1	transcript_KOM27305, transcript_KOM29975, transcript_KOM44584, transcript_KOM55649	Labpu05g000330.1, Labpu06g021890.1, Labpu07g018850.1, Labpu10g007000.1
OG0000327	AT1G53310.3, AT2G42600.1, AT3G14940.1, AT3G42628.1	r-XM_020367716.2, r-XM_020373808.2, r-XM_020375776.2, r-XM_020380756.2	r-XM_003596337.4, r-XM_003597076.4, r-XM_003607534.4, r-XM_013590079.3	r-XM_007132794.1, r-XM_007133140.1, r-XM_007149329.1, r-XM_007149678.1	transcript_KOM43422, transcript_KOM43785, transcript_KOM49545, transcript_KOM50157	Labpu05g008800.1, Labpu05g014570.1, Labpu11g015660.1, Labpu11g020010.1
OG0000328	AT2G21770.1, AT4G39350.1, AT5G09870.1, AT5G64740.1	r-XM_020360293.2, r-XM_020368463.2, r-XM_020376161.2, r-XM_020376509.2, r-XM_020380721.2	r-XM_003598097.4, r-XM_003630126.4, r-XM_039829909.1	r-XM_007143496.1, r-XM_007148681.1, r-XM_007151937.1, r-XM_007159737.1	transcript_KOM30625, transcript_KOM35865, transcript_KOM42994, transcript_KOM55556	Labpu03g042580.1, Labpu04g012570.1, Labpu05g020290.2, Labpu07g024460.1
OG0000329	AT1G02770.1, AT1G19060.1, AT1G19565.1, AT1G22090.1, AT1G23950.2, AT1G23960.2, AT1G23970.2, AT1G24388.1, AT1G27860.1, AT1G28500.1, AT2G20620.1, AT3G19520.3, AT3G25080.1, AT3G44760.1, AT3G44770.1, AT3G57210.1, AT4G11700.1, AT4G17700.1, AT4G17990.2, AT4G20095.3, AT4G28920.1, AT4G29550.2, AT5G41640.1, AT5G63820.1
OG0000330	AT3G21560.1, AT4G15480.1, AT4G15490.1, AT4G15500.1	r-XM_020348859.2, r-XM_020354303.2, r-XM_020384239.2	r-XM_003599928.4, r-XM_013590552.3, r-XM_013590553.3, r-XM_013611133.3, r-XM_013614581.3, r-XM_013614586.3, r-XM_013614591.1, r-XM_013614592.3, r-XM_013614594.3, r-XM_013614595.3, r-XM_039830003.1	r-XM_007142986.1, r-XM_007142987.1	transcript_KOM29454, transcript_KOM29455	Labpu07g028600.1, Labpu07g028610.2
OG0000331	AT1G09880.3, AT1G09890.3, AT1G09910.1, AT1G65210.1, AT4G24430.1, AT4G38030.1	r-XM_020354825.2, r-XM_020372190.2, r-XM_020380512.2, r-XM_020380518.2, r-XM_020380522.2	r-XM_003603662.4, r-XM_003615293.4, r-XM_024777977.2, r-XM_024780180.2	r-XM_007137592.1, r-XM_007137593.1, r-XM_007137596.1, r-XM_007141227.1	transcript_KOM41807, transcript_KOM41808, transcript_KOM47521	Labpu08g002680.1, Labpu09g021350.1
OG0000332	AT1G13245.1, AT1G67265.1, AT1G68825.1, AT3G02493.1, AT3G18518.1, AT3G23637.1, AT3G25717.1, AT3G63088.1, AT5G16023.1	r-XM_020364451.2, r-XM_020374160.2, r-XM_020380698.2, r-XM_029269636.1	r-XM_024769450.2, r-XM_024780294.2, r-XM_024781135.2, r-XM_024783169.2, r-XM_024785064.2	r-XM_007131361.1, r-XM_007139268.1, r-XM_007144546.1, r-XM_007162341.1	transcript_KOM35674	Labpu11g012070.1
OG0000333	AT1G21150.2, AT5G07900.1	r-XM_020380090.2, r-XM_020380091.2, r-XM_020380092.2, r-XM_020380097.2, r-XM_029274771.1	r-XM_013599072.3, r-XM_039832399.1	r-XM_007146180.1, r-XM_007146182.1, r-XM_007146184.1, r-XM_007146187.1, r-XM_007146192.1, r-XM_007146280.1, r-XM_007146282.1	transcript_KOM51783, transcript_KOM51892	Labpu06g029480.1, Labpu06g029860.1, Labpu06g029880.1, Labpu06g029920.1, Labpu06g029930.1, Labpu06g029960.1
OG0000334	AT1G23130.1, AT1G35260.1, AT1G35310.1, AT1G70830.1, AT1G70840.1, AT1G70850.1, AT1G70860.2, AT1G70880.1, AT1G70890.1, AT5G28000.1, AT5G28010.2	r-XM_029272431.1	r-XM_003626916.3	r-XM_007148813.1, r-XM_007148814.1, r-XM_007149036.1, r-XM_007149237.1	transcript_KOM42472, transcript_KOM42833	Labpu05g017780.1, Labpu05g019340.1, Labpu05g019350.1, Labpu05g019360.1, Labpu05g019370.1
OG0000335	AT5G25610.1	r-XM_020360400.2, r-XM_020371591.2, r-XM_020373309.2	r-XM_003588503.4, r-XM_003588504.3, r-XM_003588508.3, r-XM_003588510.4, r-XM_003588511.3, r-XM_003603551.4, r-XM_024776342.2, r-XM_024776378.2, r-XM_024776822.2, r-XM_039830688.1, r-XM_039831664.1, r-XM_039831753.1	r-XM_007137102.1, r-XM_007140936.1	transcript_KOM28667, transcript_KOM28669, transcript_KOM48445	Labpu08g006340.1, Labpu08g006520.1, Labpu09g022440.1
OG0000336	AT5G61820.2	r-XM_020364566.2, r-XM_020377373.2, r-XM_020377380.2, r-XM_020377406.1, r-XM_020377410.2	r-XM_003594500.4, r-XM_013587361.3, r-XM_013601862.3, r-XM_013601863.3, r-XM_013601864.3, r-XM_013601866.3, r-XM_013612109.3, r-XM_024776176.2, r-XM_024781144.2, r-XM_024781479.2, r-XM_024785694.2, r-XM_039830401.1	r-XM_007147409.1, r-XM_007147410.1, r-XM_007158915.1	transcript_KOM25905, transcript_KOM53154	Labpu03g035610.1
OG0000337		r-XM_020352828.2, r-XM_020384201.1	r-XM_003594752.4, r-XM_013594837.3, r-XM_024769637.2, r-XM_024781990.2, r-XM_039829422.1	r-XM_007134993.1, r-XM_007134994.1, r-XM_007134995.1, r-XM_007145688.1	transcript_KOM34051, transcript_KOM34052, transcript_KOM34412, transcript_KOM40450, transcript_KOM42224, transcript_KOM48339, transcript_KOM51060	Labpu06g026810.1, Labpu07g001650.1, Labpu10g001500.1, Labpu10g020610.1, Labpu10g020620.1, Labpu10g020650.1
OG0000338		r-XM_020350764.2, r-XM_020373695.2, r-XM_020373698.2, r-XM_020373700.2, r-XM_029269889.1	r-XM_003618317.4, r-XM_003618318.4, r-XM_013603519.3	r-XM_007133304.1, r-XM_007151080.1, r-XM_007151081.1, r-XM_007151082.1, r-XM_007151083.1, r-XM_007151084.1, r-XM_007151085.1, r-XM_007151086.1, r-XM_007151087.1	transcript_KOM25856, transcript_KOM25857, transcript_KOM56774, transcript_KOM56776, transcript_KOM56777	Labpu04g019210.1, Labpu04g019220.1
OG0000339		r-XM_020346202.1, r-XM_020349338.1, r-XM_020350063.1, r-XM_020350836.1, r-XM_020350851.1, r-XM_020350937.1, r-XM_020351811.1, r-XM_020352530.1, r-XM_020353004.1, r-XM_020354096.1, r-XM_020356035.1, r-XM_020363126.1, r-XM_020363173.1, r-XM_020369408.1, r-XM_020369791.1, r-XM_020372621.1, r-XM_020374824.1, r-XM_020375274.1, r-XM_020378581.1, r-XM_020379495.1, r-XM_020379803.1, r-XM_020384218.1, r-X…
OG0000340		r-XM_020378641.2, r-XM_020378643.2, r-XM_020382789.2, r-XM_020382809.2, r-XM_020382826.2, r-XM_020382832.2, r-XM_029275241.1	r-XM_003596894.4, r-XM_003596898.4, r-XM_003596900.4, r-XM_024776640.2, r-XM_024781513.2	r-XM_007132460.1, r-XM_007149922.1, r-XM_007149927.1, r-XM_007149929.1	transcript_KOM44015, transcript_KOM44017, transcript_KOM44020, transcript_KOM50464	Labpu05g006700.1, Labpu05g006710.1, Labpu05g006720.1, Labpu11g003350.1
OG0000341		r-XM_020347706.2, r-XM_020347707.2, r-XM_020361162.2, r-XM_020361164.2, r-XM_020376121.2, r-XM_029274158.1	r-XM_003603899.4, r-XM_003603902.4, r-XM_003606907.4, r-XM_003606909.4	r-XM_007131751.1, r-XM_007131754.1, r-XM_007136093.1, r-XM_007136094.1, r-XM_007136096.1	transcript_KOM42327, transcript_KOM42328, transcript_KOM42330, transcript_KOM50911	Labpu09g029210.1, Labpu09g029230.1, Labpu09g029240.1, Labpu11g009000.2, Labpu11g009020.1
OG0000342		r-XM_020353955.2, r-XM_020354042.1, r-XM_020372854.2, r-XM_020373040.2	r-XM_003591271.4, r-XM_003626008.3, r-XM_039827321.1	r-XM_007145043.1, r-XM_007145044.1, r-XM_007145045.1, r-XM_007163173.1, r-XM_007163174.1	transcript_KOM35365, transcript_KOM35367, transcript_KOM35410, transcript_KOM39354, transcript_KOM39355, transcript_KOM39356	Labpu06g009680.1, Labpu06g009690.1, Labpu07g005520.1, Labpu07g005550.1, Labpu07g005560.1, Labpu07g005570.1
OG0000343		r-XM_029268800.1, r-XM_029270734.1	r-XM_003598556.4, r-XM_003603211.3, r-XM_003627841.4, r-XM_003628996.4, r-XM_003629061.4, r-XM_013590274.3, r-XM_024769538.2, r-XM_024769902.2, r-XM_024770761.2, r-XM_024772372.2, r-XM_024773039.1, r-XM_024773067.1, r-XM_024783765.2, r-XM_039828534.1, r-XM_039828631.1, r-XM_039831925.1	r-XM_007133177.1, r-XM_007133182.1, r-XM_007136858.1	transcript_KOM42089	Labpu09g024440.2, Labpu11g019660.1
OG0000344		r-XM_020348869.2, r-XM_020348870.1, r-XM_020353034.2, r-XM_020356158.1, r-XM_020356165.2, r-XM_020356166.2, r-XM_020376905.2, r-XM_029269524.1, r-XM_029269528.1, r-XM_029270319.1, r-XM_029270378.1, r-XM_029271104.1, r-XM_029271105.1, r-XM_029271108.1, r-XM_029271109.1, r-XM_029271110.1		r-XM_007146504.1	transcript_KOM51985, transcript_KOM51986	Labpu06g027360.1, Labpu06g027370.1, Labpu06g027380.1, Labpu06g027410.1, Labpu06g027420.1
OG0000345		r-XM_029268776.1, r-XM_029274231.1	r-XM_024770250.2, r-XM_024771104.1, r-XM_024773748.2, r-XM_024776819.2, r-XM_024777064.1, r-XM_024779169.2, r-XM_024781934.2, r-XM_024785709.2, r-XM_039828752.1, r-XM_039831222.1, r-XM_039831365.1, r-XM_039831972.1, r-XM_039832692.1	r-XM_007140409.1, r-XM_007154011.1, r-XM_007154012.1, r-XM_007154335.1, r-XM_007161522.1	transcript_KOM41561, transcript_KOM43117, transcript_KOM46285, transcript_KOM50811
OG0000346		r-XM_020348289.2, r-XM_020349044.2, r-XM_020383497.2, r-XM_029268763.1, r-XM_029268764.1, r-XM_029272561.1		r-XM_007152199.1, r-XM_007152200.1, r-XM_007152201.1, r-XM_007152206.1, r-XM_007152207.1, r-XM_007152208.1, r-XM_007152209.1, r-XM_007152210.1, r-XM_007152211.1, r-XM_007152222.1	transcript_KOM30210, transcript_KOM30211, transcript_KOM54879, transcript_KOM54881	Labpu04g006520.1, Labpu04g006530.1, Labpu04g006550.1, Labpu04g006570.1
OG0000347		r-XM_020376954.1	r-XM_024770781.1, r-XM_024771015.2, r-XM_024771080.1, r-XM_024771820.2, r-XM_024772875.1, r-XM_024773091.1, r-XM_024776467.1, r-XM_024777189.2, r-XM_024777190.1, r-XM_024777796.2, r-XM_024778843.2, r-XM_024778847.1, r-XM_024779000.2, r-XM_024784748.1, r-XM_024784851.1, r-XM_024785520.2, r-XM_024785971.1, r-XM_039827942.1, r-XM_039827987.1, r-XM_039831935.1, r-XM_039832412.1, r-XM_039833725.1, r-X…
OG0000348		r-XM_020369620.1	r-XM_024777202.1, r-XM_024778993.1, r-XM_024780636.1, r-XM_024782593.1, r-XM_024784886.1, r-XM_024786009.1, r-XM_039826894.1, r-XM_039826927.1, r-XM_039829127.1, r-XM_039829146.1, r-XM_039829190.1, r-XM_039829197.1, r-XM_039830136.1, r-XM_039831929.1, r-XM_039832074.1, r-XM_039832124.1, r-XM_039832754.1, r-XM_039832844.1	r-XM_007135721.1	transcript_KOM29384, transcript_KOM31348, transcript_KOM55883, transcript_KOM56838
OG0000349		r-XM_020350877.2, r-XM_020350879.1, r-XM_020350884.2, r-XM_020350885.2, r-XM_020350886.2, r-XM_020382954.2, r-XM_020382958.1, r-XM_020382960.1, r-XM_020382965.2, r-XM_020382966.2, r-XM_029268675.1, r-XM_029269915.1, r-XM_029273939.1, r-XM_029275268.1	r-XM_003597051.3, r-XM_003601946.4, r-XM_013609542.3, r-XM_013609544.3	r-XM_007149844.1, r-XM_007149845.1	transcript_KOM43930, transcript_KOM43931	Labpu05g007490.1, Labpu05g007510.1
OG0000350		r-XM_020362977.2		r-XM_007139870.1, r-XM_007139872.1, r-XM_007139874.1, r-XM_007139875.1, r-XM_007139878.1, r-XM_007139885.1, r-XM_007139886.1, r-XM_007139887.1, r-XM_007139889.1	transcript_KOM37189, transcript_KOM37202, transcript_KOM37902, transcript_KOM37903, transcript_KOM58268	Labpu01g020000.1, Labpu01g020010.1, Labpu01g020070.2, Labpu01g020080.1, Labpu01g020100.1, Labpu01g020110.1, Labpu01g020130.1, Labpu01g020150.1, Labpu01g020160.1
OG0000351			r-XM_003592895.4, r-XM_003593012.1, r-XM_003593015.2, r-XM_003593102.1, r-XM_003602820.4, r-XM_003623754.3, r-XM_013591992.3, r-XM_013612138.1, r-XM_024769537.2, r-XM_024771284.2, r-XM_024771568.2, r-XM_024775575.2, r-XM_024776274.2, r-XM_024776295.2, r-XM_024778667.1, r-XM_024784880.2, r-XM_024784992.1, r-XM_039828303.1, r-XM_039830204.1, r-XM_039831201.1, r-XM_039832113.1, r-XM_039832114.1, r-X…
OG0000352			r-XM_013595273.1, r-XM_013611588.2	r-XM_007143848.1, r-XM_007150829.1, r-XM_007150830.1, r-XM_007150831.1, r-XM_007150832.1, r-XM_007150833.1, r-XM_007150834.1, r-XM_007150835.1, r-XM_007150836.1, r-XM_007150837.1, r-XM_007150838.1, r-XM_007150839.1, r-XM_007150840.1, r-XM_007150842.1, r-XM_007150843.1, r-XM_007150844.1, r-XM_007150845.1, r-XM_007150938.1, r-XM_007150939.1	transcript_KOM25385, transcript_KOM25386, transcript_KOM56962
OG0000353	AT1G32763.1, AT1G59833.1, AT2G03913.1, AT2G03931.1, AT2G03932.1, AT2G03933.1, AT2G03936.1, AT2G03937.2, AT2G03955.1, AT2G13542.1, AT2G14365.1, AT2G22345.1, AT2G33233.1, AT2G34123.1, AT2G42885.1, AT3G04540.1, AT3G04545.1, AT3G16895.1, AT3G17155.1, AT3G48231.1, AT5G19172.1, AT5G19175.1, AT5G28288.1
OG0000354	AT1G49330.1, AT2G16190.1	r-XM_020353759.1, r-XM_020364178.1, r-XM_020365477.1, r-XM_020373157.1, r-XM_029272505.1	r-XM_003595458.1, r-XM_003603860.1, r-XM_003605293.4, r-XM_003625358.1, r-XM_003625509.1, r-XM_013594522.3, r-XM_013594523.1	r-XM_007135932.1, r-XM_007147318.1, r-XM_007147725.1	transcript_KOM42253, transcript_KOM42254, transcript_KOM42255, transcript_KOM42257, transcript_KOM53052	Labpu09g029020.1
OG0000355	AT1G11765.1, AT1G28305.1, AT1G28306.1, AT2G06090.1, AT2G23142.1, AT2G23148.1, AT2G24870.1, AT2G24880.1, AT3G10460.1, AT3G26860.2, AT3G26870.1, AT3G26880.1, AT3G27329.1, AT3G27331.1, AT3G27680.1, AT4G10895.1, AT4G29037.1, AT5G04047.1, AT5G04347.2, AT5G04350.1, AT5G27238.1, AT5G38435.1, AT5G38440.1
OG0000356	AT1G31950.3, AT1G33750.1, AT1G48800.1, AT1G48820.1, AT1G66020.1, AT1G70080.1, AT2G23230.2, AT2G37140.1, AT3G14490.1, AT3G14520.1, AT3G14540.1, AT3G29110.1, AT3G29190.1, AT3G29410.1, AT3G32030.1, AT4G13280.2, AT4G13300.1, AT4G15870.1, AT4G20200.1, AT4G20210.1, AT4G20230.2, AT5G44630.1, AT5G48110.1
OG0000357	AT2G37430.1, AT3G53600.1	r-XM_020351085.2, r-XM_020351086.1, r-XM_020351087.2, r-XM_020357486.2, r-XM_020358387.2	r-XM_003625476.4, r-XM_013612851.3, r-XM_013612852.3, r-XM_013612853.3, r-XM_024771427.2	r-XM_007144410.1, r-XM_007144411.1, r-XM_007149095.1, r-XM_007162616.1	transcript_KOM35269, transcript_KOM35270, transcript_KOM38927, transcript_KOM38928	Labpu06g004700.1, Labpu07g008850.1, Labpu07g008860.1
OG0000358	AT2G23620.1, AT4G37140.1	r-XM_020354377.2, r-XM_020383013.2, r-XM_020383023.2, r-XM_020383786.2, r-XM_020383788.2, r-XM_020383790.2, r-XM_020383793.2	r-XM_013591007.3	r-XM_007151767.1, r-XM_007151768.1, r-XM_007151770.1, r-XM_007155912.1, r-XM_007155913.1	transcript_KOM25608, transcript_KOM25609, transcript_KOM25610, transcript_KOM29577, transcript_KOM29578	Labpu03g017730.1, Labpu03g017740.1, Labpu03g017770.1
OG0000359	AT2G03710.1	r-XM_020374177.2, r-XM_020376736.2		r-XM_007134875.1, r-XM_007141315.1, r-XM_007143287.1, r-XM_007143295.1, r-XM_007146302.1, r-XM_007148282.1, r-XM_007151328.1, r-XM_007153421.1, r-XM_007156314.1, r-XM_007158272.1, r-XM_007158604.1, r-XM_007159114.1	transcript_KOM26817, transcript_KOM32663, transcript_KOM47524, transcript_KOM53623, transcript_KOM53927, transcript_KOM57410	Labpu02g008590.1, Labpu07g026170.1
OG0000360	AT1G07520.3, AT2G29065.1	r-XM_020358609.2, r-XM_020358875.1, r-XM_020358960.2, r-XM_020359354.2, r-XM_020367625.2, r-XM_029271277.1, r-XM_029271278.1	r-XM_003597325.4, r-XM_003606619.4, r-XM_003606621.4, r-XM_003606623.4	r-XM_007131994.1, r-XM_007150276.1	transcript_KOM26203, transcript_KOM26204, transcript_KOM44302, transcript_KOM45376, transcript_KOM51418	Labpu05g003960.1, Labpu11g007070.1, Labpu11g007080.1
OG0000361	AT2G22490.2, AT5G10440.1, AT5G65420.3	r-XM_020350784.2, r-XM_020361440.2, r-XM_020379602.2	r-XM_003602902.4, r-XM_003607617.1, r-XM_003613040.4, r-XM_003615209.2	r-XM_007137576.1, r-XM_007141187.1, r-XM_007156419.1, r-XM_007158321.1	transcript_KOM29893, transcript_KOM39765, transcript_KOM41791, transcript_KOM47381, transcript_KOM48325	Labpu02g020630.1, Labpu03g025930.1, Labpu08g003060.1, Labpu09g021210.1
OG0000362	ATMG00310.1	r-XM_020363714.1, r-XM_020369805.1	r-XM_024772830.1, r-XM_024772992.1, r-XM_024773075.1, r-XM_024773149.1, r-XM_024773978.1, r-XM_024774534.1, r-XM_024774776.1, r-XM_024775170.1, r-XM_024776368.1, r-XM_024776920.1, r-XM_024777036.1, r-XM_024777735.1, r-XM_024779075.1, r-XM_024786443.1, r-XM_039829103.1, r-XM_039829163.1, r-XM_039831044.1, r-XM_039832011.1, r-XM_039832648.1	r-XM_007138740.1
OG0000363	AT4G32100.1, AT4G32105.1, AT4G32110.1	r-XM_020358543.2, r-XM_020369951.2, r-XM_020375862.2, r-XM_020380841.2	r-XM_039830462.1	r-XM_007134429.1, r-XM_007138463.1, r-XM_007138464.1, r-XM_007142879.1, r-XM_007142882.1, r-XM_007146412.1, r-XM_007158593.1, r-XM_007161078.1	transcript_KOM48742	Labpu03g029680.1, Labpu03g029690.1, Labpu06g028160.1, Labpu07g029420.1, Labpu07g029430.1, Labpu09g003300.1
OG0000364	AT4G10770.1, AT4G27730.1, AT5G53510.1, AT5G53520.1	r-XM_020349192.1, r-XM_020350009.2, r-XM_020355281.2, r-XM_020369833.2, r-XM_020379378.2, r-XM_029269592.1	r-XM_003601405.4, r-XM_003628489.4	r-XM_007136407.1, r-XM_007145886.1, r-XM_007151416.1, r-XM_007156104.1, r-XM_007156105.1, r-XM_007156106.1	transcript_KOM29750, transcript_KOM32205	Labpu06g035280.1, Labpu08g005980.1, Labpu09g017400.1
OG0000365	AT1G42700.1	r-XM_020346290.2, r-XM_020351674.1, r-XM_020353135.2, r-XM_020353136.2, r-XM_020356206.1, r-XM_020366457.2, r-XM_020368984.2, r-XM_020375467.2, r-XM_029269493.1, r-XM_029269762.1, r-XM_029272130.1, r-XM_029272498.1	r-XM_024771955.2, r-XM_024778658.2, r-XM_024780197.2, r-XM_024781609.2, r-XM_024785741.2, r-XM_039828158.1, r-XM_039828527.1, r-XM_039829664.1, r-XM_039830559.1, r-XM_039834854.1
OG0000366	AT1G04645.1			r-XM_007139785.1, r-XM_007139786.1, r-XM_007139787.1, r-XM_007139788.1, r-XM_007139790.1, r-XM_007139791.1, r-XM_007139792.1, r-XM_007139793.1, r-XM_007139794.1, r-XM_007139795.1, r-XM_007139796.1, r-XM_007139797.1, r-XM_007139798.1, r-XM_007139799.1, r-XM_007139800.1, r-XM_007139801.1, r-XM_007139802.1, r-XM_007140500.1, r-XM_007140606.1, r-XM_007140608.1, r-XM_007154437.1	transcript_KOM37164
OG0000367	AT1G33080.1, AT1G33090.1, AT1G33100.1, AT1G33110.1	r-XM_020363319.2, r-XM_020363891.2	r-XM_003624733.4, r-XM_013596039.3, r-XM_013596040.1, r-XM_024769905.2	r-XM_007161787.1, r-XM_007161788.1, r-XM_007161794.1, r-XM_007161851.1	transcript_KOM38640, transcript_KOM38643, transcript_KOM38647, transcript_KOM38648, transcript_KOM56089	Labpu01g005900.1, Labpu01g005910.1, Labpu01g006120.1, Labpu01g006170.3
OG0000368	AT1G13950.1, AT1G26630.1, AT1G69410.1	r-XM_020363275.2, r-XM_020371392.2, r-XM_020373193.2	r-XM_003609095.3, r-XM_003613899.4, r-XM_013602489.3, r-XM_013603138.3, r-XM_013603917.3, r-XM_024781866.2	r-XM_007138091.1, r-XM_007155213.1, r-XM_007157637.1	transcript_KOM32888, transcript_KOM33205, transcript_KOM40275, transcript_KOM45903	Labpu02g018740.2, Labpu03g007890.1, Labpu03g010980.4, Labpu09g007860.6
OG0000369	AT1G13210.1, AT1G26130.3, AT1G68710.3, AT3G25610.1	r-XM_020370419.2, r-XM_020370642.2, r-XM_020374367.2	r-XM_003609094.4, r-XM_013587876.3, r-XM_013590740.3, r-XM_013603955.3	r-XM_007138097.1, r-XM_007153246.1, r-XM_007155110.1, r-XM_007156322.1	transcript_KOM31995, transcript_KOM33127, transcript_KOM40283, transcript_KOM46069	Labpu02g014920.2, Labpu03g010190.1, Labpu03g027590.8, Labpu09g007800.1
OG0000370	AT1G69840.3, AT3G01290.1, AT5G62740.1	r-XM_020362663.2, r-XM_020371213.2, r-XM_020377151.2	r-XM_024780772.2, r-XM_024781059.2, r-XM_024781457.2, r-XM_024786075.2, r-XM_039833499.1, r-XM_039833503.1	r-XM_007151133.1, r-XM_007155277.1	transcript_KOM33246, transcript_KOM33247, transcript_KOM33254, transcript_KOM56392, transcript_KOM56698	Labpu02g018950.1, Labpu02g018960.1, Labpu03g011580.1, Labpu04g018870.1
OG0000371	AT1G24200.1, AT1G27250.1, AT1G70030.1, AT5G15025.1, AT5G15030.1, AT5G15040.2, AT5G35610.1	r-XM_020352264.2, r-XM_020352911.2, r-XM_029270152.1	r-XM_003592391.3, r-XM_003592393.3, r-XM_003592395.1, r-XM_013595441.3, r-XM_024770361.1, r-XM_039833293.1	r-XM_007151099.1, r-XM_007153626.1, r-XM_007153627.1	transcript_KOM28234, transcript_KOM56765	Labpu03g028710.1, Labpu04g019110.1
OG0000372	AT3G49860.1, AT3G49870.1, AT5G37680.1, AT5G67560.1	r-XM_020349291.2, r-XM_020374854.2, r-XM_020379426.2, r-XM_020384047.2	r-XM_003611517.4, r-XM_003616226.4, r-XM_039833278.1	r-XM_007141851.1, r-XM_007143059.1, r-XM_007155765.1, r-XM_007156645.1	transcript_KOM32420, transcript_KOM36207, transcript_KOM44943, transcript_KOM47050	Labpu02g005200.1, Labpu03g016180.1, Labpu07g027960.2, Labpu08g021980.1
OG0000373	AT3G44750.1, AT5G03740.1, AT5G22650.1	r-XM_020356234.2, r-XM_020359132.2, r-XM_020375388.2	r-XM_003606218.4, r-XM_013609454.3, r-XM_024771557.2, r-XM_024783062.2	r-XM_007132318.1, r-XM_007141185.1, r-XM_007150047.1, r-XM_007162789.1	transcript_KOM29214, transcript_KOM29216, transcript_KOM48047, transcript_KOM50599, transcript_KOM50719	Labpu05g005700.1, Labpu06g006420.1, Labpu06g006430.1, Labpu11g004760.1
OG0000374	AT5G20010.1, AT5G20020.1, AT5G55190.1	r-XM_020349729.1, r-XM_020375986.2, r-XM_020380230.1, r-XM_020380232.1, r-XM_020380822.2, r-XM_029274799.1	r-XM_013606436.3, r-XM_013606437.3, r-XM_013606438.3	r-XM_007136985.1, r-XM_007136986.1, r-XM_007136987.1, r-XM_007154892.1	transcript_KOM33070, transcript_KOM41958, transcript_KOM46459	Labpu03g009640.1, Labpu09g023400.1, Labpu09g023410.2, Labpu09g023420.1
OG0000375		r-XM_020352205.2, r-XM_020352335.2, r-XM_020361126.2, r-XM_020364482.2, r-XM_020378732.2	r-XM_003621275.4, r-XM_003621283.4, r-XM_003621289.3, r-XM_003621292.4, r-XM_003621295.3, r-XM_013608524.2, r-XM_013614058.3	r-XM_007139501.1, r-XM_007143592.1, r-XM_007143602.1	transcript_KOM35771, transcript_KOM35772, transcript_KOM35774, transcript_KOM35775, transcript_KOM35785, transcript_KOM36818	Labpu07g023620.1, Labpu07g023690.1
OG0000376		r-XM_020348548.1, r-XM_020349585.1, r-XM_020349775.1, r-XM_020353144.1, r-XM_020353489.1, r-XM_020356155.1, r-XM_020359828.1, r-XM_020365476.1, r-XM_020369656.1, r-XM_020380154.1, r-XM_029273130.1			transcript_KOM25627, transcript_KOM36680, transcript_KOM51940	Labpu03g023600.1, Labpu04g009560.1, Labpu06g032270.1, Labpu06g033840.1, Labpu07g010650.1, Labpu08g005110.1, Labpu08g005190.1, Labpu09g013200.1, Labpu10g017940.1
OG0000377		r-XM_020381535.2, r-XM_020381558.2, r-XM_020383162.2, r-XM_029268707.1	r-XM_013593721.3, r-XM_013593726.3, r-XM_024770965.1, r-XM_024775921.2, r-XM_024776557.2, r-XM_024776559.2, r-XM_024776566.2, r-XM_024777134.2, r-XM_039827279.1	r-XM_007149655.1, r-XM_007152428.1	transcript_KOM43814, transcript_KOM43815, transcript_KOM43824, transcript_KOM43825	Labpu05g009070.1, Labpu05g009080.1, Labpu05g009110.2, Labpu05g009120.1
OG0000378		r-XM_020347196.2, r-XM_020347197.1, r-XM_020347198.1, r-XM_020347203.2, r-XM_020347204.2, r-XM_020351932.1, r-XM_020351933.2, r-XM_020381750.2	r-XM_013586896.3, r-XM_013588299.3, r-XM_013588303.3, r-XM_013588304.3, r-XM_013588323.3, r-XM_024771991.2	r-XM_007134439.1, r-XM_007134441.1, r-XM_007134442.1	transcript_KOM58656, transcript_KOM58657, transcript_KOM58658	Labpu10g008750.1, Labpu10g008760.1, Labpu10g008770.1
OG0000379		r-XM_029270855.1, r-XM_029273518.1		r-XM_007132249.1, r-XM_007132966.1, r-XM_007132967.1, r-XM_007133028.1, r-XM_007133136.1, r-XM_007133156.1, r-XM_007134380.1, r-XM_007134740.1, r-XM_007134877.1, r-XM_007137433.1, r-XM_007137434.1, r-XM_007137435.1, r-XM_007140816.1, r-XM_007144095.1, r-XM_007144096.1, r-XM_007144097.1, r-XM_007146013.1, r-XM_007153501.1, r-XM_007153994.1, r-XM_007153995.1, r-XM_007154061.1
OG0000380		r-XM_020355186.2, r-XM_020357942.2, r-XM_020357960.2, r-XM_020366448.2	r-XM_003625159.4, r-XM_013586966.3, r-XM_013587001.3, r-XM_013587002.2, r-XM_013587003.3, r-XM_013590325.3, r-XM_013590362.3, r-XM_039826668.1	r-XM_007145595.1, r-XM_007162220.1, r-XM_007162226.1, r-XM_007162227.1, r-XM_007162228.1	transcript_KOM34128, transcript_KOM38823, transcript_KOM38824	Labpu01g002410.1, Labpu01g002420.2, Labpu07g002310.1
OG0000381		r-XM_020381670.1, r-XM_020381676.2	r-XM_003602003.4, r-XM_003604915.4, r-XM_003604960.4, r-XM_003622019.3, r-XM_003627995.3, r-XM_003629534.4, r-XM_013586940.3, r-XM_013599581.3, r-XM_013601965.3, r-XM_013601967.3, r-XM_013601970.3, r-XM_013603670.3, r-XM_024770792.1, r-XM_039828712.1, r-XM_039832787.1, r-XM_039833270.1	r-XM_007155846.1	transcript_KOM32343, transcript_KOM32344	Labpu03g016980.1, Labpu03g016990.1
OG0000382		r-XM_020380727.1	r-XM_003606419.3, r-XM_024770832.2, r-XM_024770842.1, r-XM_024770875.1, r-XM_024778768.2, r-XM_024778850.1, r-XM_024780583.1, r-XM_024780941.2, r-XM_024784862.1, r-XM_039826952.1, r-XM_039827078.1, r-XM_039827079.1, r-XM_039827295.1, r-XM_039829130.1, r-XM_039830830.1, r-XM_039830998.1, r-XM_039832664.1, r-XM_039834675.1		transcript_KOM25714, transcript_KOM41381, transcript_KOM47545, transcript_KOM50443
OG0000383		r-XM_020375820.2	r-XM_003596372.3, r-XM_013585756.3, r-XM_013586100.2, r-XM_013586518.3, r-XM_013609123.3, r-XM_013609124.3, r-XM_024774296.1, r-XM_024777021.2, r-XM_039830109.1, r-XM_039830114.1, r-XM_039830158.1, r-XM_039830159.1, r-XM_039831092.1	r-XM_007149334.1, r-XM_007149335.1, r-XM_007153120.1, r-XM_007153121.1	transcript_KOM43104, transcript_KOM46238	Labpu02g021650.1, Labpu05g014510.1, Labpu05g014530.1
OG0000384		r-XM_020348948.2, r-XM_020366005.2, r-XM_029269546.1, r-XM_029269547.1	r-XM_003619490.4, r-XM_003619492.4, r-XM_013589240.3, r-XM_024770690.2, r-XM_024774389.2, r-XM_024785719.2, r-XM_024785722.2, r-XM_039826743.1, r-XM_039827054.1, r-XM_039835189.1, r-XM_039835190.1, r-XM_039835191.1	r-XM_007152314.1, r-XM_007152316.1, r-XM_007152317.1	transcript_KOM28241, transcript_KOM54906	Labpu03g028780.1, Labpu04g005540.1
OG0000385		r-XM_020349695.1, r-XM_020349701.2, r-XM_020364610.2, r-XM_020384281.1	r-XM_013590153.3, r-XM_013590163.3, r-XM_024773000.1, r-XM_024781320.2, r-XM_024785623.2, r-XM_024786615.1	r-XM_007152240.1, r-XM_007152241.1, r-XM_007152242.1	transcript_KOM54981, transcript_KOM54985, transcript_KOM54986, transcript_KOM54989, transcript_KOM54990, transcript_KOM54992, transcript_KOM57818	Labpu04g006220.1, Labpu04g006230.1, Labpu04g006240.1
OG0000386		r-XM_020377189.2, r-XM_020377202.2, r-XM_020377203.2, r-XM_020377205.2, r-XM_020377216.2, r-XM_020377221.2, r-XM_020377224.1, r-XM_029274320.1	r-XM_003607998.4, r-XM_003607999.4, r-XM_003608000.4, r-XM_003608001.3, r-XM_003608002.4	r-XM_007133997.1, r-XM_007140634.1, r-XM_007156461.1	transcript_KOM31828, transcript_KOM31829, transcript_KOM31831, transcript_KOM37789, transcript_KOM58202	Labpu03g031980.1, Labpu03g031990.1
OG0000387			r-XM_024769437.2, r-XM_024771064.2, r-XM_024773064.1, r-XM_024775711.2, r-XM_024776414.1, r-XM_024778029.2, r-XM_024779012.1, r-XM_024780779.1, r-XM_024783898.2, r-XM_024784755.1, r-XM_039827051.1, r-XM_039827971.1, r-XM_039828015.1, r-XM_039828612.1, r-XM_039830492.1, r-XM_039831004.1, r-XM_039831918.1, r-XM_039832068.1, r-XM_039832126.1, r-XM_039832710.1, r-XM_039832758.1, r-XM_039833844.1, r-X…
OG0000388				r-XM_007134375.1, r-XM_007134466.1, r-XM_007134467.1, r-XM_007134490.1, r-XM_007134651.1, r-XM_007134713.1, r-XM_007134862.1, r-XM_007137912.1, r-XM_007140817.1, r-XM_007140818.1, r-XM_007141348.1, r-XM_007143664.1, r-XM_007144422.1, r-XM_007144484.1, r-XM_007146390.1, r-XM_007147572.1, r-XM_007149467.1, r-XM_007149494.1, r-XM_007149581.1, r-XM_007151924.1, r-XM_007154106.1, r-XM_007154196.1, r-X…
OG0000389				r-XM_007133341.1, r-XM_007133614.1, r-XM_007134111.1, r-XM_007134379.1, r-XM_007134484.1, r-XM_007140464.1, r-XM_007141326.1, r-XM_007142853.1, r-XM_007143805.1, r-XM_007144048.1, r-XM_007144654.1, r-XM_007145407.1, r-XM_007149153.1, r-XM_007151989.1, r-XM_007152029.1, r-XM_007152122.1, r-XM_007152414.1, r-XM_007153346.1, r-XM_007153489.1, r-XM_007153629.1, r-XM_007153634.1, r-XM_007155971.1, r-X…
OG0000390				r-XM_007132626.1, r-XM_007132814.1, r-XM_007133167.1, r-XM_007134413.1, r-XM_007135142.1, r-XM_007135898.1, r-XM_007141534.1, r-XM_007141535.1, r-XM_007143823.1, r-XM_007144210.1, r-XM_007144261.1, r-XM_007144263.1, r-XM_007146128.1, r-XM_007146335.1, r-XM_007149772.1, r-XM_007149774.1, r-XM_007151302.1, r-XM_007151303.1, r-XM_007152064.1, r-XM_007153738.1, r-XM_007157972.1, r-XM_007158101.1, r-X…
OG0000391				r-XM_007132753.1, r-XM_007132754.1, r-XM_007132908.1, r-XM_007133090.1, r-XM_007133091.1, r-XM_007133454.1, r-XM_007133455.1, r-XM_007133456.1, r-XM_007133457.1, r-XM_007133458.1, r-XM_007133459.1, r-XM_007133460.1, r-XM_007133461.1, r-XM_007133462.1, r-XM_007133481.1, r-XM_007133482.1, r-XM_007133483.1, r-XM_007133484.1, r-XM_007133485.1, r-XM_007154608.1, r-XM_007154609.1, r-XM_007156248.1, r-X…
OG0000392					transcript_KOM25212, transcript_KOM25692, transcript_KOM26761, transcript_KOM26878, transcript_KOM27073, transcript_KOM29465, transcript_KOM31026, transcript_KOM31056, transcript_KOM34854, transcript_KOM38921, transcript_KOM43245, transcript_KOM45589, transcript_KOM47095, transcript_KOM47161, transcript_KOM47437, transcript_KOM48110, transcript_KOM48211, transcript_KOM50681, transcript_KOM52219, …
OG0000393					transcript_KOM31644, transcript_KOM34908, transcript_KOM37216, transcript_KOM37325, transcript_KOM37778, transcript_KOM40263, transcript_KOM40355, transcript_KOM41465, transcript_KOM42825, transcript_KOM43704, transcript_KOM44153, transcript_KOM45369, transcript_KOM45588, transcript_KOM48035, transcript_KOM49856, transcript_KOM50457, transcript_KOM51368, transcript_KOM51655, transcript_KOM52189, …
OG0000394					transcript_KOM25858, transcript_KOM28845, transcript_KOM29380, transcript_KOM31969, transcript_KOM33520, transcript_KOM35024, transcript_KOM39770, transcript_KOM41133, transcript_KOM41486, transcript_KOM41741, transcript_KOM42824, transcript_KOM45091, transcript_KOM47087, transcript_KOM47238, transcript_KOM47430, transcript_KOM48278, transcript_KOM48723, transcript_KOM49555, transcript_KOM50458, …
OG0000395	AT1G33540.1, AT1G73270.1, AT1G73280.1, AT1G73290.1, AT1G73300.1, AT1G73310.1, AT2G22920.2, AT2G22960.1, AT2G22970.3, AT2G22980.4, AT2G22990.3, AT2G23000.1, AT2G23010.1, AT3G10450.1, AT3G12203.1, AT3G12220.1, AT3G12230.1, AT3G12240.1, AT5G09640.1, AT5G36180.1	r-XM_020351185.2				Labpu09g025550.1
OG0000396	AT2G16580.1, AT2G21220.1, AT4G34760.1, AT4G38860.1	r-XM_020359548.2, r-XM_020362581.2, r-XM_020384646.2	r-XM_003607045.4, r-XM_003612100.3, r-XM_003629290.4	r-XM_007131677.1, r-XM_007135846.1, r-XM_007156092.1, r-XM_007157864.1	transcript_KOM28063, transcript_KOM32231, transcript_KOM42283, transcript_KOM50957	Labpu02g008070.1, Labpu03g022970.1, Labpu09g029640.1, Labpu11g009550.1
OG0000397	AT1G26680.4, AT2G12170.1, AT2G13985.1, AT2G24645.3, AT2G24650.1, AT2G24680.6, AT2G24681.1, AT2G24690.2, AT2G24696.1, AT2G24700.1, AT4G00260.1, AT4G31610.2, AT4G31615.1, AT4G31620.1, AT4G31630.1, AT4G31640.1, AT4G31650.2, AT4G31660.1, AT4G31680.1, AT4G31685.1, AT4G31690.1, AT5G32460.1
OG0000398	AT2G16520.1, AT2G21420.1, AT2G22940.1, AT2G25360.1, AT2G25370.1, AT2G26130.1, AT2G26135.1, AT3G43180.1, AT3G43750.1, AT3G45460.1, AT3G45470.1, AT3G45480.1, AT3G45490.1, AT3G45500.1, AT3G45510.1, AT3G45525.1, AT3G45540.1, AT3G45555.1, AT3G45560.1, AT3G45570.1, AT3G45580.1, AT5G37560.1
OG0000399	AT2G24210.1, AT3G25810.1, AT3G25820.1, AT3G25830.1, AT4G16730.1, AT4G16740.1	r-XM_020354660.2, r-XM_020376808.2	r-NM_001376226.1, r-XM_013608747.3, r-XM_024777062.2, r-XM_024783892.2, r-XM_039828657.1, r-XM_039829032.1	r-XM_007132517.1, r-XM_007132518.1, r-XM_007132521.1, r-XM_007132522.1	transcript_KOM50335, transcript_KOM50438, transcript_KOM50444	Labpu11g002910.1
OG0000400	AT1G07770.1, AT2G39590.1, AT3G46040.1, AT5G59850.1	r-XM_020349529.2, r-XM_020362149.2, r-XM_020372274.2, r-XM_020381752.2	r-XM_013601880.3, r-XM_013602732.3, r-XM_013614417.3	r-XM_007147726.1, r-XM_007154103.1, r-XM_007154536.1, r-XM_007157102.1	transcript_KOM33595, transcript_KOM47694, transcript_KOM53478	Labpu02g000720.1, Labpu03g002160.1, Labpu03g005550.1, Labpu06g016580.4
OG0000401	AT1G06920.1, AT2G30400.1, AT5G01840.1, AT5G58360.1	r-XM_020354439.2, r-XM_020360987.2, r-XM_020364283.2, r-XM_020384351.2	r-XM_003615970.4, r-XM_013593785.3, r-XM_013599719.3	r-XM_007134626.1, r-XM_007140047.1, r-XM_007141988.1, r-XM_007146805.1	transcript_KOM37346, transcript_KOM47156, transcript_KOM57452	Labpu01g021300.1, Labpu06g024780.1, Labpu08g023040.1, Labpu10g016720.1
OG0000402	AT2G27040.1, AT5G21030.2, AT5G21150.1	r-XM_020359979.2, r-XM_020380159.2	r-XM_013605612.3, r-XM_024783906.2	r-XM_007141501.1, r-XM_007141502.1, r-XM_007146142.1	transcript_KOM25275, transcript_KOM27735, transcript_KOM46707, transcript_KOM54788	Labpu06g032590.1, Labpu07g024630.1, Labpu07g024640.1, Labpu08g018880.3, Labpu08g018890.1, Labpu08g018900.1, Labpu08g018910.1, Labpu08g018920.1
OG0000403	AT1G17010.1, AT1G17020.1, AT1G78550.1, AT4G25300.1, AT4G25310.1	r-XM_020352171.2, r-XM_020372163.2, r-XM_029270156.1, r-XM_029273188.1, r-XM_029273631.1	r-XM_013609028.2, r-XM_013609030.3, r-XM_013609032.3	r-XM_007149435.1, r-XM_007149436.1, r-XM_007149437.1	transcript_KOM42686, transcript_KOM42687	Labpu05g015420.1, Labpu05g015440.1, Labpu05g015450.1, Labpu05g015460.1
OG0000404	AT4G33260.1, AT4G33270.1, AT5G26900.1, AT5G26955.1, AT5G27080.1, AT5G27570.1, AT5G27945.1	r-XM_020352973.2, r-XM_020366003.2, r-XM_020372176.2, r-XM_020374547.2	r-XM_003600044.4, r-XM_003610828.4, r-XM_013594811.3	r-XM_007151781.1, r-XM_007156967.1, r-XM_007162945.1	transcript_KOM27650, transcript_KOM39551	Labpu02g001750.1, Labpu04g014230.1, Labpu06g007840.1
OG0000405	AT1G34020.2, AT4G09810.1, AT4G39390.1	r-XM_020383835.2, r-XM_029270796.1, r-XM_029271488.1, r-XM_029272820.1	r-XM_003602459.4, r-XM_024771651.2, r-XM_039829907.1	r-XM_007137517.1, r-XM_007143513.1, r-XM_007151908.1, r-XM_007159721.1	transcript_KOM30638, transcript_KOM35849, transcript_KOM40821, transcript_KOM55475	Labpu03g042440.1, Labpu04g013750.1, Labpu07g024290.2, Labpu09g015770.1
OG0000406	AT1G04430.1, AT3G23300.1, AT4G14360.2	r-XM_020348690.2, r-XM_020349204.2, r-XM_020367017.2, r-XM_029269571.1	r-XM_024772741.2, r-XM_024779603.2, r-XM_024781041.2	r-XM_007143798.1, r-XM_007144821.1, r-XM_007145800.1, r-XM_007162492.1	transcript_KOM30140, transcript_KOM33924, transcript_KOM35241, transcript_KOM35570	Labpu06g003960.1, Labpu07g000620.1, Labpu07g008350.1, Labpu07g020450.1
OG0000407	AT1G09180.1, AT1G56330.1, AT3G62560.1, AT4G02080.1	r-XM_020357532.2, r-XM_020370319.2, r-XM_020370320.2, r-XM_020384849.2, r-XM_020384873.2	r-XM_003594741.4, r-XM_003609704.4, r-XM_013595003.3	r-XM_007138918.1, r-XM_007154294.1, r-XM_007154295.1, r-XM_007163264.1	transcript_KOM29162, transcript_KOM33446, transcript_KOM33447, transcript_KOM39270	Labpu06g010530.1, Labpu09g000830.1
OG0000408	AT3G06720.2, AT4G16143.2, AT5G49305.2, AT5G52000.1	r-XM_020371102.2, r-XM_020380819.2, r-XM_029273474.1	r-XM_003591149.4, r-XM_003626128.3, r-XM_024776450.2	r-XM_007138904.1, r-XM_007144924.1, r-XM_007154279.1, r-XM_007163275.1	transcript_KOM29174, transcript_KOM33457, transcript_KOM35478, transcript_KOM39261	Labpu03g003560.1, Labpu06g010620.4, Labpu07g004450.1, Labpu09g000930.1
OG0000409	AT1G16980.1, AT1G17000.1, AT1G78580.1, AT4G27550.1, AT4G27565.1	r-XM_020358684.2, r-XM_020370929.2, r-XM_029269492.1, r-XM_029270559.1	r-XM_013609061.3, r-XM_024772452.2, r-XM_024774699.2	r-XM_007133265.1, r-XM_007149451.1, r-XM_007159448.1	transcript_KOM42695, transcript_KOM49533, transcript_KOM49534	Labpu03g039870.1, Labpu03g039880.1, Labpu05g015330.1, Labpu11g020500.1
OG0000410	AT1G15460.1, AT1G74810.4, AT4G32510.2, AT5G25430.1	r-XM_020349857.2, r-XM_020353369.2, r-XM_020368513.2	r-XM_039830923.1, r-XM_039830926.1, r-XM_039831143.1, r-XM_039831144.1, r-XM_039831856.1	r-XM_007136990.1, r-XM_007150643.1, r-XM_007161173.1	transcript_KOM25773, transcript_KOM41956, transcript_KOM44572, transcript_KOM44621	Labpu05g001020.1, Labpu08g009750.1, Labpu09g023370.1
OG0000411	AT3G63030.1, AT4G22745.1	r-XM_020355310.1	r-XM_003591564.4, r-XM_003619464.2, r-XM_013587913.2, r-XM_013596042.3, r-XM_024785624.2, r-XM_024786370.2, r-XM_039826738.1, r-XM_039826804.1, r-XM_039826805.1, r-XM_039826806.1, r-XM_039826807.1, r-XM_039826815.1, r-XM_039827171.1, r-XM_039835118.1, r-XM_039835122.1, r-XM_039835123.1	r-XM_007144527.1	transcript_KOM34975	Labpu07g007070.1
OG0000412	AT1G54580.1, AT1G54630.1, AT3G05020.1, AT4G25050.2, AT5G27200.1	r-XM_020352929.2, r-XM_020365366.2, r-XM_020371604.1, r-XM_029269998.1	r-XM_013607219.3, r-XM_013607220.3	r-XM_007147045.1, r-XM_007147796.1, r-XM_007154159.1	transcript_KOM33558, transcript_KOM52913, transcript_KOM53525, transcript_KOM55051	Labpu03g002530.1, Labpu06g016040.1, Labpu06g022600.1, Labpu07g018330.1
OG0000413	AT1G45215.1, AT1G45221.1, AT1G45223.1, AT1G57760.1, AT1G57775.1, AT1G57777.1, AT3G30383.1, AT3G30385.1, AT3G30387.1, AT3G44115.1, AT4G07515.1, AT4G08025.1, AT5G34881.1, AT5G34882.1, AT5G34883.1, AT5G34885.1, AT5G34887.1, AT5G34905.1, AT5G34908.1, AT5G42567.1, AT5G42955.1, AT5G42957.1
OG0000414	AT3G20290.1, AT4G05520.1	r-XM_020346508.1, r-XM_020365683.2, r-XM_020371647.2, r-XM_020375026.2	r-XM_003594119.4, r-XM_003610447.4, r-XM_003617583.4, r-XM_024778831.2	r-XM_007142269.1, r-XM_007145666.1, r-XM_007145668.1, r-XM_007147608.1, r-XM_007153938.1	transcript_KOM33677, transcript_KOM46552	Labpu03g001260.1, Labpu06g017620.2, Labpu07g001760.1, Labpu07g001780.1, Labpu08g016900.1
OG0000415	AT3G03050.1, AT4G38190.1, AT5G16910.1	r-XM_020358846.2, r-XM_020360609.2, r-XM_020374418.2, r-XM_029274798.1	r-XM_003612749.4, r-XM_013611461.3, r-XM_024782129.2	r-XM_007131461.1, r-XM_007141347.1, r-XM_007157006.1, r-XM_007158182.1	transcript_KOM27621, transcript_KOM45507, transcript_KOM46462, transcript_KOM51164	Labpu02g001530.1, Labpu02g009320.1, Labpu08g017810.1, Labpu11g011370.1
OG0000416	AT1G21210.1, AT1G21230.1, AT1G21240.1, AT1G21245.1, AT1G21250.1, AT1G21270.1, AT1G22720.1, AT3G25490.1	r-XM_020351864.2, r-XM_020377378.2	r-XM_003593226.4, r-XM_013605879.3, r-XM_013605880.3, r-XM_013605881.3, r-XM_013605883.2	r-XM_007137432.1, r-XM_007137436.1	transcript_KOM41495, transcript_KOM41501, transcript_KOM41536	Labpu09g018720.1, Labpu09g018730.1
OG0000417	AT1G18500.1, AT1G74040.1	r-XM_020351891.2, r-XM_020384715.2, r-XM_029268998.1, r-XM_029270704.1	r-XM_003592779.4, r-XM_013592616.3	r-XM_007134605.1, r-XM_007134608.1, r-XM_007140713.1, r-XM_007142577.1, r-XM_007142578.1, r-XM_007161646.1, r-XM_007161796.1	transcript_KOM36579, transcript_KOM38645	Labpu01g005920.5, Labpu01g006030.4, Labpu01g010810.1, Labpu07g031900.4, Labpu10g016230.1
OG0000418	AT1G19510.1, AT1G75250.1	r-XM_020353730.2, r-XM_020354780.2, r-XM_020362341.2, r-XM_020364434.2, r-XM_020375859.2, r-XM_020378386.2	r-XM_013606668.3, r-XM_013610653.3, r-XM_024777643.2	r-XM_007131766.1, r-XM_007136534.1, r-XM_007141338.1, r-XM_007160691.1	transcript_KOM42336, transcript_KOM46990, transcript_KOM50899, transcript_KOM51586	Labpu08g021430.1, Labpu09g027210.1, Labpu11g008920.1
OG0000419	AT1G09040.1, AT1G09050.1, AT1G55050.2	r-XM_020356110.2, r-XM_020375917.2, r-XM_020378670.2	r-XM_003626219.4, r-XM_013611625.3, r-XM_024771109.1, r-XM_024771117.2, r-XM_039827777.1, r-XM_039828226.1	r-XM_007140627.1, r-XM_007144875.1, r-XM_007146977.1	transcript_KOM37801, transcript_KOM52852, transcript_KOM54996, transcript_KOM54997	Labpu06g003360.1, Labpu06g023160.1, Labpu07g004010.1
OG0000420	AT1G48470.1, AT1G66200.3, AT3G17820.1, AT5G16570.1, AT5G37600.1	r-XM_020349640.2, r-XM_020372865.2, r-XM_020384042.2	r-XM_003600654.3, r-XM_003616215.3, r-XM_003619821.3	r-XM_007141861.1, r-XM_007141862.1, r-XM_007152598.1, r-XM_007163314.1	transcript_KOM39230, transcript_KOM47061, transcript_KOM54492	Labpu01g012070.1, Labpu04g003220.1, Labpu08g022070.1, Labpu08g022120.1
OG0000421	AT1G51100.1	r-XM_020379692.2	r-XM_003596585.3	r-XM_007149636.1	transcript_KOM43847	Labpu01g000920.1, Labpu01g000960.1, Labpu01g000980.1, Labpu05g009500.1, Labpu05g009510.1, Labpu05g010350.1, Labpu05g010570.1, Labpu05g010580.1, Labpu05g010590.1, Labpu05g010620.1, Labpu05g010630.1, Labpu05g010690.1, Labpu05g010730.1, Labpu05g010740.1, Labpu05g010810.1, Labpu05g010820.1, Labpu05g010840.1
OG0000422	AT3G09840.1, AT3G53230.1, AT5G03340.1	r-XM_020356266.2, r-XM_020359319.2, r-XM_020371006.2, r-XM_020375380.2, r-XM_020377772.2	r-XM_003625628.4, r-XM_013612715.3, r-XM_039831127.1	r-XM_007132245.1, r-XM_007137975.1, r-XM_007144295.1, r-XM_007163895.1	transcript_KOM28846, transcript_KOM35181, transcript_KOM35182, transcript_KOM40449	Labpu07g012380.1, Labpu07g015630.1, Labpu09g008740.1
OG0000423	AT3G47740.1, AT3G47750.1, AT3G47760.3, AT3G47770.2, AT3G47780.1, AT3G47790.1, AT5G61700.1, AT5G61740.1	r-XM_020350142.2, r-XM_020372142.2	r-XM_003608994.4, r-XM_013602437.3, r-XM_013603924.3, r-XM_024781886.2, r-XM_039832807.1	r-XM_007138142.1, r-XM_007155264.1	transcript_KOM33260, transcript_KOM56464, transcript_KOM56465	Labpu03g011480.1, Labpu09g007270.1
OG0000424	AT3G16960.1, AT3G16970.1, AT3G17080.1, AT5G12060.1, AT5G12070.1		r-XM_013612412.2	r-XM_007132608.1, r-XM_007132695.1, r-XM_007132701.1, r-XM_007132702.1, r-XM_007133248.1, r-XM_007133251.1, r-XM_007133278.1, r-XM_007133287.1, r-XM_007139784.1, r-XM_007141162.1, r-XM_007151991.1, r-XM_007163902.1, r-XM_007163906.1, r-XM_007163907.1, r-XM_007163908.1		Labpu01g019470.1
OG0000425	AT3G11910.1, AT5G06600.1	r-XM_020355340.2, r-XM_020366608.2, r-XM_020370509.2, r-XM_029269697.1	r-XM_003601309.4, r-XM_003616958.4, r-XM_024775561.2	r-XM_007141546.1, r-XM_007144133.1, r-XM_007145316.1, r-XM_007145973.1, r-XM_007149172.1	transcript_KOM34454, transcript_KOM46740, transcript_KOM53379	Labpu06g034820.1, Labpu07g016650.1, Labpu07g021710.1, Labpu08g019240.1, Labpu10g017140.1
OG0000426	AT5G28885.1		r-XM_003595773.3, r-XM_024771099.1, r-XM_024775806.2, r-XM_024777767.2, r-XM_024780547.2, r-XM_024785362.2, r-XM_039827053.1, r-XM_039828022.1, r-XM_039828850.1, r-XM_039829169.1, r-XM_039829416.1, r-XM_039830140.1, r-XM_039830206.1, r-XM_039831424.1, r-XM_039831458.1, r-XM_039832000.1, r-XM_039832001.1, r-XM_039832521.1, r-XM_039832569.1, r-XM_039833401.1			Labpu09g018050.1
OG0000427		r-XM_020375250.2, r-XM_029269216.1, r-XM_029269217.1, r-XM_029269218.1	r-XM_003626731.4, r-XM_003626736.4, r-XM_013588489.3, r-XM_013588490.3, r-XM_024773415.2, r-XM_039828530.1	r-XM_007134310.1, r-XM_007134311.1, r-XM_007134312.1, r-XM_007134313.1, r-XM_007134314.1, r-XM_007151308.1	transcript_KOM47297, transcript_KOM58562, transcript_KOM58564	Labpu10g009520.1, Labpu10g009530.1, Labpu10g009540.1
OG0000428		r-XM_020350297.1, r-XM_020351476.1, r-XM_020351840.1, r-XM_020352011.1, r-XM_020352762.1, r-XM_020352763.1, r-XM_020352931.1, r-XM_020352978.1, r-XM_020353238.1, r-XM_020353471.1, r-XM_020353498.1, r-XM_020353499.1, r-XM_020353500.1, r-XM_020353636.1, r-XM_020353723.1, r-XM_020353754.1, r-XM_020353755.1, r-XM_020353789.1, r-XM_020368623.1, r-XM_020368627.1, r-XM_020380955.1		r-XM_007143901.1
OG0000429		r-XM_020346818.2, r-XM_020350433.1, r-XM_020351203.2, r-XM_020352413.2, r-XM_020353157.2, r-XM_020355306.2, r-XM_020356098.2, r-XM_020360492.2, r-XM_020362600.2, r-XM_020363165.1, r-XM_020368134.2, r-XM_020373129.2, r-XM_020373681.2, r-XM_020374469.2, r-XM_029271990.1, r-XM_029272597.1		r-XM_007134246.1, r-XM_007138722.1, r-XM_007144137.1, r-XM_007149026.1, r-XM_007163893.1		Labpu07g017600.1
OG0000430		r-XM_020347528.1, r-XM_020347905.1, r-XM_020347951.1, r-XM_020349731.1, r-XM_020349777.1, r-XM_020351426.1, r-XM_020351683.1, r-XM_020351814.1, r-XM_020353313.1, r-XM_020353482.1, r-XM_020353799.1, r-XM_020364115.1, r-XM_020367860.1, r-XM_020369649.1, r-XM_020373640.1, r-XM_020373915.1, r-XM_020374301.1, r-XM_020375466.1, r-XM_020377636.1, r-XM_020379673.1, r-XM_020379674.1, r-XM_020383170.1
OG0000431		r-XM_020353447.2, r-XM_020356941.2, r-XM_020357330.2, r-XM_020357717.2, r-XM_020357921.2, r-XM_020375232.2		r-XM_007161297.1, r-XM_007162150.1, r-XM_007162152.1, r-XM_007162156.1, r-XM_007162160.1, r-XM_007162162.1, r-XM_007162163.1	transcript_KOM38778, transcript_KOM38779, transcript_KOM38788, transcript_KOM38792, transcript_KOM40553	Labpu01g003050.1, Labpu01g003060.1, Labpu01g003080.1, Labpu01g003090.1
OG0000432		r-XM_020350315.2, r-XM_020350319.2, r-XM_020353530.2, r-XM_020370240.2, r-XM_020370242.2, r-XM_020383158.2, r-XM_029268705.1, r-XM_029273121.1, r-XM_029273123.1	r-XM_013590154.3, r-XM_013590155.3, r-XM_039827172.1, r-XM_039829339.1	r-XM_007133022.1, r-XM_007133023.1, r-XM_007133025.1, r-XM_007133093.1	transcript_KOM49384	Labpu11g017330.1, Labpu11g017350.1, Labpu11g017430.1, Labpu11g017660.1
OG0000433		r-XM_020346988.1, r-XM_020346995.2	r-XM_003591205.1, r-XM_003605286.1, r-XM_003614237.1, r-XM_003614238.2, r-XM_013611194.1, r-XM_013611238.2, r-XM_013613374.3, r-XM_013613375.1, r-XM_013613377.1, r-XM_013613818.3, r-XM_013613822.3, r-XM_013613845.1	r-XM_007144985.1, r-XM_007144987.1	transcript_KOM35417	Labpu07g005060.1, Labpu07g010130.1, Labpu07g010330.1, Labpu07g010430.1, Labpu07g010440.1
OG0000434		r-XM_029274968.1	r-XM_003598734.4	r-XM_007134567.1, r-XM_007134568.1, r-XM_007134574.1, r-XM_007134584.1, r-XM_007143550.1	transcript_KOM57503, transcript_KOM57682, transcript_KOM57888, transcript_KOM57947, transcript_KOM57953, transcript_KOM57973, transcript_KOM57982, transcript_KOM57983, transcript_KOM58013	Labpu10g014320.1, Labpu10g014330.1, Labpu10g014460.1, Labpu10g014700.1, Labpu10g014720.1, Labpu10g014730.1
OG0000435		r-XM_020351721.2, r-XM_020351723.2, r-XM_020367430.2, r-XM_029272257.1	r-XM_003595003.4, r-XM_003597988.4, r-XM_013588011.3, r-XM_013604198.3, r-XM_013613198.3, r-XM_024782291.2	r-XM_007138581.1, r-XM_007144057.1, r-XM_007148550.1, r-XM_007156430.1	transcript_KOM31533, transcript_KOM42916, transcript_KOM52449	Labpu03g030970.1, Labpu05g021100.2, Labpu07g021150.2, Labpu07g021480.1, Labpu09g004120.1
OG0000436		r-XM_020378435.2	r-XM_003593346.3, r-XM_003600056.4, r-XM_003619664.4, r-XM_013604873.3, r-XM_013605062.3, r-XM_013605064.3, r-XM_013605066.3, r-XM_039827075.1, r-XM_039827180.1, r-XM_039831378.1, r-XM_039831379.1, r-XM_039831380.1, r-XM_039831627.1, r-XM_039831633.1, r-XM_039832351.1, r-XM_039832352.1, r-XM_039832353.1	r-XM_007148225.1, r-XM_007148226.1	transcript_KOM53883	Labpu06g012470.2
OG0000437			r-XM_024770339.2, r-XM_024770966.2, r-XM_024773123.2, r-XM_024773914.2, r-XM_024774259.1, r-XM_024774912.2, r-XM_024776417.2, r-XM_024778963.1, r-XM_024778987.2, r-XM_024779020.2, r-XM_024780491.1, r-XM_024780777.2, r-XM_024783175.2, r-XM_024784119.1, r-XM_024784136.2, r-XM_024784858.1, r-XM_024784999.2, r-XM_024786586.1, r-XM_039827116.1, r-XM_039829182.1, r-XM_039833574.1, r-XM_039834673.1
OG0000438				r-XM_007151002.1, r-XM_007151003.1, r-XM_007151004.1, r-XM_007151005.1, r-XM_007151008.1, r-XM_007151009.1, r-XM_007151015.1, r-XM_007151016.1, r-XM_007151017.1, r-XM_007151018.1, r-XM_007151019.1, r-XM_007151020.1, r-XM_007151022.1, r-XM_007151023.1, r-XM_007151049.1, r-XM_007151214.1, r-XM_007151258.1, r-XM_007151259.1, r-XM_007151972.1	transcript_KOM56850, transcript_KOM56851, transcript_KOM56852
OG0000439					transcript_KOM25885, transcript_KOM26109, transcript_KOM27114, transcript_KOM27810, transcript_KOM32304, transcript_KOM32934, transcript_KOM35655, transcript_KOM36365, transcript_KOM37104, transcript_KOM40586, transcript_KOM41399, transcript_KOM41829, transcript_KOM42673, transcript_KOM45668, transcript_KOM45703, transcript_KOM47253, transcript_KOM49989, transcript_KOM50465, transcript_KOM52488, …
OG0000440	AT1G29005.1, AT1G33710.1, AT1G34440.1, AT1G43730.1, AT1G44941.1, AT1G50080.1, AT1G60720.1, AT2G02520.1, AT2G11035.1, AT2G19146.1, AT3G25720.1, AT3G25727.1, AT3G27590.1, AT4G04650.1, AT4G05095.1, AT4G10613.1, AT5G11565.1, AT5G16486.1, AT5G18880.1, AT5G28615.1, AT5G59060.1
OG0000441	AT2G23900.1, AT3G48950.1	r-XM_020351550.1, r-XM_020353653.2, r-XM_020354391.2, r-XM_020364571.2	r-XM_003592152.3, r-XM_003592153.4, r-XM_024773937.2, r-XM_039828085.1, r-XM_039831290.1	r-XM_007143405.1, r-XM_007151390.1, r-XM_007151391.1, r-XM_007152123.1	transcript_KOM35928, transcript_KOM47256, transcript_KOM48313, transcript_KOM55154, transcript_KOM56346	Labpu07g025350.2
OG0000442	AT2G42760.1	r-XM_020347930.2, r-XM_020360221.2, r-XM_020376772.2, r-XM_020381566.2	r-XM_003596661.4, r-XM_003607573.4, r-XM_003629758.4, r-XM_024775790.2	r-XM_007132762.1, r-XM_007147951.1, r-XM_007149663.1, r-XM_007159416.1	transcript_KOM30887, transcript_KOM43804, transcript_KOM50056, transcript_KOM53655	Labpu03g039550.1, Labpu05g008990.1, Labpu06g014730.5, Labpu11g015880.1
OG0000443	AT2G24170.1, AT5G10840.1, AT5G25100.2	r-XM_020347888.2, r-XM_020367041.2, r-XM_020373673.2, r-XM_020382285.2	r-XM_003588812.4, r-XM_003603243.4	r-XM_007136877.1, r-XM_007138330.1, r-XM_007154819.1, r-XM_007161022.1	transcript_KOM29442, transcript_KOM32882, transcript_KOM42071, transcript_KOM48795	Labpu03g007840.3, Labpu08g010980.1, Labpu09g002340.1, Labpu09g024270.3
OG0000444	AT2G19500.1, AT4G29740.2	r-XM_020351297.2, r-XM_020361113.2, r-XM_020362386.1, r-XM_020370055.2, r-XM_020380571.2, r-XM_020380579.2, r-XM_020380581.2, r-XM_029273108.1, r-XM_029274862.1, r-XM_029274863.1	r-XM_003595131.3, r-XM_013603029.3	r-XM_007138659.1, r-XM_007154591.1	transcript_KOM29617, transcript_KOM39899	Labpu03g005950.1, Labpu09g004800.1, Labpu09g004810.1
OG0000445	AT1G28290.1, AT2G33790.1, AT2G34700.1	r-XM_020350611.2	r-XM_003604693.4, r-XM_003609873.4, r-XM_003614252.1, r-XM_003619086.3, r-XM_013600173.3, r-XM_013600820.1, r-XM_013601569.3, r-XM_013601570.3, r-XM_013603459.1, r-XM_013612372.3, r-XM_024773128.1, r-XM_024777177.2, r-XM_039826949.1, r-XM_039833925.1	r-XM_007159270.1	transcript_KOM31035	Labpu03g038550.2
OG0000446	AT1G05990.1, AT2G43290.1, AT3G07490.1, AT3G59440.1, AT3G59450.1, AT4G03290.1	r-XM_020358243.2, r-XM_020368024.2, r-XM_029270936.1	r-XM_003597469.4, r-XM_003624941.3, r-XM_013600845.3	r-XM_007131884.1, r-XM_007150368.1, r-XM_007162025.1	transcript_KOM38730, transcript_KOM44447, transcript_KOM50812	Labpu01g004630.1, Labpu05g003180.1, Labpu11g008010.1
OG0000447	AT2G27180.1, AT3G11690.1, AT5G06380.1	r-XM_020369765.1, r-XM_020377533.1, r-XM_020378638.2, r-XM_020382827.2	r-XM_013594806.2, r-XM_013600238.3, r-XM_013612324.2, r-XM_024776204.2	r-XM_007132455.1, r-XM_007145702.1, r-XM_007145848.1, r-XM_007149936.1, r-XM_007162943.1	transcript_KOM34028, transcript_KOM39553, transcript_KOM44026, transcript_KOM50470	Labpu11g003390.1
OG0000448	AT2G39870.1, AT3G54000.1, AT3G55690.1	r-XM_020347431.2, r-XM_020349151.2, r-XM_020376570.2, r-XM_020381444.2	r-XM_003600765.4, r-XM_003616483.4, r-XM_013587794.3	r-XM_007140390.1, r-XM_007141756.1, r-XM_007163429.1	transcript_KOM38109, transcript_KOM39148, transcript_KOM46628, transcript_KOM46955	Labpu01g011240.1, Labpu01g023510.1, Labpu08g021070.1, Labpu10g012340.1
OG0000449	AT2G45660.1, AT4G11880.1, AT4G22950.1, AT5G62165.2	r-XM_020363928.2, r-XM_020370443.2, r-XM_029270635.1, r-XM_029271810.1	r-XM_013589530.3, r-XM_024769868.2, r-XM_024772066.2, r-XM_024782925.2	r-XM_007134872.1, r-XM_007139904.1, r-XM_007155513.1	transcript_KOM32662, transcript_KOM37227, transcript_KOM57407	Labpu01g020320.1, Labpu03g013690.1, Labpu10g000680.1
OG0000450	AT1G66852.1, AT1G66855.1, AT1G66870.2, AT2G29735.1, AT4G09090.1, AT4G09462.1, AT4G09464.1, AT4G09465.1, AT4G09466.1, AT4G09467.1, AT4G16165.1, AT5G53600.1, AT5G53610.1, AT5G63225.1, AT5G63230.1, AT5G63240.1, AT5G63250.1		r-XM_003629637.1	r-XM_007156427.1		Labpu03g030950.1, Labpu03g030960.1
OG0000451	AT2G02850.1	r-XM_020349099.2, r-XM_020349103.2, r-XM_020352051.2	r-XM_003629922.4, r-XM_003629945.4, r-XM_013605909.3, r-XM_013605912.3, r-XM_013608147.3, r-XM_013608150.2	r-XM_007137453.1, r-XM_007148425.1, r-XM_007159533.1, r-XM_007159534.1	transcript_KOM28718, transcript_KOM41474, transcript_KOM54044	Labpu01g012380.1, Labpu03g040670.1, Labpu03g040680.1, Labpu09g018560.1
OG0000452	AT2G15480.2, AT4G34131.1, AT4G34135.1, AT4G34138.1	r-XM_020381035.2, r-XM_020381046.2, r-XM_020381047.2	r-XM_003628728.3, r-XM_013601416.2, r-XM_024772938.1, r-XM_024781838.2	r-XM_007153511.1, r-XM_007153512.1, r-XM_007157664.1, r-XM_007157665.1	transcript_KOM52041, transcript_KOM52044, transcript_KOM52047	Labpu03g032590.1, Labpu03g032600.1, Labpu03g032610.1
OG0000453	AT2G29130.1, AT5G60020.1	r-XM_020350586.2, r-XM_020354101.2, r-XM_020368825.2, r-XM_020384644.2	r-XM_003622899.4, r-XM_003622993.4, r-XM_013593335.3	r-XM_007140236.1, r-XM_007140238.1, r-XM_007150283.1	transcript_KOM37984, transcript_KOM44309	Labpu01g024380.2, Labpu01g024390.1, Labpu01g024400.1, Labpu01g024410.1, Labpu01g024420.1, Labpu05g003900.2, Labpu11g007130.1
OG0000454	AT2G42520.2, AT3G58510.2, AT3G58570.1	r-XM_020350499.2, r-XM_020350500.2, r-XM_020350501.2, r-XM_020371847.2, r-XM_020379739.2, r-XM_029269821.1	r-XM_003601577.4, r-XM_013612279.3	r-XM_007145651.1, r-XM_007159335.1, r-XM_007163775.1	transcript_KOM27529, transcript_KOM30970, transcript_KOM34073, transcript_KOM52357	Labpu03g039000.1, Labpu06g000130.1, Labpu07g001860.3
OG0000455	AT2G25760.2, AT3G13670.1	r-XM_020363710.2, r-XM_020372316.2, r-XM_020375841.2, r-XM_020383429.2	r-XM_003588380.4, r-XM_003620965.4, r-XM_024779787.2	r-XM_007135577.1, r-XM_007137178.1, r-XM_007139052.1, r-XM_007161466.1	transcript_KOM27390, transcript_KOM28469, transcript_KOM41872, transcript_KOM48428	Labpu01g013510.1, Labpu08g008120.1, Labpu09g021840.1, Labpu10g006170.1
OG0000456	AT2G27550.1, AT5G03840.1, AT5G62040.1	r-XM_020346407.2, r-XM_020382579.2, r-XM_029272335.1	r-XM_003596752.3, r-XM_003625760.4, r-XM_013587882.3, r-XM_013612549.3	r-XM_007145261.1, r-XM_007150016.1, r-XM_007152257.1, r-XM_007162828.1	transcript_KOM39036, transcript_KOM44085, transcript_KOM54967	Labpu04g006110.2, Labpu05g005990.2, Labpu06g006850.2, Labpu07g015780.1
OG0000457	AT3G50500.2, AT4G33950.1, AT5G66880.1	r-XM_020360791.2, r-XM_020361044.2, r-XM_020377197.2, r-XM_020378879.2	r-XM_003629519.4, r-XM_013598055.3, r-XM_013601435.3, r-XM_013611245.3	r-XM_007153103.1, r-XM_007155898.1, r-XM_007156466.1, r-XM_007156776.1	transcript_KOM29564, transcript_KOM31941	Labpu02g006330.1, Labpu02g021860.5, Labpu03g017610.1, Labpu03g032030.2
OG0000458	AT1G03210.2, AT4G02850.1, AT4G02860.1	r-XM_020371097.2, r-XM_020375406.2, r-XM_029273533.1	r-XM_003590624.4, r-XM_003590626.3, r-XM_013602389.3, r-XM_013612641.3, r-XM_013612643.3, r-XM_013612644.3, r-XM_039828304.1	r-XM_007144555.1, r-XM_007144557.1, r-XM_007150075.1	transcript_KOM35002, transcript_KOM35003, transcript_KOM44138	Labpu05g005470.1, Labpu07g007310.1
OG0000459	AT4G38540.1, AT5G05320.1	r-XM_020355278.2, r-XM_020356448.2, r-XM_020357814.2	r-XM_013613809.3, r-XM_013614880.3, r-XM_013614881.3, r-XM_024772322.2, r-XM_024772355.2	r-XM_007142725.1, r-XM_007142729.1, r-XM_007142747.1, r-XM_007142748.1	transcript_KOM36401, transcript_KOM36402, transcript_KOM36420, transcript_KOM36422, transcript_KOM36423	Labpu07g030510.1, Labpu07g030520.2
OG0000460	AT4G33790.1	r-XM_020348505.2, r-XM_020348506.2, r-XM_020353194.2, r-XM_020358469.2, r-XM_029269462.1, r-XM_029271362.1	r-XM_003596733.4, r-XM_003596735.4, r-XM_003606115.3, r-XM_013600388.3	r-XM_007132350.1, r-XM_007150025.1, r-XM_007150026.1	transcript_KOM44093, transcript_KOM44094	Labpu05g005920.1, Labpu05g005930.3, Labpu11g004280.1, Labpu11g004300.1, Labpu11g004310.1
OG0000461	AT1G75390.1, AT4G34590.1	r-XM_020347728.2, r-XM_020358951.2, r-XM_020382733.2	r-XM_003603923.3, r-XM_003606932.4, r-XM_013610693.3	r-XM_007131738.1, r-XM_007135891.1, r-XM_007160662.1	transcript_KOM25975, transcript_KOM26299, transcript_KOM29371, transcript_KOM42320, transcript_KOM49096, transcript_KOM50248, transcript_KOM50919, transcript_KOM55415	Labpu08g013860.1, Labpu11g009120.1
OG0000462	AT4G33070.1, AT5G01320.1, AT5G01330.1, AT5G54960.1	r-XM_020380124.2, r-XM_020383109.2, r-XM_029268925.1	r-XM_003593196.4, r-XM_003593686.4, r-XM_003604689.3, r-XM_003614175.4, r-XM_003623270.4, r-XM_024770495.2	r-XM_007134746.1, r-XM_007140173.1, r-XM_007148003.1	transcript_KOM53700	Labpu01g022250.1, Labpu06g011680.1, Labpu06g014210.1, Labpu10g013860.1
OG0000463	AT4G25433.1, AT5G62150.1	r-XM_020349564.2, r-XM_020354517.2, r-XM_020364124.1	r-XM_003628060.3, r-XM_013589506.1, r-XM_013589509.3, r-XM_039829936.1	r-XM_007134890.1, r-XM_007139855.1, r-XM_007143302.1, r-XM_007163861.1	transcript_KOM36010, transcript_KOM37126, transcript_KOM54934, transcript_KOM57387	Labpu01g019880.2, Labpu04g005790.1, Labpu07g026100.1, Labpu10g000810.1
OG0000464	AT1G16060.1, AT1G79700.2	r-XM_020376698.2, r-XM_020382196.2, r-XM_029270164.1, r-XM_029274098.1	r-XM_003610213.4, r-XM_024776731.2, r-XM_024782562.2	r-XM_007138348.1, r-XM_007142050.1, r-XM_007150762.1, r-XM_007154791.1	transcript_KOM32853, transcript_KOM40016, transcript_KOM44669, transcript_KOM47283	Labpu03g007500.2, Labpu05g001210.1, Labpu08g023550.1, Labpu09g002500.1
OG0000465	AT1G22900.1, AT1G65870.1, AT5G42500.1, AT5G42510.1	r-XM_020355338.2, r-XM_020357427.2, r-XM_020357809.2, r-XM_020358163.2		r-XM_007162294.1, r-XM_007162295.1, r-XM_007162296.1, r-XM_007162297.1, r-XM_007162299.1	transcript_KOM38865, transcript_KOM38867, transcript_KOM38868	Labpu01g001640.1, Labpu01g001660.1, Labpu01g001670.1, Labpu03g003440.1, Labpu03g003480.1
OG0000466	AT1G28695.1, AT1G28700.1, AT1G28710.3	r-XM_020346236.2, r-XM_020349580.2, r-XM_020350444.2, r-XM_020353535.2, r-XM_020354848.2, r-XM_029269664.1	r-XM_003590054.4, r-XM_013588446.3, r-XM_013588447.3, r-XM_024772291.1	r-XM_007134333.1, r-XM_007134334.1, r-XM_007134335.1	transcript_KOM58582, transcript_KOM58583	Labpu10g009320.2, Labpu10g009330.1, Labpu10g009340.1
OG0000467	AT1G61660.7, AT3G20640.1	r-XM_020367031.2, r-XM_020378430.2, r-XM_020382391.2, r-XM_029269096.1	r-XM_003593355.4, r-XM_003596496.4, r-XM_013590216.3	r-XM_007133057.1, r-XM_007148218.1, r-XM_007149605.1, r-XM_007159161.1	transcript_KOM31148, transcript_KOM43719, transcript_KOM49478, transcript_KOM53877	Labpu03g037540.1, Labpu05g010190.1, Labpu06g012510.1, Labpu11g017080.1
OG0000468	AT1G76680.2, AT1G76690.1	r-XM_020374435.2	r-XM_003610710.4, r-XM_003610711.4, r-XM_003610719.4, r-XM_003610721.4, r-XM_003610830.4, r-XM_039834787.1	r-XM_007156107.1, r-XM_007157041.1, r-XM_007157042.1, r-XM_007157043.1	transcript_KOM27594, transcript_KOM27596, transcript_KOM27597, transcript_KOM27599, transcript_KOM40395	Labpu02g001220.2, Labpu02g001230.1, Labpu02g001240.1
OG0000469	AT1G12990.1, AT1G67880.1, AT3G01620.1, AT3G27540.1, AT5G14480.1	r-XM_020347780.2, r-XM_020352690.2, r-XM_020382461.2	r-XM_003602556.3, r-XM_013591295.3, r-XM_013592639.3	r-XM_007150851.1, r-XM_007159641.1, r-XM_007163616.1	transcript_KOM30748, transcript_KOM39712, transcript_KOM56955	Labpu01g009390.1, Labpu03g041290.1, Labpu04g020430.1, Labpu06g001460.4
OG0000470	AT1G67090.1, AT5G38410.3, AT5G38420.1, AT5G38430.1	r-XM_020366718.2, r-XM_020370864.2	r-XM_003618688.4, r-XM_013591996.3, r-XM_013591997.3, r-XM_013592001.2, r-XM_013592003.3, r-XM_013592004.3	r-XM_007151588.1, r-XM_007151589.1, r-XM_007151709.1, r-XM_007151710.1	transcript_KOM56109, transcript_KOM56112	Labpu04g015580.1, Labpu04g015590.1, Labpu04g015600.1
OG0000471	AT1G66140.1	r-XM_020346964.2, r-XM_020357180.2, r-XM_020366754.2, r-XM_020384289.2	r-XM_013611191.3, r-XM_024778195.2, r-XM_039829258.1, r-XM_039834062.1	r-XM_007141876.1, r-XM_007153132.1, r-XM_007158732.1, r-XM_007163301.1	transcript_KOM25050, transcript_KOM30407, transcript_KOM39241, transcript_KOM47074	Labpu02g021550.1, Labpu03g034270.1, Labpu06g010870.1, Labpu08g022260.1
OG0000472	AT1G04270.1, AT5G09490.1, AT5G09500.1, AT5G09510.1, AT5G43640.1	r-XM_020352210.2, r-XM_020365337.2, r-XM_020375100.2, r-XM_029270364.1	r-XM_003607238.4, r-XM_003630879.4, r-XM_013613118.3	r-XM_007144640.1, r-XM_007154018.1, r-XM_007160357.1	transcript_KOM26848, transcript_KOM33649, transcript_KOM35103	Labpu03g000660.6, Labpu03g047710.1, Labpu07g007800.1
OG0000473	AT5G52400.1	r-XM_020353072.2, r-XM_020354362.1, r-XM_020354654.2, r-XM_020365411.2, r-XM_020366300.2	r-XM_003592229.4, r-XM_003592230.3, r-XM_003619913.4, r-XM_013587816.3, r-XM_013612931.3, r-XM_039835022.1	r-XM_007143364.1, r-XM_007143365.1, r-XM_007152193.1	transcript_KOM35959, transcript_KOM35960, transcript_KOM55101	Labpu04g006600.1, Labpu07g025630.1, Labpu07g025640.1
OG0000474	AT5G20940.1, AT5G20950.3	r-XM_020355008.2, r-XM_020355856.2, r-XM_020369424.2, r-XM_029270165.1, r-XM_029270242.1, r-XM_029270504.1	r-XM_003601302.4, r-XM_013596114.3	r-XM_007141543.1, r-XM_007145515.1, r-XM_007151421.1	transcript_KOM34168, transcript_KOM46736, transcript_KOM55741, transcript_KOM57501	Labpu04g016810.1, Labpu04g016840.1, Labpu07g017540.1, Labpu08g019210.3
OG0000475	AT5G09390.1	r-XM_020366866.2	r-XM_003593147.4, r-XM_024784174.2	r-XM_007148354.1	transcript_KOM25617, transcript_KOM26026, transcript_KOM26027, transcript_KOM26369, transcript_KOM49646, transcript_KOM52184, transcript_KOM53983, transcript_KOM54531, transcript_KOM55398, transcript_KOM56095, transcript_KOM56199, transcript_KOM56200, transcript_KOM56667, transcript_KOM57240, transcript_KOM57348	Labpu06g011390.1
OG0000476		r-XM_020347436.1, r-XM_020349169.1, r-XM_020352477.1, r-XM_020355620.1, r-XM_020356039.1, r-XM_020356185.1, r-XM_020360733.1, r-XM_020360738.1, r-XM_020366861.1, r-XM_020368682.1, r-XM_020369917.1, r-XM_020372258.1, r-XM_020376911.1, r-XM_020384187.1, r-XM_029269600.1, r-XM_029270392.1, r-XM_029271685.1, r-XM_029272632.1, r-XM_029273347.1, r-XM_029275141.1		r-XM_007151758.1
OG0000477		r-XM_020360986.2, r-XM_020369357.2, r-XM_020384311.1, r-XM_020384315.2, r-XM_020384316.2, r-XM_029271601.1	r-XM_003598968.4, r-XM_003613271.1, r-XM_024783483.2, r-XM_024783942.2, r-XM_024784519.2, r-XM_039834252.1	r-XM_007157440.1, r-XM_007157443.1	transcript_KOM26495	Labpu02g019620.1, Labpu02g019630.1, Labpu02g019640.1, Labpu02g019670.1, Labpu02g020370.1, Labpu09g010180.1
OG0000478		r-XM_020346445.2, r-XM_020360427.2, r-XM_020360510.2, r-XM_029271702.1, r-XM_029271703.1	r-XM_003612671.4, r-XM_024783462.2, r-XM_024783508.2, r-XM_024784427.2, r-XM_024784731.1, r-XM_024785827.2, r-XM_039834138.1, r-XM_039834642.1	r-XM_007158169.1, r-XM_007158176.1, r-XM_007158177.1	transcript_KOM45494	Labpu02g009360.1, Labpu02g009380.1, Labpu02g009390.1, Labpu08g024190.1
OG0000479		r-XM_020380155.2, r-XM_020380160.2, r-XM_020380166.2	r-XM_013595632.3, r-XM_024785505.2	r-XM_007151286.1, r-XM_007151290.1, r-XM_007151294.1, r-XM_007151295.1, r-XM_007151296.1, r-XM_007151297.1, r-XM_007151298.1, r-XM_007151301.1, r-XM_007151307.1	transcript_KOM56502, transcript_KOM56504, transcript_KOM56505, transcript_KOM56506, transcript_KOM56514	Labpu04g017690.1, Labpu04g017780.1
OG0000480		r-XM_020356178.2, r-XM_020383361.2, r-XM_029268748.1, r-XM_029269170.1, r-XM_029269535.1, r-XM_029270126.1, r-XM_029270132.1, r-XM_029270268.1, r-XM_029270269.1, r-XM_029270270.1, r-XM_029272623.1, r-XM_029273090.1, r-XM_029273151.1, r-XM_029273202.1		r-XM_007146387.1, r-XM_007146432.1		Labpu04g017660.1, Labpu04g017670.1, Labpu04g017680.1, Labpu06g028320.1, Labpu11g019570.1
OG0000481		r-XM_020347270.2, r-XM_020349409.2, r-XM_020350812.2, r-XM_020352371.2, r-XM_020353015.2, r-XM_020353335.2, r-XM_020377306.2	r-XM_003622586.4, r-XM_013586959.3, r-XM_013587394.3, r-XM_013587396.3, r-XM_024772352.2, r-XM_024774582.2	r-XM_007140709.1, r-XM_007140711.1	transcript_KOM38311, transcript_KOM38313, transcript_KOM38315	Labpu01g010830.1, Labpu01g010850.1, Labpu01g010860.1
OG0000482		r-XM_020357593.2	r-XM_003626569.4, r-XM_013586267.3, r-XM_013590646.3, r-XM_039828512.1, r-XM_039828588.1, r-XM_039829131.1, r-XM_039829292.1, r-XM_039829294.1	r-XM_007138964.1, r-XM_007138965.1, r-XM_007138966.1, r-XM_007138967.1, r-XM_007138968.1, r-XM_007138969.1, r-XM_007138970.1, r-XM_007138972.1, r-XM_007163819.1	transcript_KOM29121, transcript_KOM29122	Labpu09g000410.1
OG0000483		r-XM_020348654.2, r-XM_020353214.2, r-XM_020364119.2, r-XM_020379783.2, r-XM_029272077.1, r-XM_029272515.1	r-XM_024771992.2, r-XM_024772861.2, r-XM_024773790.2	r-XM_007135078.1	transcript_KOM29494, transcript_KOM55446, transcript_KOM57255, transcript_KOM57256, transcript_KOM57259, transcript_KOM57262, transcript_KOM57986	Labpu10g002150.1, Labpu10g002160.1, Labpu10g002540.1, Labpu10g002550.1
OG0000484		r-XM_020354073.2, r-XM_020371520.2, r-XM_020373323.2, r-XM_020384158.2, r-XM_029268892.1	r-XM_003589691.4, r-XM_003591307.3, r-XM_024783317.2	r-XM_007145050.1, r-XM_007145052.1, r-XM_007152997.1, r-XM_007152998.1, r-XM_007154250.1, r-XM_007161456.1	transcript_KOM46119, transcript_KOM46120	Labpu02g021610.1, Labpu02g022790.4, Labpu02g022800.1, Labpu07g005620.1, Labpu07g005640.3
OG0000485		r-XM_020366867.1, r-XM_020367388.2, r-XM_020369601.1, r-XM_020373126.2, r-XM_020375461.1	r-XM_039831945.1	r-XM_007145974.1, r-XM_007146054.1, r-XM_007146265.1, r-XM_007146266.1, r-XM_007146267.1	transcript_KOM26444, transcript_KOM26447, transcript_KOM54737, transcript_KOM54760, transcript_KOM54761, transcript_KOM54764	Labpu06g030670.1, Labpu06g030680.1, Labpu06g030700.1, Labpu06g030910.1
OG0000486			r-XM_003595908.2, r-XM_024770803.1, r-XM_024770831.1, r-XM_024771113.1, r-XM_024774370.2, r-XM_024774957.1, r-XM_024781530.2, r-XM_024782787.1, r-XM_024784787.1, r-XM_024786459.1, r-XM_039827030.1, r-XM_039827034.1, r-XM_039827042.1, r-XM_039827043.1, r-XM_039827130.1, r-XM_039827131.1, r-XM_039829047.1, r-XM_039831039.1, r-XM_039832295.1, r-XM_039832682.1, r-XM_039833466.1
OG0000487			r-XM_003589333.4, r-XM_003615673.4, r-XM_003615696.4, r-XM_003615701.3, r-XM_003623467.4, r-XM_024780827.2, r-XM_024782407.2, r-XM_024783053.2, r-XM_024783372.2, r-XM_024783948.2, r-XM_024784275.2, r-XM_024784674.1, r-XM_024785106.2, r-XM_039833418.1, r-XM_039834233.1, r-XM_039834425.1, r-XM_039834455.1, r-XM_039834498.1, r-XM_039834499.1, r-XM_039834565.1, r-XM_039834722.1
OG0000488			r-XM_003624765.4, r-XM_003624927.4, r-XM_003624928.4, r-XM_003626297.4, r-XM_013586984.3, r-XM_013594317.3, r-XM_013594337.3, r-XM_013603392.3, r-XM_024769595.2, r-XM_024770043.2, r-XM_024770181.2, r-XM_024770268.1, r-XM_024771133.1, r-XM_024771957.2, r-XM_024785401.2, r-XM_039826566.1, r-XM_039826567.1, r-XM_039826568.1, r-XM_039826709.1, r-XM_039828328.1, r-XM_039830646.1
OG0000489			r-XM_013596193.3	r-XM_007137202.1, r-XM_007141137.1, r-XM_007143822.1, r-XM_007143862.1, r-XM_007144100.1, r-XM_007144209.1, r-XM_007149301.1, r-XM_007149328.1, r-XM_007151763.1, r-XM_007152129.1, r-XM_007153737.1, r-XM_007153741.1, r-XM_007153872.1, r-XM_007154422.1, r-XM_007157973.1, r-XM_007162010.1, r-XM_007162135.1	transcript_KOM31456, transcript_KOM37260, transcript_KOM55968
OG0000490				r-XM_007132215.1, r-XM_007132217.1, r-XM_007132218.1, r-XM_007132235.1, r-XM_007132236.1, r-XM_007132237.1, r-XM_007132238.1, r-XM_007132239.1, r-XM_007133206.1, r-XM_007141671.1, r-XM_007148639.1, r-XM_007148640.1, r-XM_007148641.1, r-XM_007148960.1, r-XM_007158420.1, r-XM_007160626.1, r-XM_007160627.1	transcript_KOM28851, transcript_KOM50657, transcript_KOM50659, transcript_KOM50660
OG0000491				r-XM_007132766.1, r-XM_007134553.1, r-XM_007138124.1, r-XM_007138376.1, r-XM_007139410.1, r-XM_007140282.1, r-XM_007144127.1, r-XM_007144414.1, r-XM_007145267.1, r-XM_007151944.1, r-XM_007152037.1, r-XM_007152038.1, r-XM_007152039.1, r-XM_007152040.1, r-XM_007152041.1, r-XM_007157511.1, r-XM_007158276.1, r-XM_007159100.1, r-XM_007159308.1, r-XM_007161378.1, r-XM_007162481.1
OG0000492				r-XM_007132739.1	transcript_KOM25228, transcript_KOM25972, transcript_KOM27046, transcript_KOM27047, transcript_KOM29516, transcript_KOM31216, transcript_KOM34096, transcript_KOM34824, transcript_KOM39778, transcript_KOM40510, transcript_KOM40687, transcript_KOM43283, transcript_KOM43868, transcript_KOM45577, transcript_KOM48356, transcript_KOM49427, transcript_KOM49639, transcript_KOM49701, transcript_KOM49754, …
OG0000493					transcript_KOM26699, transcript_KOM27485, transcript_KOM30897, transcript_KOM31652, transcript_KOM34413, transcript_KOM34941, transcript_KOM37939, transcript_KOM38532, transcript_KOM39704, transcript_KOM40409, transcript_KOM41359, transcript_KOM45733, transcript_KOM47883, transcript_KOM48086, transcript_KOM50647, transcript_KOM51832, transcript_KOM52166, transcript_KOM55157, transcript_KOM56529, …
OG0000494					transcript_KOM25223, transcript_KOM26139, transcript_KOM27978, transcript_KOM31994, transcript_KOM35366, transcript_KOM37121, transcript_KOM37122, transcript_KOM37450, transcript_KOM39017, transcript_KOM39220, transcript_KOM40757, transcript_KOM44235, transcript_KOM45373, transcript_KOM46673, transcript_KOM51701, transcript_KOM52566, transcript_KOM55293, transcript_KOM55855, transcript_KOM55879, …
OG0000495	AT2G07565.1, AT2G07739.1, ATCG01000.1, ATCG01130.1, ATMG00370.1	gene-BKH98_gp006, gene-BKH98_gp017, r-XM_020352948.1	gene-MetrCp012, r-XM_003604109.4, r-XM_024769606.2, r-XM_024781181.2, r-XM_039832632.1, r-XM_039834745.1	r-XM_007137314.1, r-XM_007142781.1, r-XM_007160880.1		Labpu01g002490.1, Labpu03g029130.1, Labpu07g010170.1
OG0000496	AT1G34210.1, AT1G71830.1, AT2G13790.1, AT2G13800.3, AT4G33430.2	r-XM_020353374.2, r-XM_020376117.2, r-XM_020379615.1	r-XM_003593107.4, r-XM_013614105.3	r-XM_007143556.1, r-XM_007148370.1, r-XM_007151851.1	transcript_KOM30339, transcript_KOM35815, transcript_KOM55936	Labpu03g036320.1, Labpu04g013120.1, Labpu06g011200.1, Labpu07g023940.1
OG0000497	AT2G28305.1, AT2G37210.2, AT3G53450.1	r-XM_020350203.2, r-XM_020356977.2, r-XM_020358698.2	r-XM_003590436.4, r-XM_003606319.4, r-XM_003625588.4, r-XM_013609853.3	r-XM_007132208.1, r-XM_007144289.1, r-XM_007150126.1, r-XM_007162689.1	transcript_KOM29317, transcript_KOM44175	Labpu05g005140.1, Labpu06g005430.1, Labpu07g010730.1, Labpu11g005490.1
OG0000498	AT1G09650.1, AT1G11270.2, AT1G12490.1, AT1G12855.1, AT1G12870.1, AT1G13200.1, AT1G14315.2, AT1G15015.1, AT1G33530.1, AT1G65425.1, AT1G71320.1, AT2G02030.1, AT2G05600.1, AT2G34280.1, AT3G25550.1, AT3G62350.1, AT3G62380.1, AT4G01640.1, AT5G10340.1, AT5G16285.1
OG0000499	AT2G47160.2, AT3G06450.1, AT3G62270.1	r-XM_020357552.2, r-XM_020366400.2, r-XM_020375581.2, r-XM_020376197.2	r-XM_003625965.4, r-XM_024779336.2	r-XM_007138008.1, r-XM_007147342.1, r-XM_007155374.1, r-XM_007163152.1	transcript_KOM32797, transcript_KOM39372, transcript_KOM53076	Labpu03g012320.1, Labpu06g009540.1, Labpu06g019930.1, Labpu09g008030.3
OG0000500	AT1G65790.1, AT1G65800.1, AT2G01780.1, AT2G24620.1, AT3G12000.1, AT4G21380.1, AT5G39370.1	r-XM_020346321.2, r-XM_020347070.2, r-XM_029268971.1	r-XM_003593364.4, r-XM_003608233.4	r-XM_007133243.1, r-XM_007148213.1, r-XM_007159169.1	transcript_KOM31140, transcript_KOM53871	Labpu03g037600.3, Labpu06g012560.2, Labpu10g013870.1
OG0000501	AT2G20562.1, AT2G31090.1	r-XM_020349483.2, r-XM_020373856.2, r-XM_020373906.2	r-XM_003593684.4, r-XM_003607464.4, r-XM_003607515.4, r-XM_013609700.3, r-XM_024776156.2	r-XM_007132851.1, r-XM_007148006.1, r-XM_007149694.1, r-XM_007149746.1	transcript_KOM43742, transcript_KOM53703	Labpu05g008380.1, Labpu05g008680.1, Labpu06g014180.1, Labpu11g015390.1
OG0000502	AT2G04390.1, AT2G05220.1, AT3G10610.1, AT5G04800.2	r-XM_020349310.2, r-XM_020352631.2	r-XM_013612473.3, r-XM_039829425.1, r-XM_039829464.1, r-XM_039829465.1, r-XM_039829502.1	r-XM_007134210.1, r-XM_007134211.1, r-XM_007145277.1, r-XM_007145279.1, r-XM_007159479.1	transcript_KOM58466	Labpu07g016050.1, Labpu07g016080.1, Labpu10g010290.6
OG0000503	AT1G14400.1, AT2G02760.2, AT5G62540.1	r-XM_020370908.2, r-XM_020376448.2, r-XM_020380646.2, r-XM_029270621.1, r-XM_029271579.1	r-XM_013602436.3, r-XM_024773381.2	r-XM_007152263.1, r-XM_007153770.1, r-XM_007155267.1, r-XM_007157616.1	transcript_KOM29335, transcript_KOM31462, transcript_KOM33255, transcript_KOM54959	Labpu03g011450.6, Labpu03g029340.3
OG0000504	AT2G18020.1, AT4G36130.1	r-XM_020361053.2, r-XM_020384648.2, r-XM_020384649.2	r-XM_003612098.4, r-XM_003623864.4	r-XM_007156066.1, r-XM_007156093.1, r-XM_007157865.1, r-XM_007157868.1	transcript_KOM28058, transcript_KOM28082, transcript_KOM32232, transcript_KOM32233	Labpu02g008040.1, Labpu02g008060.1, Labpu03g023050.3, Labpu03g023060.2, Labpu03g023070.1
OG0000505	AT2G16730.1, AT4G35010.1, AT4G38590.2	r-XM_020359422.2, r-XM_020382411.2	r-XM_003603990.4, r-XM_024780929.2	r-XM_007131647.1, r-XM_007137284.1, r-XM_007137286.1, r-XM_007163829.1, r-XM_007163830.1	transcript_KOM42359, transcript_KOM42361, transcript_KOM42362, transcript_KOM50998	Labpu09g030030.1, Labpu09g030040.1, Labpu09g030060.1, Labpu11g009820.1
OG0000506	AT2G20800.1, AT4G05020.2, AT4G21490.1	r-XM_020359860.2, r-XM_020363730.2, r-XM_020366210.2, r-XM_020375896.2, r-XM_029268676.1	r-XM_003608199.4, r-XM_013600118.3, r-XM_013607022.3	r-XM_007132567.1, r-XM_007148186.1, r-XM_007159183.1	transcript_KOM31120, transcript_KOM50297, transcript_KOM53850	Labpu03g037740.1, Labpu06g012770.2, Labpu11g002450.3
OG0000507	AT1G64900.1, AT1G64930.1, AT1G64940.1, AT1G64950.1, AT2G12190.1, AT5G61320.1	r-XM_020368033.2, r-XM_020368523.2	r-XM_003593278.4, r-XM_003593280.3, r-XM_003593284.3, r-XM_003593285.4, r-XM_003593289.2, r-XM_039830222.1	r-XM_007157705.1, r-XM_007157706.1	transcript_KOM31810, transcript_KOM31813	Labpu03g030810.1, Labpu03g030820.1
OG0000508	AT1G52740.1, AT2G38810.3, AT3G54560.1	r-XM_020352346.2, r-XM_020354609.1, r-XM_020372248.2, r-XM_020378244.2	r-XM_003588661.4, r-XM_003588667.4, r-XM_003590502.4, r-XM_039830056.1	r-XM_007138261.1, r-XM_007144617.1, r-XM_007162417.1	transcript_KOM25135, transcript_KOM35082, transcript_KOM40160	Labpu01g025840.1, Labpu07g002870.1, Labpu09g001780.1
OG0000509	AT1G48000.1, AT2G47190.1	r-XM_020351958.2, r-XM_020351959.2, r-XM_020371868.2, r-XM_020373020.1	r-XM_003591309.4, r-XM_003591311.4	r-XM_007145059.1, r-XM_007145060.1, r-XM_007163144.1, r-XM_007163145.1	transcript_KOM35348, transcript_KOM35349, transcript_KOM39377, transcript_KOM39378	Labpu06g009480.1, Labpu06g009490.1, Labpu07g005710.1, Labpu07g005730.1
OG0000510	AT2G27710.1, AT3G44590.1	r-XM_020348503.2, r-XM_020350395.2, r-XM_020357535.2, r-XM_020375013.2, r-XM_020375024.2	r-XM_013586854.3, r-XM_013612574.2, r-XM_039830734.1	r-XM_007145270.1, r-XM_007150031.1, r-XM_007162816.1	transcript_KOM34519, transcript_KOM39023, transcript_KOM44099, transcript_KOM44100	Labpu05g005870.1, Labpu06g006740.1, Labpu07g015990.1
OG0000511	AT1G29965.1, AT1G29970.2, AT2G34480.2, AT3G14600.1	r-XM_020348014.2, r-XM_020366260.2	r-NM_001378732.1, r-XM_003617349.3, r-XM_013598915.3, r-XM_024778114.2	r-XM_007136117.1, r-XM_007146163.1, r-XM_007147827.1, r-XM_007159200.1	transcript_KOM42345, transcript_KOM51829, transcript_KOM53550	Labpu06g015800.1, Labpu06g029630.1, Labpu09g029030.1
OG0000512	AT4G00155.1, AT4G13320.1	r-XM_029270445.1, r-XM_029270521.1	r-XM_024786006.2, r-XM_039828679.1, r-XM_039829762.1, r-XM_039829763.1, r-XM_039830599.1, r-XM_039831255.1, r-XM_039831291.1, r-XM_039832623.1, r-XM_039835023.1	r-XM_007161701.1	transcript_KOM25739, transcript_KOM34637, transcript_KOM42061, transcript_KOM43098, transcript_KOM51948, transcript_KOM51989
OG0000513	AT3G50310.1, AT4G36950.1, AT5G67080.1	r-XM_020349936.2, r-XM_020361744.2, r-XM_020381056.2	r-XM_003611672.3, r-XM_003611675.3, r-XM_013586941.3, r-XM_013587047.3, r-XM_013587048.3	r-XM_007155857.1, r-XM_007156732.1, r-XM_007158780.1	transcript_KOM30413, transcript_KOM31210, transcript_KOM45018, transcript_KOM49979	Labpu02g005930.1, Labpu03g017170.1
OG0000514	AT1G35160.2, AT1G78300.1, AT3G02520.2, AT4G09000.2, AT5G16050.2, AT5G38480.1	r-XM_020363216.2, r-XM_020381996.2, r-XM_020382150.2	r-XM_003602775.4, r-XM_003615112.4	r-XM_007136209.1, r-XM_007139072.1, r-XM_007140982.1	transcript_KOM28489, transcript_KOM41729, transcript_KOM48254	Labpu01g013690.1, Labpu08g004110.9, Labpu09g020600.5
OG0000515	AT1G01750.2, AT4G00680.2, AT4G25590.1, AT5G52360.1	r-XM_020360747.2, r-XM_020362298.2, r-XM_020379518.2, r-XM_029271882.1	r-XM_003630485.4, r-XM_024769405.2, r-XM_039834153.1	r-XM_007143355.1, r-XM_007158427.1, r-XM_007159985.1	transcript_KOM35968, transcript_KOM44716, transcript_KOM57092	Labpu02g002990.1, Labpu03g044500.3, Labpu07g025740.1
OG0000516	AT1G48145.1, AT1G50745.1, AT1G50750.1, AT1G50760.1, AT1G50770.1, AT1G50790.1, AT1G50820.2, AT1G50830.1, AT1G51538.1, AT4G16050.1, AT5G18510.1	r-XM_020367338.2	r-XM_024778810.2, r-XM_024778813.2, r-XM_024779193.2, r-XM_024783830.2, r-XM_039832002.1, r-XM_039832491.1	r-XM_007146363.1	transcript_KOM51440
OG0000517	AT1G01980.1, AT1G11770.1, AT1G30740.2, AT4G20830.1, AT4G20840.1	r-XM_020351625.2, r-XM_020375223.2, r-XM_020375224.2	r-XM_003594562.4, r-XM_003594564.4, r-XM_024783091.2	r-XM_007147385.1, r-XM_007147388.1, r-XM_007158933.1	transcript_KOM25876, transcript_KOM53135	Labpu03g035710.1, Labpu06g019500.1, Labpu06g019510.1, Labpu06g019540.1
OG0000518	AT1G06740.1, AT3G05850.1	r-XM_020348891.2, r-XM_020356879.2, r-XM_020371655.2, r-XM_029269230.1	r-XM_024782051.2, r-XM_024782055.2, r-XM_024782221.2, r-XM_024783092.2	r-XM_007144779.1, r-XM_007144978.1, r-XM_007147126.1, r-XM_007154414.1	transcript_KOM29976, transcript_KOM33364, transcript_KOM35422, transcript_KOM38644, transcript_KOM55653	Labpu03g004460.1
OG0000519	AT1G32120.1	r-XM_020366622.2, r-XM_020367282.2	r-XM_024772864.2, r-XM_024773404.2, r-XM_024776754.1, r-XM_024778806.1, r-XM_024778807.2, r-XM_024778811.1, r-XM_024778812.1, r-XM_024778814.1, r-XM_024778871.1, r-XM_024778891.1, r-XM_024778892.1, r-XM_024783818.2, r-XM_024784714.1, r-XM_024784898.1, r-XM_039831989.1	r-XM_007146371.1	transcript_KOM51446
OG0000520	AT1G07300.3, AT3G09032.1, AT5G01225.1	r-XM_020351231.2, r-XM_020373226.1, r-XM_020380494.1	r-XM_003593518.3	r-XM_007133877.1, r-XM_007140317.1, r-XM_007142161.1, r-XM_007146671.1, r-XM_007148108.1	transcript_KOM37584, transcript_KOM52557, transcript_KOM56873, transcript_KOM58258	Labpu01g022930.1, Labpu06g025890.1, Labpu08g024450.1, Labpu10g012550.1
OG0000521	AT1G03495.1, AT1G03940.1	r-XM_020377423.2, r-XM_020378812.2, r-XM_020382950.2, r-XM_020382952.2	r-XM_003597053.4, r-XM_013588668.2, r-XM_013592206.3, r-XM_013609545.3, r-XM_024777154.1, r-XM_039831847.1	r-XM_007139376.1, r-XM_007149843.1	transcript_KOM30176, transcript_KOM36760, transcript_KOM43928, transcript_KOM43929	Labpu01g016240.1, Labpu05g007530.1
OG0000522	AT1G60030.1, AT5G49990.3, AT5G62890.2	r-XM_020357939.2, r-XM_020370598.2, r-XM_020374321.2	r-XM_003608903.4, r-XM_003628616.4, r-XM_013605572.2	r-XM_007138047.1, r-XM_007153602.1, r-XM_007155334.1, r-XM_007157429.1	transcript_KOM28256, transcript_KOM30044, transcript_KOM40328	Labpu02g019770.1, Labpu03g012020.1, Labpu03g024390.2, Labpu09g008350.5
OG0000523	AT1G21530.2, AT1G21540.1, AT1G75960.1, AT1G77240.1, AT5G16340.1, AT5G16370.1	r-XM_020353477.2, r-XM_020355646.2, r-XM_020355647.2, r-XM_020378560.2	r-XM_003616060.3, r-XM_003616062.3, r-XM_003616063.4, r-XM_013587027.3	r-XM_007141922.1, r-XM_007141923.1	transcript_KOM47112, transcript_KOM47114	Labpu08g022610.1, Labpu08g022620.1
OG0000524	AT1G23800.1, AT3G48000.1	r-XM_020352590.2, r-XM_020362248.2, r-XM_020371413.2, r-XM_020372439.2	r-XM_003608930.4, r-XM_013605562.3, r-XM_039828826.1	r-XM_007151040.1, r-XM_007153577.1, r-XM_007155349.1, r-XM_007157406.1	transcript_KOM28287, transcript_KOM32823, transcript_KOM56789	Labpu02g019970.1, Labpu03g012120.2, Labpu03g024880.1, Labpu04g019570.1
OG0000525	AT1G66160.1, AT5G37490.1	r-XM_020346302.2, r-XM_020346962.2, r-XM_020361123.2, r-XM_029269925.1	r-XM_003600636.4, r-XM_003614266.3, r-XM_003616174.4, r-XM_003619840.4	r-XM_007141873.1, r-XM_007152589.1, r-XM_007160497.1, r-XM_007163303.1	transcript_KOM39240, transcript_KOM47072, transcript_KOM54505	Labpu04g003300.1, Labpu06g010880.1, Labpu08g022240.1
OG0000526	AT1G13440.1, AT3G04120.1	r-XM_020355637.2, r-XM_020355692.2, r-XM_020355693.2, r-XM_020372489.2, r-XM_020373469.2, r-XM_029270819.1	r-XM_003608827.4, r-XM_024779256.2, r-XM_024785316.2	r-XM_007151504.1, r-XM_007151505.1, r-XM_007163663.1	transcript_KOM39752	Labpu04g016200.1, Labpu04g016210.1, Labpu06g001090.1, Labpu09g011740.1, Labpu09g011750.1
OG0000527	AT3G23880.1	r-XM_020346530.2, r-XM_020347389.2, r-XM_020347399.2, r-XM_020350593.2, r-XM_020356054.2, r-XM_020372568.2, r-XM_020376061.2, r-XM_020376062.2, r-XM_020377251.2, r-XM_020382563.2	r-XM_003594035.4, r-XM_003594460.4, r-XM_024776651.2, r-XM_024777552.2	r-XM_007147748.1, r-XM_007147751.1	transcript_KOM53490	Labpu06g016420.1, Labpu06g016430.1
OG0000528	AT3G22142.1	r-XM_020347536.2, r-XM_020350116.2, r-XM_020353431.1, r-XM_020377038.2	r-NM_001376218.1, r-XM_013599746.3, r-XM_013599747.3, r-XM_013599749.3, r-XM_024780429.2, r-XM_039832894.1, r-XM_039832896.1, r-XM_039833029.1	r-XM_007138399.1, r-XM_007138400.1, r-XM_007138401.1	transcript_KOM40078, transcript_KOM40079, transcript_KOM40080	Labpu09g002920.2
OG0000529	AT5G23810.1	r-XM_020347040.2, r-XM_020358349.2, r-XM_020365577.1, r-XM_020383048.2	r-XM_003617862.4, r-XM_013604633.3, r-XM_024777637.2, r-XM_024777672.2, r-XM_024778126.2	r-XM_007142402.1, r-XM_007146627.1, r-XM_007146630.1, r-XM_007146631.1	transcript_KOM46300, transcript_KOM52492, transcript_KOM52496	Labpu06g026330.1, Labpu06g026350.1, Labpu08g015940.1
OG0000530		r-XM_020353284.2, r-XM_020367845.2, r-XM_020383506.2, r-XM_020383507.2, r-XM_029269793.1, r-XM_029270291.1, r-XM_029270365.1	r-XM_003596509.3, r-XM_039831105.1, r-XM_039831106.1, r-XM_039832580.1	r-XM_007149615.1	transcript_KOM26547, transcript_KOM28326, transcript_KOM28948, transcript_KOM28950, transcript_KOM43726, transcript_KOM43866	Labpu05g010240.1, Labpu05g010920.2
OG0000531		r-XM_020381646.1	r-XM_003600943.1, r-XM_024770790.1, r-XM_024775061.2	r-XM_007163520.1		Labpu03g019160.1, Labpu06g002260.1, Labpu09g014030.1, Labpu09g014040.1, Labpu09g014050.1, Labpu09g014100.1, Labpu09g014260.1, Labpu09g014270.1, Labpu09g014310.1, Labpu09g014320.1, Labpu09g014580.1, Labpu09g014590.1, Labpu09g014600.1, Labpu09g014610.1, Labpu09g014620.1
OG0000532		r-XM_020347730.2, r-XM_020347731.1, r-XM_020360797.2, r-XM_020361163.2, r-XM_020361166.2, r-XM_020376055.2	r-XM_003606903.4, r-XM_024782829.2	r-XM_007131749.1, r-XM_007131750.1, r-XM_007131752.1, r-XM_007136095.1	transcript_KOM42329, transcript_KOM50910	Labpu09g009870.1, Labpu09g029220.1, Labpu11g009010.1, Labpu11g009030.1, Labpu11g009040.1, Labpu11g009050.1
OG0000533		r-XM_029270726.1, r-XM_029270950.1, r-XM_029271217.1, r-XM_029271224.1	r-XM_024770156.2	r-XM_007162134.1, r-XM_007162136.1, r-XM_007162137.1, r-XM_007162138.1, r-XM_007162139.1, r-XM_007162140.1, r-XM_007162141.1, r-XM_007162143.1, r-XM_007162144.1, r-XM_007162145.1	transcript_KOM38773, transcript_KOM38774, transcript_KOM38776	Labpu01g003150.1, Labpu01g003170.1
OG0000534		r-XM_020350232.1, r-XM_020350321.1, r-XM_020364868.1, r-XM_020369420.1, r-XM_020379414.1, r-XM_020383743.1, r-XM_020384374.1	r-XM_024773137.1, r-XM_024773140.2, r-XM_024774327.2, r-XM_024777019.1, r-XM_024780386.1, r-XM_024784943.1, r-XM_024785009.1, r-XM_024786351.1, r-XM_024786407.1, r-XM_039826976.1, r-XM_039829137.1		transcript_KOM50014, transcript_KOM50015
OG0000535		r-XM_020358870.1, r-XM_020359071.2, r-XM_020359073.2, r-XM_020363997.2	r-XM_013601034.3	r-XM_007131386.1, r-XM_007131387.1, r-XM_007131388.1, r-XM_007131389.1	transcript_KOM51136, transcript_KOM51137, transcript_KOM51138, transcript_KOM51139, transcript_KOM51140, transcript_KOM51142, transcript_KOM51215, transcript_KOM51216, transcript_KOM51231, transcript_KOM51232	Labpu11g011860.1
OG0000536		r-XM_020359515.2, r-XM_020359532.2, r-XM_020359689.2, r-XM_020359704.2	r-XM_003597163.4, r-XM_003606363.4	r-XM_007132138.1, r-XM_007132147.1, r-XM_007132168.1, r-XM_007132169.1	transcript_KOM50700, transcript_KOM50701, transcript_KOM50703, transcript_KOM50708	Labpu10g018080.1, Labpu11g005810.1, Labpu11g005820.1, Labpu11g005850.1, Labpu11g005940.1, Labpu11g005980.1
OG0000537		r-XM_020367140.2, r-XM_020367161.2, r-XM_020369294.2, r-XM_029271392.1	r-XM_003598081.3, r-XM_003598086.4, r-XM_013587325.3, r-XM_013590178.3, r-XM_013598489.3, r-XM_013603348.3, r-XM_024780077.2	r-XM_007133042.1, r-XM_007133046.1, r-XM_007148691.1	transcript_KOM42985, transcript_KOM49445	Labpu05g020230.1, Labpu11g017180.1, Labpu11g017210.2, Labpu11g020410.2
OG0000538		r-XM_020375175.2	r-XM_003594565.3, r-XM_003594566.4	r-XM_007147384.1, r-XM_007147524.1, r-XM_007147525.1, r-XM_007147527.1, r-XM_007147529.1, r-XM_007147530.1	transcript_KOM53134, transcript_KOM53256, transcript_KOM53257, transcript_KOM53258, transcript_KOM53259, transcript_KOM53260, transcript_KOM53261	Labpu06g018200.1, Labpu06g018210.1, Labpu06g018250.1, Labpu06g019570.1
OG0000539		r-XM_020366491.1, r-XM_020366493.2, r-XM_029272626.1, r-XM_029272660.1	r-XM_003599960.4, r-XM_024778816.2, r-XM_024779111.2, r-XM_039832492.1	r-XM_007146368.1, r-XM_007146369.1, r-XM_007146370.1, r-XM_007146388.1, r-XM_007146389.1, r-XM_007149965.1, r-XM_007149966.1	transcript_KOM51443, transcript_KOM51444, transcript_KOM51445	Labpu06g028500.1, Labpu06g028560.1
OG0000540		r-XM_020349135.2, r-XM_029269717.1	r-XM_003592274.4, r-XM_013597107.3, r-XM_013597108.3, r-XM_013597109.3, r-XM_013597110.3, r-XM_013597112.3, r-XM_013597129.3, r-XM_013597135.3, r-XM_024785601.2, r-XM_039826798.1, r-XM_039834991.1	r-XM_007143304.1, r-XM_007152281.1	transcript_KOM36008, transcript_KOM54943	Labpu04g005870.1, Labpu04g012940.1, Labpu07g026080.1
OG0000541		r-XM_020360487.2, r-XM_020363477.2, r-XM_029270967.1, r-XM_029271719.1, r-XM_029271847.1	r-XM_003629848.4, r-XM_003629849.3	r-XM_007159461.1, r-XM_007159462.1, r-XM_007159464.1, r-XM_007159466.1, r-XM_007159515.1	transcript_KOM30820, transcript_KOM30821, transcript_KOM30822, transcript_KOM30823, transcript_KOM30824	Labpu03g040030.1, Labpu03g040040.1, Labpu03g040050.3
OG0000542		r-XM_020353626.1	r-XM_013587551.2	r-XM_007132673.1	transcript_KOM40826, transcript_KOM51934	Labpu03g019490.1, Labpu03g020900.1, Labpu06g035820.1, Labpu07g011740.3, Labpu07g011820.6, Labpu07g012030.1, Labpu08g001500.1, Labpu08g001530.1, Labpu08g001560.1, Labpu08g001590.1, Labpu08g001630.1, Labpu08g001750.1, Labpu10g018500.1, Labpu10g020660.1, Labpu11g021960.1
OG0000543			r-XM_003621404.4, r-XM_003626798.4, r-XM_003626807.4, r-XM_003626836.1, r-XM_013588580.3, r-XM_013589161.3, r-XM_024771667.2, r-XM_024772330.2, r-XM_024772388.1, r-XM_024772397.1, r-XM_024772515.2, r-XM_024773287.2, r-XM_024774613.2, r-XM_024786283.2, r-XM_039826754.1, r-XM_039828453.1, r-XM_039829301.1, r-XM_039830702.1, r-XM_039833859.1, r-XM_039835020.1
OG0000544			r-XM_013612455.2, r-XM_024769497.2, r-XM_024770363.1, r-XM_024771108.2, r-XM_024772092.2, r-XM_024772930.2, r-XM_024774226.1, r-XM_024775001.2, r-XM_024775148.2, r-XM_024777841.2, r-XM_024778050.2, r-XM_024779066.1, r-XM_024780712.2, r-XM_024783514.2, r-XM_039827118.1, r-XM_039828284.1, r-XM_039830321.1, r-XM_039830343.1, r-XM_039830509.1, r-XM_039834282.1
OG0000545			r-XM_013586232.2, r-XM_013608600.1, r-XM_013610345.3, r-XM_024770866.1, r-XM_024772971.1, r-XM_024774914.2, r-XM_024775122.1, r-XM_024776888.2, r-XM_024776889.1, r-XM_024776996.1, r-XM_024777159.1, r-XM_024779091.2, r-XM_024784980.1, r-XM_024786375.2, r-XM_024786505.1, r-XM_039827907.1, r-XM_039827920.1, r-XM_039830979.1, r-XM_039831059.1, r-XM_039834352.1
OG0000546			r-XM_003622951.4, r-XM_003622962.3, r-XM_003622965.3, r-XM_003622973.4, r-XM_003622980.4, r-XM_003622981.4, r-XM_003622982.4, r-XM_003622986.4, r-XM_003623028.4, r-XM_013586964.3, r-XM_013593376.3, r-XM_013593378.3, r-XM_013593379.3, r-XM_024769378.2, r-XM_024769990.2, r-XM_024770180.1, r-XM_024770917.2, r-XM_039827402.1, r-XM_039828251.1, r-XM_039828348.1
OG0000547			r-XM_003595125.4, r-XM_003595272.4, r-XM_003595273.4, r-XM_003595275.3, r-XM_003595276.2, r-XM_003595328.4, r-XM_003595329.3, r-XM_003613034.3, r-XM_003616715.3, r-XM_003616717.4, r-XM_003616722.4, r-XM_003616777.4, r-XM_013586991.3, r-XM_013608846.2, r-XM_013608847.3, r-XM_024776088.2, r-XM_024776285.2, r-XM_024781538.2, r-XM_024783875.2, r-XM_039834566.1
OG0000548				r-XM_007140258.1, r-XM_007140259.1, r-XM_007140260.1, r-XM_007140261.1, r-XM_007140262.1, r-XM_007140263.1, r-XM_007140461.1, r-XM_007140462.1, r-XM_007140463.1, r-XM_007140465.1, r-XM_007140466.1, r-XM_007158053.1, r-XM_007158054.1, r-XM_007158055.1, r-XM_007158056.1, r-XM_007158057.1, r-XM_007158058.1, r-XM_007159007.1, r-XM_007159009.1, r-XM_007163828.1
OG0000549					transcript_KOM25203, transcript_KOM25349, transcript_KOM27710, transcript_KOM27711, transcript_KOM30727, transcript_KOM30745, transcript_KOM31495, transcript_KOM37379, transcript_KOM40105, transcript_KOM40810, transcript_KOM42477, transcript_KOM42989, transcript_KOM45918, transcript_KOM49469, transcript_KOM52227, transcript_KOM54808, transcript_KOM55243, transcript_KOM57903, transcript_KOM58181, …
OG0000550					transcript_KOM24968, transcript_KOM26781, transcript_KOM30940, transcript_KOM31034, transcript_KOM31038, transcript_KOM35272, transcript_KOM38293, transcript_KOM41375, transcript_KOM41421, transcript_KOM45546, transcript_KOM47786, transcript_KOM48401, transcript_KOM48687, transcript_KOM49846, transcript_KOM50382, transcript_KOM50388, transcript_KOM53405, transcript_KOM55210, transcript_KOM55270, …
OG0000551	AT1G08695.1, AT1G60983.1, AT1G60985.1, AT1G60986.1, AT1G60987.1, AT1G60989.1, AT1G65113.1, AT2G05117.1, AT2G05335.1, AT3G50925.1, AT4G10457.1, AT4G14785.1, AT4G15735.1, AT4G22105.1, AT4G22115.1, AT4G32714.1, AT4G32717.1, AT4G33465.2, AT5G45875.1
OG0000552	AT1G17150.1, AT1G43080.1, AT1G43090.1, AT1G43100.1, AT1G78400.1, AT2G15450.1, AT2G15460.1, AT2G15470.1, AT2G26620.1, AT2G33160.1, AT2G40310.1, AT4G13760.1, AT4G18180.1	r-XM_020351449.2	r-XM_003615033.2, r-XM_013589384.1, r-XM_013603929.3	r-XM_007149021.1		Labpu05g017880.1
OG0000553	AT1G47770.1, AT2G03965.1, AT2G04378.2, AT2G06845.1, AT2G10955.1, AT2G11626.1, AT2G15025.1, AT3G01345.1, AT3G43580.1, AT3G44265.1, AT4G06643.1, AT4G08691.1, AT4G08874.2, AT5G01080.1, AT5G24480.1, AT5G26622.1, AT5G28919.1, AT5G35760.1, AT5G35890.1
OG0000554	AT2G39390.1, AT3G09500.1, AT3G55170.1, AT5G02610.2	r-XM_020346780.2, r-XM_020359427.2, r-XM_020368854.2, r-XM_020383143.2	r-XM_003606555.4, r-XM_003607068.4, r-XM_013612841.3, r-XM_013615016.3, r-XM_024770102.2	r-XM_007142637.1, r-XM_007144420.1, r-XM_007150213.1	transcript_KOM36532	Labpu07g009380.1, Labpu07g031420.1
OG0000555	AT1G29240.1, AT2G34170.3	r-XM_020346920.2, r-XM_020376744.2	r-XM_024776544.2, r-XM_039828428.1	r-XM_007147979.1, r-XM_007159395.1	transcript_KOM26310, transcript_KOM28942, transcript_KOM29965, transcript_KOM30906, transcript_KOM46226, transcript_KOM48289, transcript_KOM50608, transcript_KOM53676, transcript_KOM57264	Labpu03g039420.1, Labpu06g014470.1
OG0000556	AT1G43130.1, AT2G18460.1, AT2G20120.1, AT2G20130.1	r-XM_020357346.2, r-XM_020362127.2, r-XM_020362606.2	r-XM_003602468.4, r-XM_003630736.4, r-XM_003630739.3	r-XM_007137230.1, r-XM_007152790.1, r-XM_007152791.1	transcript_KOM54240, transcript_KOM54241, transcript_KOM57413	Labpu04g001370.1, Labpu04g001380.2, Labpu09g015680.1
OG0000557	AT2G23960.1, AT2G23970.1, AT4G30530.1, AT4G30540.1, AT4G30550.1	r-XM_020364625.2, r-XM_020366476.2	r-XM_003593232.4, r-XM_003608329.4, r-XM_003616640.2	r-XM_007148292.1, r-XM_007154790.1, r-XM_007159099.1	transcript_KOM27084, transcript_KOM32852, transcript_KOM53935	Labpu03g007490.1, Labpu03g037010.1, Labpu06g011900.1
OG0000558	AT2G38120.1, AT5G01240.1	r-XM_020355823.2, r-XM_020370912.2, r-XM_020378154.2	r-XM_003616551.4, r-XM_003623180.4, r-XM_013599711.3	r-XM_007133860.1, r-XM_007140311.1, r-XM_007141721.1, r-XM_007163464.1	transcript_KOM37574, transcript_KOM46918, transcript_KOM58238	Labpu01g022870.1, Labpu06g002760.1, Labpu08g020740.7, Labpu10g013210.1
OG0000559	AT1G04750.1, AT1G04760.2, AT2G32670.1, AT2G33110.1, AT2G33120.2	r-XM_020346821.2, r-XM_020376320.2, r-XM_020384890.2, r-XM_029269193.1	r-XM_003622921.4, r-XM_024774930.2, r-XM_024780396.2, r-XM_039833105.1	r-XM_007140509.1, r-XM_007145341.1, r-XM_007147466.1	transcript_KOM34428	Labpu06g018850.1, Labpu07g016950.3
OG0000560	AT2G27370.1, AT2G36100.1, AT3G11550.1, AT5G06200.1	r-XM_020354782.2, r-XM_020355084.2, r-XM_020355098.2, r-XM_020355129.2	r-XM_013612489.3, r-XM_013612491.3, r-XM_013612492.3	r-XM_007144336.1, r-XM_007144337.1	transcript_KOM28179, transcript_KOM47426, transcript_KOM55945	Labpu07g013990.1, Labpu07g014040.1, Labpu07g014050.1
OG0000561	AT2G40610.1, AT5G05290.1	r-XM_020347524.2, r-XM_020358780.2, r-XM_020382132.2	r-XM_013604971.3, r-XM_013604973.3, r-XM_013606061.3, r-XM_013606062.2, r-XM_024783674.2	r-XM_007137569.1, r-XM_007141985.1, r-XM_007146807.1	transcript_KOM40665, transcript_KOM47152	Labpu06g024760.1, Labpu08g023000.1, Labpu08g023010.1, Labpu09g016220.1
OG0000562	AT2G36580.1, AT3G52990.1	r-XM_020348397.2, r-XM_020356703.2, r-XM_020371131.2, r-XM_020377982.2	r-XM_003590347.4, r-XM_013594619.3, r-XM_013613899.3	r-XM_007143778.1, r-XM_007145205.1, r-XM_007145453.1, r-XM_007162778.1	transcript_KOM29231, transcript_KOM35641	Labpu06g006310.3, Labpu07g014650.4, Labpu07g018170.1, Labpu07g022380.1
OG0000563	AT1G30820.1, AT2G34890.1, AT3G12670.1, AT4G20320.6	r-XM_020350194.2, r-XM_020352810.2, r-XM_020383149.2	r-XM_003595823.4, r-XM_003628908.4, r-XM_013589837.3	r-XM_007133404.1, r-XM_007149077.1, r-XM_007156235.1	transcript_KOM32081, transcript_KOM42796, transcript_KOM49804	Labpu03g028460.1, Labpu05g017370.1, Labpu11g000180.1
OG0000564	AT1G52430.1, AT1G52450.1, AT1G65110.2, AT1G65120.2, AT1G65130.1, AT1G65140.1, AT1G65160.1, AT1G65165.1, AT1G65170.1, AT1G65200.1, AT2G27630.1, AT2G27650.1, AT2G34220.2, AT2G34230.1, AT2G34240.1, AT5G02660.1, AT5G51530.1, AT5G61940.2, AT5G61950.1
OG0000565	AT1G26770.2, AT1G69530.3, AT2G03090.1	r-XM_020358045.2, r-XM_020370060.2, r-XM_020379634.2, r-XM_020381148.2	r-XM_003613801.4, r-XM_013603826.3, r-XM_024783080.2	r-XM_007138111.1, r-XM_007157545.1, r-XM_007158583.1	transcript_KOM31634, transcript_KOM40306, transcript_KOM45774	Labpu02g018360.1, Labpu03g029820.1, Labpu09g007660.1
OG0000566	AT1G09350.1, AT1G56600.1, AT2G47180.1	r-XM_020355329.2, r-XM_020358360.2, r-XM_020384120.2	r-XM_003591183.4, r-XM_003625957.4, r-XM_013594982.3, r-XM_039829656.1	r-XM_007144960.1, r-XM_007163146.1, r-XM_007163244.1	transcript_KOM35442, transcript_KOM39289, transcript_KOM39376	Labpu06g009500.1, Labpu06g010350.1, Labpu07g004800.1
OG0000567	AT2G31610.1, AT3G53870.1, AT5G35530.1	r-XM_020371306.2, r-XM_020380379.2, r-XM_020382176.2	r-XM_003589281.4, r-XM_003590075.3, r-XM_003619355.3, r-XM_003619357.3, r-XM_013614773.3	r-XM_007145280.1, r-XM_007152391.1, r-XM_007152392.1	transcript_KOM34506, transcript_KOM54680, transcript_KOM54681	Labpu04g005010.1, Labpu07g016090.1
OG0000568	AT2G15325.1		r-XM_003599729.1, r-XM_024778880.2, r-XM_039831344.1, r-XM_039831961.1, r-XM_039832025.1, r-XM_039832026.1, r-XM_039832027.1, r-XM_039832028.1, r-XM_039832029.1, r-XM_039832030.1, r-XM_039832031.1, r-XM_039832032.1, r-XM_039832033.1, r-XM_039832034.1, r-XM_039832035.1, r-XM_039832036.1, r-XM_039832037.1	r-XM_007148117.1
OG0000569	AT2G35860.1, AT3G11700.1, AT3G52370.2, AT5G05650.1, AT5G06390.1	r-XM_020371968.2, r-XM_020378615.2, r-XM_020382803.2	r-XM_003596884.4, r-XM_013600241.3, r-XM_024769380.2	r-XM_007132451.1, r-XM_007149938.1, r-XM_007162939.1	transcript_KOM39555, transcript_KOM50472	Labpu05g006580.1, Labpu06g007810.1, Labpu11g003420.1
OG0000570	AT2G42740.1, AT3G58700.1, AT4G18730.1, AT5G45775.2	r-XM_020348627.2, r-XM_020360029.2, r-XM_020371510.2	r-XM_003598090.3, r-XM_003598091.4, r-XM_003607600.4, r-XM_003628189.4	r-XM_007132751.1, r-XM_007133418.1, r-XM_007148693.1	transcript_KOM49790, transcript_KOM50017	Labpu05g020210.1, Labpu11g000730.6, Labpu11g016140.7
OG0000571	AT1G27770.1, AT2G22950.1, AT4G37640.1	r-XM_020350080.2, r-XM_020355585.2, r-XM_020374765.1, r-XM_020379454.2	r-XM_003608473.3, r-XM_013606324.3, r-XM_039834839.1	r-XM_007136690.1, r-XM_007155772.1, r-XM_007156656.1	transcript_KOM32412, transcript_KOM42229, transcript_KOM44953	Labpu02g005300.1, Labpu03g016260.1, Labpu09g025800.1
OG0000572	AT2G06520.1	r-XM_020372077.2, r-XM_020380973.1, r-XM_020383138.2, r-XM_020383286.2	r-XM_003588874.3, r-XM_003603150.4, r-XM_013602974.3, r-XM_013608058.3	r-XM_007136815.1, r-XM_007138615.1, r-XM_007154540.1, r-XM_007160996.1	transcript_KOM42123, transcript_KOM47696, transcript_KOM48831	Labpu03g005570.1, Labpu08g011220.1, Labpu09g004400.1
OG0000573	AT4G27260.1, AT5G54510.1	r-XM_020376816.2, r-XM_020381942.2, r-XM_020382239.2, r-XM_020382396.2	r-XM_013590224.3, r-XM_013600107.3	r-XM_007132536.1, r-XM_007133061.1, r-XM_007149607.1, r-XM_007149867.1	transcript_KOM43720, transcript_KOM43957, transcript_KOM49481	Labpu05g007250.2, Labpu05g010160.1, Labpu11g002770.1, Labpu11g017040.1
OG0000574	AT1G55060.1, AT1G65350.1, AT4G02890.3, AT4G05050.2, AT5G03240.3, AT5G37640.1	r-XM_020349246.2, r-XM_029269753.1	r-XM_003590446.4, r-XM_003607611.4, r-XM_024786241.2, r-XM_039827676.1	r-XM_007154430.1, r-XM_007154434.1, r-XM_007154435.1, r-XM_007157111.1	transcript_KOM26609, transcript_KOM31009	Labpu02g000650.3
OG0000575	AT4G00080.1	r-XM_020347872.2, r-XM_020347873.2, r-XM_020363566.2, r-XM_020363578.1, r-XM_020365468.2	r-XM_013599611.3, r-XM_013599614.3, r-XM_013599615.3, r-XM_013599616.3, r-XM_039827382.1	r-XM_007134777.1, r-XM_007134778.1, r-XM_007158703.1	transcript_KOM25698, transcript_KOM43329	Labpu01g010240.2, Labpu10g017730.1, Labpu10g017780.1
OG0000576	AT3G45860.1, AT4G05200.2, AT4G23130.2, AT4G23140.2, AT4G23150.1, AT4G23160.2, AT4G23170.1, AT4G23180.1, AT4G23230.1, AT4G23270.3, AT4G23280.1, AT4G23310.1	r-XM_020361375.2, r-XM_020368421.2, r-XM_029270682.1	r-XM_003592388.4	r-XM_007157121.1, r-XM_007157122.1		Labpu02g000580.1
OG0000577	AT1G33120.1, AT1G33140.1, AT4G10450.1	r-XM_020354361.2, r-XM_020357249.2, r-XM_020357349.2, r-XM_020357415.2	r-XM_003602369.4, r-XM_003615447.4	r-XM_007136306.1, r-XM_007136308.1, r-XM_007143427.1, r-XM_007151380.1	transcript_KOM40963, transcript_KOM40967, transcript_KOM56357	Labpu04g017200.1, Labpu09g016730.1, Labpu09g016750.1
OG0000578	AT1G01560.2, AT4G01370.1, AT4G11330.1	r-XM_020351616.2, r-XM_020361436.2, r-XM_020363312.2, r-XM_020367740.2	r-XM_003611017.4, r-XM_003624001.4, r-XM_013589335.3, r-XM_039829440.1	r-XM_007135060.1, r-XM_007158465.1, r-XM_007160039.1	transcript_KOM28417, transcript_KOM57138	Labpu02g002710.1, Labpu03g044910.3, Labpu10g002020.1
OG0000579	AT4G14090.1, AT4G15550.1	r-XM_020353013.2, r-XM_020371162.2, r-XM_020372867.2, r-XM_020372872.2, r-XM_020372882.2	r-XM_003601657.4, r-XM_003601658.3, r-XM_003601659.3, r-XM_003629579.4, r-XM_003629580.4, r-XM_024772489.2	r-XM_007163740.1	transcript_KOM25418, transcript_KOM26554	Labpu01g008010.1, Labpu03g033700.1, Labpu06g000420.1
OG0000580	AT3G18650.1, AT4G02235.1, AT4G11250.1, AT5G26865.1, AT5G26950.1, AT5G27050.1, AT5G27070.1, AT5G27090.1, AT5G27580.1, AT5G27944.1, AT5G37415.1, AT5G38740.1, AT5G39750.1, AT5G39810.1, AT5G40070.1, AT5G40120.1, AT5G40220.1, AT5G41200.1, AT5G65330.1
OG0000581	AT1G12340.1, AT1G12390.1, AT1G62880.1, AT4G12090.1	r-XM_020361987.2, r-XM_020364522.2, r-XM_020371341.2	r-XM_003608745.4, r-XM_024770108.2, r-XM_024783657.2	r-XM_007139942.1, r-XM_007155539.1, r-XM_007158354.1	transcript_KOM32635, transcript_KOM37283, transcript_KOM44769	Labpu01g020570.1, Labpu02g003490.1, Labpu03g013940.1
OG0000582	AT4G31700.1, AT5G10360.1	r-XM_020353282.2, r-XM_020353358.2, r-XM_020365273.2, r-XM_020379020.2	r-XM_003593553.4, r-XM_013593050.3, r-XM_013601548.3	r-XM_007134197.1, r-XM_007140655.1, r-XM_007140663.1, r-XM_007148086.1, r-XM_007159278.1	transcript_KOM31024, transcript_KOM37703	Labpu03g038630.2, Labpu06g003120.3, Labpu10g010390.1
OG0000583	AT1G05010.1	r-XM_020353227.2, r-XM_020365210.2, r-XM_020382268.2	r-XM_003601545.3, r-XM_003616836.4	r-XM_007141587.1, r-XM_007141588.1, r-XM_007141589.1, r-XM_007141593.1, r-XM_007144126.1, r-XM_007160434.1	transcript_KOM30313, transcript_KOM46781, transcript_KOM46782, transcript_KOM46809	Labpu03g048280.1, Labpu08g019570.1, Labpu08g019610.1
OG0000584	AT1G08730.1, AT1G17580.1, AT1G54560.1, AT5G20450.10, AT5G20470.1, AT5G20490.2	r-XM_020368841.2, r-XM_020371975.2, r-XM_029268785.1	r-XM_013595090.3, r-XM_013602982.3	r-XM_007144786.1, r-XM_007147136.1, r-XM_007154551.1	transcript_KOM47708, transcript_KOM55661	Labpu03g005680.1, Labpu06g021780.1, Labpu07g018910.9
OG0000585	AT1G55020.1, AT3G22400.1	r-XM_020354836.2, r-XM_020355903.2, r-XM_020378245.2	r-XM_003591072.4, r-XM_003626231.4, r-XM_024770386.2	r-XM_007143174.1, r-XM_007143176.1, r-XM_007144664.1, r-XM_007146983.1	transcript_KOM36124, transcript_KOM52858, transcript_KOM55005	Labpu06g023110.3, Labpu07g003950.1, Labpu07g027130.1, Labpu07g027150.1
OG0000586	AT1G32910.1, AT1G78990.1, AT5G16410.1	r-XM_020351059.2, r-XM_020351400.2, r-XM_020380099.2	r-XM_003617318.4, r-XM_003617320.4, r-XM_003617325.3, r-XM_013604192.3, r-XM_013604193.3	r-XM_007146177.1, r-XM_007146178.1	transcript_KOM51869, transcript_KOM51878, transcript_KOM51882	Labpu06g029800.1, Labpu06g029810.1, Labpu06g029820.1
OG0000587	AT1G14320.1, AT1G26910.1, AT1G66580.1	r-XM_020351515.2, r-XM_020373410.2, r-XM_020383660.2	r-XM_003600509.3, r-XM_013606078.3, r-XM_013609737.3	r-XM_007134324.1, r-XM_007136341.1, r-XM_007141271.1, r-XM_007146845.1, r-XM_007161164.1	transcript_KOM41015	Labpu06g024350.1, Labpu08g002120.4, Labpu09g016480.1, Labpu10g009430.1
OG0000588	AT1G17710.1, AT1G73010.1	r-XM_020370937.2, r-XM_020372996.2	r-XM_003595783.1, r-XM_003597581.3, r-XM_013588828.3, r-XM_013588831.3, r-XM_013588832.3, r-XM_013588833.3	r-XM_007135512.1, r-XM_007135513.1, r-XM_007135514.1, r-XM_007135515.1, r-XM_007135516.1	transcript_KOM27438, transcript_KOM27439	Labpu10g005690.1, Labpu10g005700.1
OG0000589	AT1G52190.1, AT3G16180.1	r-XM_020369334.2, r-XM_020369998.2, r-XM_020370861.2	r-XM_003597677.4, r-XM_003597678.4, r-XM_003597680.4, r-XM_013599230.3, r-XM_024777409.2	r-XM_007135602.1, r-XM_007135603.1, r-XM_007150579.1	transcript_KOM27371, transcript_KOM27372, transcript_KOM44508	Labpu05g001870.1, Labpu10g000460.3, Labpu10g006370.1
OG0000590	AT1G28480.1	r-XM_020355188.2, r-XM_020368775.2, r-XM_020373891.2, r-XM_020375356.2	r-XM_003593615.4, r-XM_003607470.4, r-XM_013609710.3	r-XM_007132700.1, r-XM_007148043.1, r-XM_007149737.1, r-XM_007156428.1	transcript_KOM43749, transcript_KOM50190, transcript_KOM53738	Labpu03g030990.1, Labpu05g008480.1, Labpu06g013840.1, Labpu11g015100.1
OG0000591	AT1G47960.1, AT3G17140.1	r-XM_020374661.2, r-XM_020378567.2	r-XM_003604219.1, r-XM_003609764.4, r-XM_003609765.4, r-XM_003609768.4, r-XM_003609777.3	r-XM_007154347.1, r-XM_007154348.1, r-XM_007154349.1, r-XM_007154350.1	transcript_KOM32763, transcript_KOM33406, transcript_KOM49135, transcript_KOM55237	Labpu03g004020.1, Labpu03g004030.1
OG0000592	AT1G78950.2, AT1G78955.1	r-XM_020370843.2	r-XM_003604073.3, r-XM_013587992.3, r-XM_013588899.3, r-XM_013599026.3, r-XM_039828984.1	r-XM_007135809.1, r-XM_007148209.1	transcript_KOM27204, transcript_KOM53488, transcript_KOM53867	Labpu06g012580.1, Labpu06g016440.1, Labpu06g016450.1, Labpu06g016460.1, Labpu06g016470.1, Labpu10g008040.3
OG0000593	AT1G51680.1, AT3G21230.1, AT3G21240.1	r-XM_020376696.2, r-XM_029273167.1	r-XM_003604079.4, r-XM_013610186.3, r-XM_039833405.1	r-XM_007150770.1, r-XM_007154714.1, r-XM_007154715.1	transcript_KOM29013, transcript_KOM29014, transcript_KOM29015, transcript_KOM44677	Labpu03g006900.1, Labpu03g006910.1, Labpu03g006920.1, Labpu05g001130.1
OG0000594	AT1G48750.1, AT3G18280.2	r-XM_020354753.2, r-XM_020363745.2, r-XM_020382472.2	r-XM_003620358.4, r-XM_013592022.3	r-XM_007139119.1, r-XM_007142895.1, r-XM_007150826.1, r-XM_007150827.1, r-XM_007152663.1	transcript_KOM25382, transcript_KOM25384, transcript_KOM41582, transcript_KOM54414	Labpu04g002510.1, Labpu04g020510.1, Labpu07g029310.1
OG0000595	AT3G02210.1, AT3G29810.1, AT5G60920.1	r-XM_020377464.2, r-XM_020384551.2, r-XM_029273313.1	r-XM_013592213.2, r-XM_013595640.3	r-XM_007138312.1, r-XM_007139372.1, r-XM_007151311.1, r-XM_007155149.1	transcript_KOM33160, transcript_KOM40119, transcript_KOM56490	Labpu01g016220.1, Labpu03g010500.1, Labpu04g017610.3, Labpu09g002200.1
OG0000596	AT3G45030.1, AT3G47370.3, AT5G62300.1	r-XM_020352764.2, r-XM_020357011.2, r-XM_020357150.2	r-XM_003596697.4, r-XM_003605529.4, r-XM_003625168.3, r-XM_013613903.3	r-XM_007140722.1, r-XM_007157140.1, r-XM_007162231.1	transcript_KOM26621, transcript_KOM37821, transcript_KOM38826	Labpu01g002330.1, Labpu01g025700.1, Labpu02g000480.1
OG0000597	AT3G42180.1, AT5G11130.1, AT5G33290.1	r-XM_020381589.2, r-XM_020381608.2, r-XM_020381616.2, r-XM_020381618.2, r-XM_020381619.2	r-XM_039833330.1	r-XM_007154998.1, r-XM_007154999.1, r-XM_007155000.1	transcript_KOM32987, transcript_KOM32988, transcript_KOM32989	Labpu03g008820.1, Labpu03g008830.1, Labpu03g008840.1, Labpu03g008850.1
OG0000598	AT3G05300.1, AT5G28050.3	r-XM_020369354.2, r-XM_020371281.2, r-XM_029270067.1	r-XM_003609851.4, r-XM_024775581.2, r-XM_024782207.2, r-XM_024782212.2, r-XM_039829260.1, r-XM_039832397.1	r-XM_007138518.1, r-XM_007144746.1, r-XM_007144747.1, r-XM_007154442.1	transcript_KOM26012	Labpu03g004630.1, Labpu07g018540.2, Labpu09g003620.1
OG0000599	AT3G30775.2, AT5G38710.1	r-XM_020354471.2, r-XM_020377878.2, r-XM_020384320.2	r-XM_003621569.3, r-XM_013595745.3, r-XM_013595746.3, r-XM_013595747.3	r-XM_007139287.1, r-XM_007151392.1, r-XM_007160131.1	transcript_KOM29841, transcript_KOM36673, transcript_KOM56345	Labpu01g015630.2, Labpu03g045740.1, Labpu04g017120.1, Labpu09g012110.2
OG0000600	AT3G47500.1, AT5G39660.1, AT5G62430.1	r-XM_020364447.2, r-XM_020373362.2, r-XM_020379645.2	r-XM_003618459.4, r-XM_003621199.4, r-XM_013603831.3	r-XM_007138113.1, r-XM_007139461.1, r-XM_007155239.1	transcript_KOM33285, transcript_KOM36849, transcript_KOM40309, transcript_KOM55218	Labpu01g017180.1, Labpu03g011180.1, Labpu09g007620.1
OG0000601	AT3G42790.1, AT5G20510.1	r-XM_020349110.2, r-XM_020363355.2, r-XM_020369175.2, r-XM_020370328.2	r-XM_013588968.3, r-XM_013608039.2	r-XM_007135425.1, r-XM_007138621.1, r-XM_007150419.1, r-XM_007161000.1	transcript_KOM26920, transcript_KOM39924, transcript_KOM44421, transcript_KOM48823	Labpu08g011180.2, Labpu09g004460.3, Labpu10g004990.2
OG0000602	AT3G28050.1	r-XM_020376549.2, r-XM_020376550.2, r-XM_020376572.2, r-XM_020383932.2	r-XM_013587258.3, r-XM_013595390.3, r-XM_013595391.3, r-XM_013595392.3, r-XM_013595395.3, r-XM_024785589.2, r-XM_024785897.2, r-XM_024786253.2	r-XM_007151047.1, r-XM_007151048.1	transcript_KOM56796, transcript_KOM56797	Labpu04g019510.2, Labpu04g019520.4
OG0000603	AT5G27810.1, AT5G48670.1	r-XM_020355949.2, r-XM_020382036.1	r-XM_003594819.1, r-XM_003605426.3, r-XM_003605444.1, r-XM_003605446.4, r-XM_003605477.2, r-XM_013589566.3, r-XM_013604976.1, r-XM_013604979.2, r-XM_013604980.1, r-XM_039831386.1, r-XM_039832605.1	r-XM_007163304.1	transcript_KOM39239	Labpu06g010890.1, Labpu06g010920.1
OG0000604	AT5G52640.1, AT5G56000.1, AT5G56010.1, AT5G56030.2	r-XM_020365013.2, r-XM_020377229.2, r-XM_020378733.2	r-XM_003617825.4, r-XM_003617828.4, r-XM_013596850.3	r-XM_007142384.1, r-XM_007142385.1, r-XM_007152109.1	transcript_KOM46392, transcript_KOM46393, transcript_KOM55176	Labpu04g007670.1, Labpu06g026570.1, Labpu08g016050.1
OG0000605	AT5G10570.1, AT5G65640.1	r-XM_020349206.2, r-XM_020361629.2, r-XM_020384777.2	r-XM_003603651.4, r-XM_003612890.4, r-XM_024771246.2	r-XM_007137607.1, r-XM_007141246.1, r-XM_007156381.1, r-XM_007158257.1	transcript_KOM41819, transcript_KOM47598, transcript_KOM48041	Labpu02g008680.4, Labpu03g026810.1, Labpu08g002430.2, Labpu09g021450.1
OG0000606	AT5G06060.1	r-XM_020346631.2, r-XM_020346633.2, r-XM_020347998.2, r-XM_020373749.2	r-XM_013605248.3, r-XM_013605249.3, r-XM_013605251.3, r-XM_013605261.3, r-XM_013605266.3	r-XM_007163394.1, r-XM_007163395.1	transcript_KOM39171, transcript_KOM39178, transcript_KOM39179	Labpu01g011450.1, Labpu01g011460.1, Labpu01g011540.1, Labpu01g011550.1
OG0000607		r-XM_020348245.1, r-XM_020350774.1, r-XM_020351167.1, r-XM_020363071.2, r-XM_020368660.1, r-XM_020369546.1, r-XM_020369549.1, r-XM_020369759.1, r-XM_020372507.1, r-XM_020372598.1, r-XM_020372850.1, r-XM_020376053.1, r-XM_020380179.1, r-XM_029274413.1	r-XM_024777016.1, r-XM_024778642.1, r-XM_024780520.1, r-XM_039832689.1	r-XM_007132728.1
OG0000608		r-XM_020347425.1, r-XM_020352544.1, r-XM_020377592.1, r-XM_020382123.1, r-XM_029271182.1, r-XM_029272239.1, r-XM_029275244.1	r-XM_039828683.1	r-XM_007133479.1, r-XM_007136259.1, r-XM_007138636.1, r-XM_007146033.1, r-XM_007153822.1, r-XM_007153844.1, r-XM_007155981.1, r-XM_007158973.1, r-XM_007160985.1, r-XM_007163860.1	transcript_KOM27123
OG0000609		r-XM_020379337.2, r-XM_020379338.2, r-XM_029271225.1	r-XM_003621412.4, r-XM_003621414.3, r-XM_003621444.4, r-XM_013592124.3, r-XM_024770230.2, r-XM_039828144.1, r-XM_039828253.1	r-XM_007139411.1, r-XM_007139412.1, r-XM_007139527.1	transcript_KOM29970, transcript_KOM29971, transcript_KOM29972, transcript_KOM36804	Labpu01g016460.1, Labpu01g017430.1
OG0000610		r-XM_020358189.2, r-XM_020369525.2, r-XM_020372404.2, r-XM_020373249.2	r-XM_003601009.4, r-XM_013587292.1, r-XM_013611045.3, r-XM_039834375.1	r-XM_007137333.1, r-XM_007137338.1, r-XM_007137339.1, r-XM_007137340.1, r-XM_007141000.1	transcript_KOM41593, transcript_KOM48457	Labpu08g005260.1, Labpu09g019470.1, Labpu09g019480.1, Labpu09g019490.1
OG0000611		r-XM_020377398.2, r-XM_020378969.2, r-XM_020378971.2	r-XM_039833263.1	r-XM_007158938.1	transcript_KOM26566, transcript_KOM26572, transcript_KOM54860	Labpu03g035750.1, Labpu03g035760.2, Labpu03g035770.1, Labpu03g035780.1, Labpu03g035790.1, Labpu03g035800.1, Labpu03g035810.1, Labpu03g035830.1, Labpu03g035840.1, Labpu03g035850.1, Labpu04g007430.1
OG0000612		r-XM_020375941.2, r-XM_020375942.2, r-XM_020375943.2, r-XM_020382266.2	r-XM_013613046.3, r-XM_013613048.3, r-XM_013613050.3, r-XM_013613051.3, r-XM_013613052.3, r-XM_013613053.1, r-XM_024780867.1	r-XM_007144848.1, r-XM_007144849.1	transcript_KOM35219, transcript_KOM35220	Labpu07g008120.1, Labpu07g008130.1, Labpu07g008140.1, Labpu07g008160.1
OG0000613		r-XM_020351599.1, r-XM_029270097.1, r-XM_029270640.1, r-XM_029271051.1	r-XM_003600745.4, r-XM_003600747.4, r-XM_003600752.4	r-XM_007134440.1, r-XM_007163412.1, r-XM_007163413.1, r-XM_007163415.1, r-XM_007163416.1, r-XM_007163417.1, r-XM_007163418.1, r-XM_007163419.1	transcript_KOM39156, transcript_KOM39157, transcript_KOM39158	Labpu01g011330.4
OG0000614		r-XM_020354820.2, r-XM_020359250.2, r-XM_020359278.2, r-XM_020359498.2	r-XM_003628012.4, r-XM_003628015.4, r-XM_003628019.4, r-XM_024772784.2	r-XM_007133152.1, r-XM_007133154.1, r-XM_007133157.1, r-XM_007133158.1, r-XM_007133159.1, r-XM_007133160.1, r-XM_007133162.1	transcript_KOM28868, transcript_KOM50331, transcript_KOM50442	Labpu11g019400.1
OG0000615		r-XM_020349890.2, r-XM_020353398.2, r-XM_020353729.2, r-XM_020367580.2, r-XM_020373325.2, r-XM_020376951.2, r-XM_020378330.2, r-XM_020381138.2	r-XM_003629566.4, r-XM_039831174.1	r-XM_007152385.1, r-XM_007158916.1, r-XM_007158918.1, r-XM_007158987.1	transcript_KOM46378, transcript_KOM54675	Labpu03g036090.1, Labpu04g005020.1, Labpu08g007210.1
OG0000616		r-XM_020366066.2	r-XM_003605045.3, r-XM_003627428.4, r-XM_024778510.2	r-XM_007145383.1, r-XM_007152707.1, r-XM_007152708.1, r-XM_007152709.1, r-XM_007152710.1	transcript_KOM34369	Labpu07g012910.1, Labpu07g013030.1, Labpu07g013130.1, Labpu07g013360.1, Labpu07g017280.1, Labpu11g015930.1, Labpu11g015970.1, Labpu11g016010.1, Labpu11g016020.1
OG0000617		r-XM_020364858.1	r-XM_024770342.2, r-XM_024770899.1, r-XM_024771791.2, r-XM_024773220.2, r-XM_039831288.1	r-XM_007144433.1, r-XM_007160385.1, r-XM_007160386.1, r-XM_007160388.1, r-XM_007160389.1, r-XM_007160390.1, r-XM_007160391.1, r-XM_007160393.1, r-XM_007160397.1	transcript_KOM26877, transcript_KOM32033, transcript_KOM32034	Labpu03g048010.1
OG0000618		r-XM_020351209.1	r-XM_013598164.2, r-XM_024771101.2, r-XM_024775656.2, r-XM_024776222.2, r-XM_024777007.2, r-XM_024778828.2, r-XM_024780509.2, r-XM_024781874.2, r-XM_024784897.1, r-XM_024785870.2, r-XM_024786034.1, r-XM_024786595.1, r-XM_039828215.1, r-XM_039829070.1, r-XM_039830531.1, r-XM_039830956.1, r-XM_039830992.1, r-XM_039832254.1
OG0000619		r-XM_020366856.1, r-XM_020366857.1, r-XM_020366858.1		r-XM_007146101.1, r-XM_007146102.1, r-XM_007146103.1, r-XM_007146104.1, r-XM_007157924.1	transcript_KOM26774, transcript_KOM30071, transcript_KOM45231, transcript_KOM45232, transcript_KOM45234, transcript_KOM45235, transcript_KOM45236, transcript_KOM45238	Labpu02g011270.1, Labpu06g031380.1, Labpu06g031400.1
OG0000620		r-XM_020350076.2, r-XM_020350728.2, r-XM_029270236.1, r-XM_029270847.1	r-XM_003600550.4, r-XM_003600552.4	r-XM_007146891.1, r-XM_007146893.1, r-XM_007146894.1, r-XM_007146895.1, r-XM_007146897.1	transcript_KOM52784, transcript_KOM52785, transcript_KOM52786	Labpu06g023820.2, Labpu06g023830.1, Labpu06g023840.1, Labpu06g023880.1, Labpu06g023890.1
OG0000621			r-XM_024774546.1, r-XM_024774666.2, r-XM_024774978.2, r-XM_024778721.2, r-XM_024780468.2, r-XM_024786466.2, r-XM_039827864.1, r-XM_039827866.1, r-XM_039827889.1, r-XM_039829028.1, r-XM_039829716.1, r-XM_039829730.1, r-XM_039830433.1, r-XM_039831015.1, r-XM_039831017.1, r-XM_039831024.1, r-XM_039831026.1, r-XM_039831028.1, r-XM_039831037.1
OG0000622			r-XM_039826896.1, r-XM_039826897.1, r-XM_039827055.1, r-XM_039827056.1, r-XM_039827069.1, r-XM_039827870.1, r-XM_039827871.1, r-XM_039830348.1, r-XM_039830585.1, r-XM_039830588.1, r-XM_039831033.1, r-XM_039831034.1, r-XM_039831930.1, r-XM_039831936.1, r-XM_039831937.1, r-XM_039831949.1, r-XM_039832713.1, r-XM_039834710.1		transcript_KOM58517
OG0000623			r-XM_013608961.3, r-XM_013608966.3, r-XM_024776660.2, r-XM_024777087.1, r-XM_024777355.2, r-XM_024777394.2, r-XM_039830156.1, r-XM_039830656.1, r-XM_039830657.1, r-XM_039830659.1, r-XM_039830661.1, r-XM_039830662.1, r-XM_039830665.1, r-XM_039831081.1, r-XM_039831082.1, r-XM_039831083.1, r-XM_039831084.1, r-XM_039831085.1, r-XM_039831086.1
OG0000624				r-XM_007133517.1, r-XM_007134772.1, r-XM_007138394.1, r-XM_007139931.1, r-XM_007141536.1, r-XM_007142335.1, r-XM_007143989.1, r-XM_007144086.1, r-XM_007144150.1, r-XM_007146079.1, r-XM_007146080.1, r-XM_007149128.1, r-XM_007149742.1, r-XM_007157608.1, r-XM_007157670.1, r-XM_007157743.1, r-XM_007161946.1, r-XM_007162237.1, r-XM_007162433.1
OG0000625					transcript_KOM26318, transcript_KOM26323, transcript_KOM27075, transcript_KOM28995, transcript_KOM30195, transcript_KOM30251, transcript_KOM30914, transcript_KOM31156, transcript_KOM33107, transcript_KOM34656, transcript_KOM34914, transcript_KOM38027, transcript_KOM40653, transcript_KOM43055, transcript_KOM43178, transcript_KOM45772, transcript_KOM50284, transcript_KOM55322, transcript_KOM55456
OG0000626					transcript_KOM26484, transcript_KOM27093, transcript_KOM27182, transcript_KOM29420, transcript_KOM31591, transcript_KOM34459, transcript_KOM34617, transcript_KOM34626, transcript_KOM34785, transcript_KOM38002, transcript_KOM40674, transcript_KOM43683, transcript_KOM49772, transcript_KOM50395, transcript_KOM52180, transcript_KOM55115, transcript_KOM56212, transcript_KOM56878, transcript_KOM57644
OG0000627					transcript_KOM27183, transcript_KOM34615, transcript_KOM34786, transcript_KOM38003, transcript_KOM42777, transcript_KOM42815, transcript_KOM43066, transcript_KOM43730, transcript_KOM44051, transcript_KOM50435, transcript_KOM52457, transcript_KOM55117, transcript_KOM55302, transcript_KOM55451, transcript_KOM56535, transcript_KOM56583, transcript_KOM56876, transcript_KOM57283, transcript_KOM58193
OG0000628	ATCG00340.1, ATCG00350.1	gene-BKH98_gp069, gene-BKH98_gp070, r-XM_020353223.2	gene-MetrCp065, gene-MetrCp066, r-XM_039828048.1, r-XM_039832267.1, r-XM_039832268.1, r-XM_039833036.1, r-XM_039833037.1	r-XM_007134635.1, r-XM_007134636.1, r-XM_007150817.1	transcript_KOM54726	Labpu02g007770.1, Labpu11g018040.1
OG0000629	ATCG00860.1, ATCG01280.1	gene-BKH98_gp003, gene-BKH98_gp020	gene-MetrCp017, r-XM_024774622.2, r-XM_024780521.2, r-XM_039831898.1, r-XM_039832631.1	r-XM_007132697.1, r-XM_007136920.1, r-XM_007142166.1, r-XM_007144171.1, r-XM_007154090.1		Labpu02g015660.1, Labpu04g016320.1, Labpu05g007410.1, Labpu06g036090.1
OG0000630	AT2G06200.2, AT3G13960.1	r-XM_020363564.2, r-XM_020372254.2, r-XM_020379950.1	r-XM_003627222.4, r-XM_013602967.3, r-XM_013608071.3	r-XM_007135381.1, r-XM_007138607.1, r-XM_007154530.1	transcript_KOM25805, transcript_KOM38059, transcript_KOM39936, transcript_KOM47690	Labpu03g005500.3, Labpu09g004330.1, Labpu10g004690.1
OG0000631	AT2G28755.1, AT2G28760.4, AT3G46440.2, AT5G59290.2	r-XM_020358724.2, r-XM_020359049.2, r-XM_020367788.2	r-XM_003597303.4, r-XM_003606614.4	r-XM_007132023.1, r-XM_007132026.1, r-XM_007150246.1	transcript_KOM26175, transcript_KOM26176, transcript_KOM44276	Labpu05g004270.1, Labpu11g006800.1, Labpu11g006820.1
OG0000632	AT1G20080.3, AT2G20990.3, AT2G21010.1, AT2G21040.1	r-XM_020353101.2, r-XM_020353102.2, r-XM_020359026.2	r-XM_003589467.4, r-XM_003607150.4, r-XM_039832761.1	r-XM_007131644.1, r-XM_007137288.1, r-XM_007160591.1	transcript_KOM42357, transcript_KOM51001	Labpu08g014380.1, Labpu09g030010.1, Labpu11g009850.1
OG0000633	AT1G59500.1, AT2G14960.1, AT2G23170.1, AT4G37390.1	r-XM_020374772.2, r-XM_020375540.2, r-XM_020378592.2	r-XM_003611605.4, r-XM_013587709.3	r-XM_007155808.1, r-XM_007156690.1, r-XM_007157540.1	transcript_KOM32381, transcript_KOM44984, transcript_KOM46057	Labpu02g005620.1, Labpu02g015110.1, Labpu03g016600.1
OG0000634	AT1G30455.1, AT2G01280.1, AT2G45100.2, AT3G09360.1, AT4G19550.2	r-XM_020351124.2, r-XM_020352525.2, r-XM_020353801.2, r-XM_020362962.2, r-XM_020380687.2, r-XM_029269974.1	r-XM_013596062.3, r-XM_024769411.2	r-XM_007161175.1, r-XM_007161821.1	transcript_KOM38608, transcript_KOM42829	Labpu01g006440.1
OG0000635	AT2G17280.1, AT5G64460.2	r-XM_020373095.2, r-XM_020380526.2, r-XM_020384768.2, r-XM_029274510.1	r-XM_003603653.4, r-XM_003608295.4, r-XM_003615332.4	r-XM_007137606.1, r-XM_007141244.1, r-XM_007141245.1, r-XM_007148261.1	transcript_KOM41818, transcript_KOM47558	Labpu06g012090.1, Labpu08g002440.1, Labpu09g021440.1
OG0000636	AT1G19970.1, AT1G75760.1, AT2G21190.1, AT4G38790.1	r-XM_020359030.2, r-XM_020363341.2, r-XM_020373605.2	r-XM_003603714.4, r-XM_013601111.3	r-XM_007131529.1, r-XM_007135824.1, r-XM_007136028.1	transcript_KOM42268, transcript_KOM51093, transcript_KOM51659	Labpu09g027980.1, Labpu09g029790.1, Labpu11g010700.1
OG0000637	AT1G32490.1, AT2G35340.1, AT4G16680.2	r-XM_020369592.2, r-XM_020369595.1, r-XM_020369597.1, r-XM_020370195.2, r-XM_020370199.2, r-XM_020370206.2, r-XM_020370208.2, r-XM_029273119.1	r-XM_024775222.2, r-XM_024780140.2, r-XM_039835117.1	r-XM_007138196.1	transcript_KOM40233, transcript_KOM40234	Labpu09g006700.5
OG0000638	AT2G17360.1, AT5G07090.1, AT5G58420.1	r-XM_020349991.2, r-XM_020355012.2, r-XM_020380635.2	r-XM_003604520.4, r-XM_003611831.4, r-XM_003623308.4, r-XM_003628251.4	r-XM_007141673.1, r-XM_007141676.1, r-XM_007156068.1, r-XM_007157651.1	transcript_KOM32210, transcript_KOM46872	Labpu03g022690.1, Labpu08g020280.1
OG0000639	AT2G17130.1, AT4G35260.1, AT4G35650.1	r-XM_020360871.2, r-XM_020380101.2, r-XM_020384963.2	r-XM_003612269.4, r-XM_003629116.4	r-XM_007142501.1, r-XM_007156163.1, r-XM_007157920.1	transcript_KOM29641, transcript_KOM32152, transcript_KOM45241, transcript_KOM45242	Labpu02g011300.1, Labpu03g021510.1, Labpu08g015120.1
OG0000640	AT2G37190.1, AT3G53430.1, AT5G60670.1	r-XM_020357471.2, r-XM_020359163.2	r-XM_003597190.4, r-XM_003606337.4, r-XM_013612746.3	r-XM_007132196.1, r-XM_007144014.1, r-XM_007145154.1, r-XM_007149542.1, r-XM_007161797.1, r-XM_007161850.1	transcript_KOM25536, transcript_KOM50679	Labpu07g010490.1, Labpu11g005620.1
OG0000641	AT2G46670.1, AT2G46790.1, AT5G24470.1	r-XM_020348006.2, r-XM_020348204.2, r-XM_020356947.2	r-XM_003602339.4, r-XM_013589088.3, r-XM_024771188.2	r-XM_007135260.1, r-XM_007136373.1, r-XM_007138959.1	transcript_KOM29126, transcript_KOM40936, transcript_KOM57209	Labpu09g000460.1, Labpu09g016940.1, Labpu10g003590.1
OG0000642	AT1G05570.1, AT2G31960.3, AT5G13000.1, AT5G36870.1	r-XM_020379715.1, r-XM_029274308.1	r-XM_003620959.4, r-XM_024773185.2, r-XM_024775765.2	r-XM_007139049.1, r-XM_007142585.1, r-XM_007149035.1	transcript_KOM28467, transcript_KOM36574, transcript_KOM42834	Labpu01g013490.1, Labpu05g017790.1, Labpu07g031830.1
OG0000643	AT2G44260.2	r-XM_020351428.1, r-XM_020351435.2, r-XM_020380958.2	r-XM_003595792.4, r-XM_003595794.4, r-XM_024775976.2, r-XM_024777056.1, r-XM_039832838.1	r-XM_007149063.1, r-XM_007156259.1	transcript_KOM32061, transcript_KOM42811	Labpu03g028230.1, Labpu03g028240.1, Labpu05g017520.1, Labpu05g017530.1, Labpu05g017540.1
OG0000644	AT2G25070.2, AT4G31860.1	r-XM_020347311.2, r-XM_020347670.2, r-XM_029275166.1	r-XM_003603233.4, r-XM_013599068.3, r-XM_013604238.2, r-XM_024775285.2	r-XM_007136872.1, r-XM_007142043.1, r-XM_007161018.1	transcript_KOM42074, transcript_KOM47276, transcript_KOM48800	Labpu08g011030.1, Labpu08g023480.3, Labpu09g024310.1
OG0000645	AT2G21200.1, AT3G03820.1, AT3G03830.1, AT3G03840.1, AT3G03847.1, AT3G03850.1, AT4G13790.1, AT4G38825.1, AT4G38850.1, AT5G18010.1, AT5G18020.1, AT5G18030.1, AT5G18050.1, AT5G18060.1, AT5G18080.1	r-XM_020362957.2			transcript_KOM42273	Labpu09g029740.1
OG0000646	AT2G46690.1, AT3G61900.1	r-XM_020367629.2, r-XM_020381187.2, r-XM_029270740.1	r-XM_003626539.4, r-XM_003627449.4	r-XM_007135235.1, r-XM_007136431.1, r-XM_007147282.1, r-XM_007147283.1	transcript_KOM53002, transcript_KOM53003, transcript_KOM57186	Labpu06g020510.1, Labpu06g020520.1, Labpu09g017190.1, Labpu10g003400.1
OG0000647	AT1G15930.1, AT2G32060.2	r-XM_020376652.2, r-XM_020376653.2, r-XM_020377071.2, r-XM_020381713.2	r-XM_003604181.4, r-XM_003611287.4, r-XM_003630231.4	r-XM_007135749.1, r-XM_007143816.1, r-XM_007150744.1	transcript_KOM44661, transcript_KOM46245, transcript_KOM56846	Labpu05g000910.1, Labpu06g000460.1, Labpu10g007610.1
OG0000648	AT1G12550.1, AT2G45630.2, AT5G28310.1	r-XM_020355793.2, r-XM_020358472.2, r-XM_020363645.2, r-XM_020372003.2	r-XM_013589539.3, r-XM_013589540.3, r-XM_013589541.3	r-XM_007134861.1, r-XM_007134863.1	transcript_KOM47848, transcript_KOM47850, transcript_KOM47851	Labpu10g000260.1, Labpu10g000270.1, Labpu10g000290.1
OG0000649	AT1G22410.1, AT4G33510.1, AT4G39980.1	r-XM_020366179.2, r-XM_020379751.2, r-XM_020382168.2	r-XM_003593173.4, r-XM_003615104.4	r-XM_007136207.1, r-XM_007141145.1, r-XM_007148337.1	transcript_KOM29648, transcript_KOM41726, transcript_KOM48250, transcript_KOM53968	Labpu06g011530.1, Labpu08g004070.4, Labpu09g020580.4
OG0000650	AT1G32940.1, AT1G32950.1, AT1G32960.1, AT1G32970.1, AT1G32980.1, AT1G66210.1, AT1G66220.1, AT4G10510.3, AT4G10520.1, AT4G10530.1, AT4G10540.1, AT4G10550.3, AT4G21323.1, AT4G21326.1, AT4G21630.1, AT4G21640.1, AT4G21650.1, AT5G11940.1
OG0000651	AT4G32370.1, AT4G32375.1, AT4G32380.1, AT4G35670.1, AT5G27530.1, AT5G44830.1, AT5G44840.1	r-XM_020349612.2	r-XM_003601641.2, r-XM_003601643.3, r-XM_003607837.1, r-XM_013596110.3, r-XM_024778833.1	r-XM_007140923.1, r-XM_007163748.1	transcript_KOM25409, transcript_KOM38297	Labpu01g010730.2
OG0000652	AT1G64160.1, AT4G11180.1, AT4G11190.1, AT4G11210.1, AT4G23690.1	r-XM_020368995.2, r-XM_020369151.2	r-XM_013591688.3, r-XM_013591689.3	r-XM_007155962.1, r-XM_007160065.1, r-XM_007160066.1	transcript_KOM32313, transcript_KOM57163, transcript_KOM57164	Labpu03g018480.1, Labpu03g045150.1, Labpu03g045160.1
OG0000653	AT1G67750.1, AT4G24780.1, AT5G63180.1	r-XM_020356143.2, r-XM_020362519.2, r-XM_020380182.2	r-XM_003601823.4, r-XM_003608861.4, r-XM_013605513.3	r-XM_007137915.1, r-XM_007155445.1, r-XM_007163639.1	transcript_KOM32728, transcript_KOM39729, transcript_KOM40515	Labpu03g012990.4, Labpu06g001280.1, Labpu09g009630.1
OG0000654	AT4G33280.3	r-XM_020348517.2, r-XM_020382656.2	r-XM_003589218.4, r-XM_003589220.4, r-XM_003589223.4, r-XM_003589226.4, r-XM_003589227.3, r-XM_024773470.2, r-XM_024775367.2, r-XM_024780858.2, r-XM_039832889.1, r-XM_039832901.1, r-XM_039832903.1	r-XM_007160746.1, r-XM_007160749.1	transcript_KOM33759	Labpu08g013220.4
OG0000655	AT4G20860.1, AT5G44360.2	r-XM_020349084.1, r-XM_020367451.2	r-XM_003598228.3, r-XM_003598231.3, r-XM_003598234.3, r-XM_003598236.4	r-XM_007148602.1, r-XM_007148604.1, r-XM_007148605.1	transcript_KOM42953, transcript_KOM42954, transcript_KOM42955, transcript_KOM42956	Labpu05g020770.1, Labpu05g020780.1, Labpu05g020790.1
OG0000656	AT4G15660.1, AT4G15670.1, AT4G15680.1, AT4G15690.1, AT4G15700.1, AT5G18600.1	r-XM_020366063.2, r-XM_020372511.2	r-XM_003593922.4, r-XM_003609552.4, r-XM_003609553.4, r-XM_003609554.3	r-XM_007147818.1, r-XM_007154176.1	transcript_KOM33540, transcript_KOM53542	Labpu03g002680.1, Labpu06g015860.1
OG0000657	AT4G10280.1, AT4G10290.1, AT4G10300.1	r-XM_020354386.2, r-XM_020371373.2, r-XM_029273092.1	r-XM_003610629.3, r-XM_003619549.4, r-XM_013613339.3, r-XM_024785598.2	r-XM_007143857.1, r-XM_007152355.1, r-XM_007152357.1	transcript_KOM35608, transcript_KOM54657	Labpu04g005200.1, Labpu04g005240.1, Labpu07g020030.1
OG0000658	AT1G54290.1, AT4G27130.1, AT5G54760.3	r-XM_020349571.2, r-XM_020367456.1, r-XM_020372686.2, r-XM_020373064.2	r-XM_003596602.4, r-XM_024781132.2	r-XM_007132505.1, r-XM_007132890.1, r-XM_007132891.1	transcript_KOM49960, transcript_KOM49961, transcript_KOM50350	Labpu11g002990.1, Labpu11g016410.1, Labpu11g016420.1
OG0000659	AT4G18100.1, AT5G46430.1	r-XM_020360136.2, r-XM_020376427.2, r-XM_020380455.2	r-XM_003629669.4, r-XM_013592054.3, r-XM_024769582.2, r-XM_039829466.1	r-XM_007138438.1, r-XM_007140660.1, r-XM_007159352.1	transcript_KOM30423, transcript_KOM30947, transcript_KOM37776	Labpu03g039110.1, Labpu06g003230.1, Labpu09g003140.1
OG0000660	AT4G37750.1	r-XM_020352955.2, r-XM_020355335.2, r-XM_020374030.2, r-XM_020380673.1	r-XM_024780002.2, r-XM_024780324.2, r-XM_039832553.1	r-XM_007136726.1, r-XM_007155737.1, r-XM_007160891.1	transcript_KOM31647, transcript_KOM32446, transcript_KOM42198, transcript_KOM48915	Labpu03g015950.1, Labpu08g012030.1, Labpu09g025490.2
OG0000661	AT1G02780.1, AT3G16780.1, AT4G02230.1, AT4G16030.1	r-XM_020347261.2, r-XM_020356872.2, r-XM_020376144.2	r-XM_003591425.4, r-XM_013594931.3	r-XM_007163015.1, r-XM_007163017.1, r-XM_007163084.1	transcript_KOM38168, transcript_KOM39435, transcript_KOM39493	Labpu06g008380.1, Labpu06g008390.2, Labpu06g008960.2
OG0000662	AT1G22780.1, AT1G34030.1, AT4G09800.1	r-XM_020368205.2, r-XM_020376525.2, r-XM_020383834.2	r-XM_003592006.4, r-XM_013596567.3, r-XM_024784822.2, r-XM_024786093.1	r-XM_007143482.1, r-XM_007143514.1	transcript_KOM35848, transcript_KOM35876, transcript_KOM55474	Labpu04g013740.1, Labpu07g024280.1, Labpu07g024600.1
OG0000663	AT4G25850.2, AT4G25860.1, AT5G57240.3	r-XM_020366185.2, r-XM_020372498.2, r-XM_020373253.2	r-XM_003610013.4, r-XM_013607952.3, r-XM_024776553.2, r-XM_024780314.2	r-XM_007138719.1, r-XM_007154660.1, r-XM_007154661.1, r-XM_007154662.1	transcript_KOM28965, transcript_KOM39852	Labpu03g006450.2, Labpu03g006460.1
OG0000664	AT3G48740.1, AT4G25010.1, AT5G23660.1, AT5G50790.1, AT5G50800.1	r-XM_020377304.2, r-XM_020381447.2	r-XM_013591502.3, r-XM_024778584.2	r-XM_007137808.1, r-XM_007137809.1, r-XM_007159931.1	transcript_KOM30464, transcript_KOM40575, transcript_KOM40576	Labpu03g044030.1, Labpu09g011080.2, Labpu09g011090.1
OG0000665	AT1G22340.1, AT1G22360.1, AT1G22370.2, AT1G22380.1, AT1G22400.1, AT1G78270.1	r-XM_020367056.2, r-XM_020382154.2	r-XM_003615090.4, r-XM_013587695.3, r-XM_013598612.3	r-XM_007141129.1, r-XM_007141136.1, r-XM_007141138.1	transcript_KOM48202, transcript_KOM48227	Labpu08g003740.1, Labpu08g004010.1
OG0000666	AT1G10810.1, AT1G60680.1, AT1G60690.1, AT1G60710.1, AT1G60730.3, AT1G60750.1	r-XM_020363292.2, r-XM_020363478.2	r-XM_003621636.4, r-XM_003621651.3, r-XM_024770658.2, r-XM_024770763.1, r-XM_039828055.1	r-XM_007139239.1	transcript_KOM36720, transcript_KOM36721, transcript_KOM56742	Labpu01g015230.1
OG0000667	AT1G34580.1	r-XM_020346342.2, r-XM_020355624.2, r-XM_020358814.2	r-XM_013605435.3, r-XM_013605437.3, r-XM_024777896.2, r-XM_024779714.2, r-XM_039831453.1	r-XM_007136183.1, r-XM_007136185.1, r-XM_007136186.1	transcript_KOM41702, transcript_KOM41705	Labpu09g020380.1, Labpu09g020390.1, Labpu09g020400.2, Labpu09g020410.1
OG0000668	AT1G26880.1, AT1G69620.1, AT3G28900.1	r-XM_020357145.2, r-XM_020361104.2, r-XM_020361364.2	r-XM_003613714.3, r-XM_003621133.3, r-XM_013590253.3	r-XM_007139519.1, r-XM_007157566.1, r-XM_007158592.1	transcript_KOM31413, transcript_KOM36869, transcript_KOM45752	Labpu02g018080.1, Labpu03g029700.1, Labpu03g029710.1
OG0000669	AT1G55680.1, AT3G13340.2, AT5G56190.7	r-XM_020365262.2, r-XM_020368116.2, r-XM_020375095.2, r-XM_029270495.1	r-XM_003594338.4, r-XM_024779549.2	r-XM_007147491.1, r-XM_007148593.1, r-XM_007154028.1	transcript_KOM33643, transcript_KOM42949, transcript_KOM53228	Labpu03g000590.5, Labpu05g020830.1, Labpu06g018590.4
OG0000670	AT1G10940.2, AT1G60940.1, AT5G08590.1, AT5G63650.1	r-XM_020346370.2, r-XM_020365852.2, r-XM_020377911.2	r-XM_003630369.4, r-XM_013606167.3, r-XM_039830198.1	r-XM_007137752.1, r-XM_007148469.1, r-XM_007159852.1	transcript_KOM30524, transcript_KOM54076	Labpu01g012750.1, Labpu03g043480.3, Labpu09g010110.5
OG0000671	AT1G19730.1, AT1G45145.1, AT3G51030.1, AT5G42980.1	r-XM_020362082.2, r-XM_020363266.2, r-XM_020382734.2	r-XM_003589293.4, r-XM_003612043.4, r-XM_013606723.3	r-XM_007135977.1, r-XM_007158548.1, r-XM_007160651.1	transcript_KOM45194, transcript_KOM51615	Labpu02g007760.2, Labpu08g013970.1, Labpu09g027550.1
OG0000672	AT1G05280.1	r-XM_020351795.2, r-XM_020351796.2, r-XM_020351797.2, r-XM_020365332.2, r-XM_020376817.2	r-XM_003596988.4, r-XM_013600152.3	r-XM_007132516.1, r-XM_007149887.1, r-XM_007149888.1, r-XM_007149889.1	transcript_KOM43979, transcript_KOM43980, transcript_KOM50341	Labpu05g007050.2, Labpu05g007060.1, Labpu11g002930.3
OG0000673	AT1G19300.1, AT3G50760.1	r-XM_020347084.2, r-XM_020347085.2, r-XM_020362057.2, r-XM_020379852.2	r-XM_003629455.4, r-XM_013606643.3, r-XM_013610591.3	r-XM_007136503.1, r-XM_007156829.1, r-XM_007160729.1	transcript_KOM33774, transcript_KOM45099, transcript_KOM51559	Labpu02g006810.1, Labpu08g013380.1, Labpu09g026970.1
OG0000674	AT1G05490.1, AT3G24340.1	r-XM_020349828.2, r-XM_020377088.2	r-XM_013592589.3, r-XM_013592972.3, r-XM_013592975.3, r-XM_013592979.3, r-XM_039827922.1, r-XM_039827923.1, r-XM_039832772.1	r-XM_007140699.1, r-XM_007140700.1	transcript_KOM38125, transcript_KOM38137	Labpu01g010940.1, Labpu01g010950.1, Labpu06g002800.2
OG0000675	AT1G13280.1, AT3G25760.1, AT3G25770.1, AT3G25780.1	r-XM_020348845.2, r-XM_020363598.2, r-XM_020370565.2	r-XM_003614410.4, r-XM_013592389.3, r-XM_013600910.3, r-XM_024773021.2	r-XM_007139267.1, r-XM_007151693.1, r-XM_007154289.1	transcript_KOM36693	Labpu01g015480.1, Labpu02g013990.1, Labpu04g015810.1
OG0000676	AT3G47340.1, AT5G10240.1, AT5G65010.2	r-XM_020352304.2, r-XM_020356708.2, r-XM_020379282.1	r-XM_003601905.4, r-XM_003615663.4, r-XM_013604832.3, r-XM_039834719.1	r-XM_007142130.1, r-XM_007146718.1, r-XM_007163586.1	transcript_KOM39682, transcript_KOM52607	Labpu06g001670.1, Labpu06g025510.3, Labpu08g024150.3
OG0000677	AT3G06130.1, AT5G19090.1	r-XM_020349720.2, r-XM_020370879.2, r-XM_020373066.2	r-XM_013602704.3, r-XM_013602708.3, r-XM_013607281.2, r-XM_013607282.3, r-XM_039829783.1, r-XM_039833536.1	r-XM_007147704.1, r-XM_007154064.1	transcript_KOM33615, transcript_KOM53460	Labpu03g002000.1, Labpu03g019870.1, Labpu06g016750.2
OG0000678	AT3G47170.1, AT5G07080.1	r-XM_020360915.2, r-XM_020361941.2	r-XM_003606196.4, r-XM_013604912.3, r-XM_013604916.3, r-XM_013604917.3, r-XM_013604918.3, r-XM_013604919.3, r-XM_024779265.2, r-XM_039835080.1	r-XM_007146784.1	transcript_KOM52670, transcript_KOM52674, transcript_KOM52675, transcript_KOM52677	Labpu06g024970.1
OG0000679	AT3G29760.2	r-XM_020353276.2, r-XM_020353909.2, r-XM_020367922.2, r-XM_029274657.1	r-XM_013592159.3, r-XM_013592162.3, r-XM_013592163.3, r-XM_024770746.2, r-XM_039827425.1	r-XM_007139397.1, r-XM_007151277.1	transcript_KOM34674, transcript_KOM36795, transcript_KOM56525	Labpu01g016380.1, Labpu04g017860.1, Labpu04g017870.1
OG0000680	AT3G29100.3, AT5G39510.1	r-XM_020355578.2, r-XM_020363776.2, r-XM_020367389.2	r-XM_003618499.4, r-XM_013603958.3, r-XM_024771386.2	r-XM_007138099.1, r-XM_007139484.1, r-XM_007151197.1	transcript_KOM36829, transcript_KOM40291, transcript_KOM56545, transcript_KOM56555	Labpu01g016930.1, Labpu04g018340.1, Labpu09g007790.1
OG0000681	AT3G47400.1, AT5G51490.1, AT5G51500.1	r-XM_020350467.2, r-XM_020354273.1, r-XM_020358699.2	r-XM_003598177.4, r-XM_003598181.4, r-XM_003598182.4, r-XM_013599890.3, r-XM_024778698.2, r-XM_039828261.1	r-XM_007131271.1, r-XM_007148644.1	transcript_KOM24932, transcript_KOM51299	Labpu05g020510.1, Labpu11g012600.1
OG0000682	AT3G12145.1, AT5G06860.1, AT5G06870.1	r-XM_020347527.2, r-XM_020353139.2, r-XM_020353552.1, r-XM_020353589.2, r-XM_020354015.2, r-XM_020369845.1	r-XM_003625170.4, r-XM_024770491.2	r-XM_007162232.1	transcript_KOM38827, transcript_KOM40317, transcript_KOM40318	Labpu01g002340.1, Labpu09g002380.1, Labpu09g008290.1
OG0000683	AT3G28345.1, AT3G28360.1, AT3G28380.1, AT3G28390.1, AT3G28415.2	r-XM_020351127.2, r-XM_020352147.1, r-XM_020384699.2, r-XM_020384701.2	r-XM_003618364.4, r-XM_003622659.3, r-XM_039826661.1	r-XM_007140682.1, r-XM_007151100.1	transcript_KOM27057, transcript_KOM38157	Labpu04g019100.1, Labpu06g002980.1
OG0000684	AT3G09390.1, AT5G02380.1	r-XM_020347407.2, r-XM_020347408.2, r-XM_020347410.2, r-XM_020382372.1	r-XM_013593392.3, r-XM_013599547.3, r-XM_013599548.3	r-XM_007133926.1, r-XM_007133955.1, r-XM_007133956.1, r-XM_007140252.1	transcript_KOM38000, transcript_KOM58172, transcript_KOM58416	Labpu10g011980.1, Labpu10g011990.1
OG0000685	AT3G03300.1	r-XM_020375177.2, r-XM_020375197.2, r-XM_029273996.1, r-XM_029274000.1	r-XM_003594503.4, r-XM_013612583.3, r-XM_039828410.1	r-XM_007140577.1, r-XM_007140581.1, r-XM_007147404.1, r-XM_007147408.1	transcript_KOM37874, transcript_KOM53151, transcript_KOM53153	Labpu01g025320.3, Labpu06g019350.1, Labpu06g019360.1
OG0000686	AT3G59140.1	r-XM_020350462.2, r-XM_029270597.1	r-XM_013596292.3, r-XM_024785952.2, r-XM_024786373.2	r-XM_007143453.1, r-XM_007143454.1, r-XM_007152023.1, r-XM_007152024.1	transcript_KOM35901, transcript_KOM35902, transcript_KOM55294	Labpu04g010830.1, Labpu04g010910.1, Labpu04g010960.1, Labpu07g024920.1, Labpu07g024930.2
OG0000687	AT3G61760.1, AT5G28410.1, AT5G42080.1	r-XM_020367920.2, r-XM_020372569.2, r-XM_020374458.2	r-XM_003610930.4, r-XM_013589175.3, r-XM_013591755.2	r-XM_007135199.1, r-XM_007158522.1, r-XM_007160108.1	transcript_KOM25754, transcript_KOM27691, transcript_KOM29856	Labpu02g002210.1, Labpu03g045550.3, Labpu10g003070.1
OG0000688	AT3G03910.1, AT5G07440.1, AT5G18170.1	r-XM_020362062.2, r-XM_020375645.2, r-XM_029272085.1, r-XM_029272467.1	r-XM_003611342.4, r-XM_003618924.4, r-XM_013602134.3, r-XM_024771387.2	r-XM_007151783.1, r-XM_007155651.1, r-XM_007161878.1	transcript_KOM32522, transcript_KOM38531	Labpu01g007190.1, Labpu03g015010.1
OG0000689	AT3G05858.1, AT5G26620.1	r-XM_020369325.2, r-XM_020369969.2, r-XM_020372919.1, r-XM_020373210.2, r-XM_029273310.1	r-XM_003595349.4, r-XM_003609854.4	r-XM_007138522.1, r-XM_007138523.1, r-XM_007138524.1, r-XM_007138525.1, r-XM_007138526.1, r-XM_007154443.1	transcript_KOM26016, transcript_KOM26017, transcript_KOM33344
OG0000690	AT5G59800.1	r-XM_020368505.2	r-XM_024776757.2, r-XM_024777174.2, r-XM_039833013.1	r-XM_007150232.1, r-XM_007150863.1, r-XM_007150873.1, r-XM_007150875.1	transcript_KOM44266, transcript_KOM56933	Labpu04g009890.1, Labpu04g020190.1, Labpu04g020200.1, Labpu04g020210.1, Labpu04g020230.1, Labpu04g020250.1, Labpu05g004410.1
OG0000691	AT5G49690.1, AT5G65550.1	r-XM_020357555.2	r-XM_003623170.4, r-XM_013593669.3	r-XM_007134252.1, r-XM_007134253.1, r-XM_007134254.1, r-XM_007134260.1	transcript_KOM48318, transcript_KOM50048, transcript_KOM50050, transcript_KOM58494, transcript_KOM58496, transcript_KOM58497, transcript_KOM58498	Labpu10g010000.1, Labpu11g016070.1
OG0000692	AT5G47480.1, AT5G47490.2	r-XM_020360467.2, r-XM_020360659.2, r-XM_020361322.2, r-XM_020361969.2, r-XM_020361973.2, r-XM_020362216.2, r-XM_020370230.2, r-XM_020379413.2	r-XM_003608657.4, r-XM_039834234.1	r-XM_007155599.1, r-XM_007157292.1	transcript_KOM32578, transcript_KOM44805	Labpu02g003840.3, Labpu03g014520.1
OG0000693	AT5G13870.2	r-XM_020351162.2, r-XM_020351163.2, r-XM_020352347.2	r-XM_003624498.4, r-XM_003624500.4, r-XM_003624502.3, r-XM_013596136.3, r-XM_013596139.3	r-XM_007151558.1, r-XM_007161727.1, r-XM_007161728.1	transcript_KOM38486, transcript_KOM38487, transcript_KOM38488, transcript_KOM56015	Labpu01g007760.1, Labpu04g014660.1
OG0000694	AT5G15200.1, AT5G39850.1	r-XM_020371432.2, r-XM_020378999.2	r-XM_003597978.4, r-XM_003597980.3, r-XM_003604860.4, r-XM_003609000.4, r-XM_003623184.4, r-XM_013612892.3	r-XM_007137934.1, r-XM_007138135.1, r-XM_007155259.1	transcript_KOM33265, transcript_KOM48014, transcript_KOM56452	Labpu03g011390.1, Labpu09g007390.1
OG0000695	AT5G25950.1, AT5G25960.1	r-XM_020355999.1, r-XM_020357235.1, r-XM_020357236.2	r-XM_003603063.4, r-XM_024779056.2, r-XM_039826556.1, r-XM_039831804.1, r-XM_039831805.1, r-XM_039832110.1	r-XM_007136742.1, r-XM_007136743.1	transcript_KOM42182, transcript_KOM42183, transcript_KOM42184	Labpu09g025350.1, Labpu09g025360.1
OG0000696	AT5G23530.1	r-XM_029268863.1	r-XM_003619669.1, r-XM_003619670.4, r-XM_003619682.3, r-XM_003619688.4, r-XM_003619690.3, r-XM_024786642.2	r-XM_007151711.1, r-XM_007151718.1, r-XM_007151719.1, r-XM_007152402.1, r-XM_007152405.1	transcript_KOM54690, transcript_KOM54691	Labpu04g004810.1, Labpu04g004820.1, Labpu04g004830.1
OG0000697	AT5G10350.1, AT5G65260.1	r-XM_020357843.2, r-XM_020365988.2, r-XM_020367230.2, r-XM_020377685.2	r-XM_003608404.4, r-XM_013591317.3, r-XM_013611859.3	r-XM_007148336.1, r-XM_007159058.1, r-XM_007159655.1	transcript_KOM31266, transcript_KOM53967	Labpu03g036650.1, Labpu03g041460.1, Labpu06g011540.1, Labpu11g004620.1
OG0000698	AT5G02780.3, AT5G02790.1	r-XM_020349023.2, r-XM_020349024.2, r-XM_020349025.2, r-XM_020356395.2, r-XM_020357012.2	r-XM_003625496.4, r-XM_039827708.1	r-XM_007144447.1, r-XM_007144448.1, r-XM_007162644.1	transcript_KOM26955, transcript_KOM38957, transcript_KOM38958	Labpu06g004980.1, Labpu07g009590.1, Labpu07g009600.1
OG0000699		r-XM_020347385.2, r-XM_020347388.2, r-XM_020351489.1	r-XM_003588646.3, r-XM_013596365.1, r-XM_013596366.1	r-XM_007137003.1, r-XM_007137004.1, r-XM_007161190.1, r-XM_007161191.1	transcript_KOM41942, transcript_KOM41943, transcript_KOM41945	Labpu08g009600.1, Labpu08g009610.1, Labpu08g009620.1, Labpu09g023220.1, Labpu09g023230.1
OG0000700		r-XM_020346872.2, r-XM_020346876.2, r-XM_020346880.2	r-XM_013597576.3, r-XM_013597580.3	r-XM_007152722.1, r-XM_007152724.1, r-XM_007152725.1, r-XM_007152726.1, r-XM_007152727.1, r-XM_007152728.1	transcript_KOM54300, transcript_KOM54302, transcript_KOM54303, transcript_KOM54304	Labpu04g001960.1, Labpu04g001970.1, Labpu04g001980.1
OG0000701		r-XM_020380105.2, r-XM_020380126.2	r-XM_024770128.2	r-XM_007132474.1, r-XM_007140195.1, r-XM_007140197.1, r-XM_007140199.1, r-XM_007140200.1, r-XM_007140203.1, r-XM_007140204.1, r-XM_007148843.1	transcript_KOM27155, transcript_KOM37517, transcript_KOM37518	Labpu01g022360.2, Labpu01g022370.1, Labpu01g022390.1, Labpu01g022400.1
OG0000702		r-XM_020353306.2, r-XM_020358175.2, r-XM_020374874.1, r-XM_029268887.1, r-XM_029269067.1, r-XM_029269078.1, r-XM_029269625.1, r-XM_029269855.1, r-XM_029270160.1, r-XM_029270422.1, r-XM_029270480.1, r-XM_029270569.1, r-XM_029270977.1, r-XM_029272185.1, r-XM_029272376.1, r-XM_029272765.1, r-XM_029273150.1, r-XM_029273932.1
OG0000703		r-XM_020360583.2, r-XM_020362436.2, r-XM_020362464.2, r-XM_020383368.2, r-XM_020383369.2	r-XM_003613496.4, r-XM_003613500.2, r-XM_003613501.4	r-XM_007153797.1, r-XM_007157351.1, r-XM_007157352.1, r-XM_007157353.1	transcript_KOM28197, transcript_KOM56376, transcript_KOM56377, transcript_KOM56378	Labpu02g019090.1, Labpu03g029120.1
OG0000704		r-XM_020350477.1, r-XM_020353712.1, r-XM_020355510.1, r-XM_020355641.1, r-XM_020356126.1, r-XM_020361152.1, r-XM_020364909.1, r-XM_020365466.1, r-XM_020369621.1, r-XM_020369754.1, r-XM_020371211.1, r-XM_020378011.1, r-XM_020382254.1, r-XM_020384097.1		r-XM_007150078.1, r-XM_007151971.1, r-XM_007152424.1, r-XM_007153856.1
OG0000705		r-XM_020351172.2, r-XM_020351235.2, r-XM_020351902.1, r-XM_020352389.1, r-XM_020352441.1, r-XM_020352444.2, r-XM_020352947.1, r-XM_020384793.1	r-XM_013592787.2	r-XM_007134255.1, r-XM_007134263.1, r-XM_007134264.1, r-XM_007134265.1	transcript_KOM58499, transcript_KOM58511	Labpu10g009900.1, Labpu10g009910.1, Labpu10g009990.1
OG0000706		r-XM_020372992.2, r-XM_020373013.2, r-XM_020382383.2, r-XM_029270309.1, r-XM_029270310.1	r-XM_003592405.4, r-XM_003592406.4, r-XM_003624615.3, r-XM_003624619.4, r-XM_003624622.4, r-XM_013594056.3, r-XM_024771022.1	r-XM_007161915.1, r-XM_007163406.1	transcript_KOM38567, transcript_KOM39163	Labpu01g006920.1, Labpu01g011380.1
OG0000707		r-XM_020355274.2, r-XM_020355276.2, r-XM_020356073.2, r-XM_020356883.2	r-XM_003625667.4, r-XM_003625668.4, r-XM_039832865.1	r-XM_007162744.1, r-XM_007162746.1, r-XM_007162747.1, r-XM_007162748.1	transcript_KOM29258, transcript_KOM29259, transcript_KOM29261, transcript_KOM29264	Labpu06g005970.1, Labpu06g005980.1, Labpu06g005990.1
OG0000708		r-XM_020352234.2, r-XM_020355496.2, r-XM_020358065.2, r-XM_029270231.1		r-XM_007147070.1, r-XM_007147071.1, r-XM_007147072.1, r-XM_007147074.1, r-XM_007147075.1	transcript_KOM52928, transcript_KOM52930, transcript_KOM52931, transcript_KOM52934, transcript_KOM52936	Labpu06g022180.1, Labpu06g022390.1, Labpu06g022410.1, Labpu06g022430.1
OG0000709		r-XM_020351783.2, r-XM_020351858.1, r-XM_020351859.2, r-XM_020351861.2, r-XM_020351862.2	r-XM_003620143.4	r-XM_007152465.1, r-XM_007152468.1, r-XM_007152469.1, r-XM_007152470.1, r-XM_007152473.1, r-XM_007152474.1	transcript_KOM54605, transcript_KOM54607, transcript_KOM54608, transcript_KOM54610	Labpu04g004250.1, Labpu04g004270.1
OG0000710		r-XM_020376727.1, r-XM_020376728.2, r-XM_029274255.1, r-XM_029274262.1	r-XM_003592622.4, r-XM_003592626.4, r-XM_039830053.1	r-XM_007147936.1, r-XM_007147940.1, r-XM_007147941.1, r-XM_007147942.1, r-XM_007147944.1, r-XM_007147945.1, r-XM_007147946.1	transcript_KOM53650, transcript_KOM53651	Labpu06g014770.1, Labpu06g014780.1
OG0000711		r-XM_020348756.2	r-XM_013596221.3, r-XM_013596222.3, r-XM_013596226.3, r-XM_013596231.3, r-XM_024786651.2	r-XM_007152057.1, r-XM_007152059.1, r-XM_007152061.1	transcript_KOM55220, transcript_KOM55222, transcript_KOM55223, transcript_KOM55224	Labpu04g009150.1, Labpu04g009160.1, Labpu04g009600.1, Labpu04g009700.2, Labpu08g000990.1
OG0000712		r-XM_020348962.1, r-XM_020349787.1, r-XM_020358864.1, r-XM_020368605.1	r-XM_024771091.1, r-XM_024773153.1, r-XM_024773163.1, r-XM_024774810.1, r-XM_024774994.1, r-XM_024775081.1, r-XM_024777162.2, r-XM_024784147.1, r-XM_024784715.1, r-XM_024784923.1, r-XM_024786451.1, r-XM_039826948.1, r-XM_039831882.1	r-XM_007154590.1
OG0000713		r-XM_020354373.1, r-XM_020369484.1, r-XM_020372114.2, r-XM_020372759.2, r-XM_020373406.2	r-XM_013594390.3, r-XM_013594392.3	r-XM_007162448.1, r-XM_007162450.1	transcript_KOM25155, transcript_KOM25159, transcript_KOM25161, transcript_KOM25162, transcript_KOM25163	Labpu06g003560.1, Labpu06g003580.2, Labpu06g003590.2, Labpu06g003600.1
OG0000714		r-XM_029273899.1	r-XM_003615836.4, r-XM_003615848.4, r-XM_003615850.4, r-XM_003615853.3, r-XM_003615858.4, r-XM_003615871.4, r-XM_013604794.3, r-XM_024783152.2, r-XM_024783347.2, r-XM_024783498.2, r-XM_024783560.2, r-XM_024783741.2, r-XM_024783861.2, r-XM_024783862.2, r-XM_024785130.2, r-XM_039834084.1	r-XM_007142032.1
OG0000715		r-XM_020366893.1, r-XM_029269452.1, r-XM_029270300.1	r-XM_003595222.4, r-XM_003598701.4, r-XM_024776657.2, r-XM_024776979.2, r-XM_024779895.2, r-XM_024779899.2, r-XM_024779902.1, r-XM_024781774.2, r-XM_039830488.1, r-XM_039830489.1, r-XM_039831597.1, r-XM_039831601.1, r-XM_039831853.1	r-XM_007151377.1		Labpu04g013510.2
OG0000716		r-XM_020352307.2, r-XM_020354229.2, r-XM_020369572.2, r-XM_020369846.1, r-XM_020369847.2	r-XM_003608776.3, r-XM_003617855.4, r-XM_024780754.1, r-XM_024780755.2, r-XM_024781566.2, r-XM_024784849.2, r-XM_039832800.1, r-XM_039833880.1	r-XM_007155485.1, r-XM_007155529.1	transcript_KOM32690, transcript_KOM32692	Labpu03g013420.1
OG0000717		r-XM_020364003.2, r-XM_020364031.2, r-XM_020364033.2		r-XM_007134945.1, r-XM_007135059.1, r-XM_007135070.1, r-XM_007135429.1, r-XM_007135430.1, r-XM_007135432.1, r-XM_007135433.1	transcript_KOM26924, transcript_KOM26926, transcript_KOM26927, transcript_KOM26932, transcript_KOM48716	Labpu08g010340.1, Labpu10g005020.1, Labpu10g005030.1
OG0000718		r-XM_020362911.2	r-XM_003608254.3, r-XM_003608257.4, r-XM_003608258.4, r-XM_003614056.1, r-XM_003614059.1, r-XM_013600073.3, r-XM_013601702.3, r-XM_013604778.2, r-XM_024780718.1, r-XM_024780720.2, r-XM_024781594.2, r-XM_024781879.2, r-XM_024785904.2, r-XM_039829303.1, r-XM_039832023.1, r-XM_039832949.1, r-XM_039833800.1
OG0000719		r-XM_020348985.2, r-XM_020348986.2, r-XM_020348989.2, r-XM_020352832.2	r-XM_013608019.3, r-XM_013608021.3, r-XM_013608023.3, r-XM_013608027.3, r-XM_013608030.3, r-XM_024776213.2, r-XM_024777482.2	r-XM_007133222.1, r-XM_007133223.1	transcript_KOM49423, transcript_KOM49424, transcript_KOM49426	Labpu11g020210.1, Labpu11g020240.1
OG0000720		r-XM_029274547.1	r-XM_013587346.2, r-XM_013587349.3, r-XM_013595682.3, r-XM_024774568.2, r-XM_024774569.2, r-XM_024785733.2, r-XM_024785835.2, r-XM_024785859.2, r-XM_024785861.2, r-XM_024786333.1, r-XM_024786336.2, r-XM_024786337.1, r-XM_024786653.2	r-XM_007151359.1, r-XM_007151360.1	transcript_KOM56428	Labpu04g017400.1
OG0000721			r-XM_003599164.2, r-XM_013596192.3, r-XM_024770375.2, r-XM_024770510.2, r-XM_024774108.1, r-XM_024774644.1, r-XM_024775180.2, r-XM_024776534.2, r-XM_024776554.2, r-XM_024784037.2, r-XM_024784040.2, r-XM_024785731.2, r-XM_024785891.1, r-XM_024785919.2, r-XM_039828229.1, r-XM_039832231.1, r-XM_039833354.1, r-XM_039833660.1
OG0000722			r-XM_003593701.3, r-XM_003607899.4, r-XM_003621883.4, r-XM_024774780.2, r-XM_024776952.2, r-XM_024777665.2, r-XM_024780354.2, r-XM_024781496.2, r-XM_024783345.2, r-XM_024783585.2, r-XM_024785606.2, r-XM_039826558.1, r-XM_039830330.1, r-XM_039830587.1, r-XM_039832447.1, r-XM_039832756.1, r-XM_039833014.1, r-XM_039833905.1
OG0000723			r-XM_003594718.3, r-XM_039830099.1	r-XM_007138944.1, r-XM_007147288.1, r-XM_007147291.1, r-XM_007163802.1	transcript_KOM29142, transcript_KOM29143, transcript_KOM53010, transcript_KOM53014	Labpu06g020440.1, Labpu06g020460.1, Labpu06g020470.1, Labpu06g020480.1, Labpu09g000600.1, Labpu09g000610.1, Labpu09g000620.1, Labpu09g000640.1
OG0000724			r-XM_003594871.4, r-XM_003594873.4, r-XM_003594876.4, r-XM_013585821.3, r-XM_013586433.3, r-XM_013586765.3, r-XM_013587465.3, r-XM_013587466.2, r-XM_013587468.2, r-XM_013587470.2, r-XM_013588202.3, r-XM_039828632.1, r-XM_039828636.1, r-XM_039829396.1, r-XM_039829397.1, r-XM_039830540.1	r-XM_007138765.1	transcript_KOM39810
OG0000725			r-XM_003608893.4	r-XM_007155345.1	transcript_KOM25359, transcript_KOM26124, transcript_KOM27773, transcript_KOM29569, transcript_KOM32825, transcript_KOM34631, transcript_KOM37474, transcript_KOM39170, transcript_KOM39201, transcript_KOM43281, transcript_KOM43614, transcript_KOM45353, transcript_KOM47761, transcript_KOM48326, transcript_KOM55624, transcript_KOM58108
OG0000726			r-XM_013590534.2, r-XM_039829109.1, r-XM_039829110.1, r-XM_039829111.1, r-XM_039829112.1, r-XM_039829113.1, r-XM_039829114.1, r-XM_039829115.1, r-XM_039829116.1, r-XM_039829117.1, r-XM_039829119.1, r-XM_039829120.1, r-XM_039829121.1, r-XM_039829122.1, r-XM_039829123.1, r-XM_039829124.1, r-XM_039829125.1, r-XM_039829126.1
OG0000727				r-XM_007141399.1, r-XM_007141400.1, r-XM_007141401.1, r-XM_007141402.1, r-XM_007141403.1, r-XM_007141404.1, r-XM_007141405.1, r-XM_007141406.1, r-XM_007141407.1, r-XM_007141408.1, r-XM_007141409.1, r-XM_007141410.1, r-XM_007141411.1, r-XM_007161293.1, r-XM_007161294.1, r-XM_007161295.1, r-XM_007161296.1, r-XM_007163836.1
OG0000728				r-XM_007132621.1, r-XM_007132622.1, r-XM_007132789.1, r-XM_007133249.1, r-XM_007133267.1, r-XM_007133268.1, r-XM_007133269.1, r-XM_007133270.1, r-XM_007133271.1, r-XM_007133273.1, r-XM_007133274.1, r-XM_007133275.1, r-XM_007133276.1, r-XM_007133277.1, r-XM_007133285.1, r-XM_007133286.1, r-XM_007141196.1, r-XM_007163905.1
OG0000729					transcript_KOM25679, transcript_KOM25860, transcript_KOM26023, transcript_KOM31421, transcript_KOM31476, transcript_KOM36653, transcript_KOM37119, transcript_KOM37279, transcript_KOM38310, transcript_KOM40106, transcript_KOM42795, transcript_KOM43257, transcript_KOM48444, transcript_KOM48715, transcript_KOM49677, transcript_KOM53067, transcript_KOM55966, transcript_KOM56634
OG0000730	AT2G07732.1, ATCG00490.1, ATMG00280.1	gene-BKH98_gp078	gene-MetrCp074, r-XM_039827257.1, r-XM_039831897.1, r-XM_039832271.1, r-XM_039833042.1, r-XM_039835254.1	r-XM_007132307.1, r-XM_007132968.1, r-XM_007137589.1, r-XM_007149263.1, r-XM_007152628.1	transcript_KOM32216	Labpu03g034500.1
OG0000731	AT1G07240.1, AT1G07250.1, AT1G07260.1, AT2G29710.1, AT2G29730.1, AT2G29740.1, AT2G29750.1	r-XM_020384381.2, r-XM_029274645.1	r-XM_003615561.3, r-XM_003615565.4	r-XM_007142155.1, r-XM_007142156.1	transcript_KOM49738, transcript_KOM56865, transcript_KOM56866	Labpu08g024390.1
OG0000732	AT1G45190.1, AT1G47450.1, AT1G47470.1, AT1G52970.1, AT2G04031.1, AT2G04037.1, AT2G04041.1, AT2G21655.1, AT2G21727.1, AT2G25482.1, AT3G01185.1, AT3G11990.1, AT3G29797.1, AT3G30247.1, AT4G13261.1, AT4G13263.1, AT5G35405.1
OG0000733	AT2G21210.2, AT4G38840.1	r-XM_020363080.2, r-XM_020363081.2, r-XM_020363083.2, r-XM_020364186.2		r-XM_007135842.1, r-XM_007135843.1, r-XM_007135844.1	transcript_KOM42278, transcript_KOM42279, transcript_KOM42280, transcript_KOM42281	Labpu09g029660.1, Labpu09g029670.1, Labpu09g029680.1, Labpu09g029690.1
OG0000734	AT1G25250.3, AT1G68130.1, AT2G01940.3	r-XM_020360228.2, r-XM_020384828.2	r-XM_039826848.1, r-XM_039829578.1	r-XM_007152564.1, r-XM_007158757.1, r-XM_007160504.1	transcript_KOM26328, transcript_KOM30908, transcript_KOM43359, transcript_KOM54524	Labpu03g034490.1, Labpu03g048820.1, Labpu04g003460.1
OG0000735	AT1G57550.1, AT2G38905.1, AT3G05880.1, AT3G05890.1	r-XM_020346996.2, r-XM_020357616.2, r-XM_020369158.2	r-XM_003626083.3, r-XM_003626084.4, r-XM_003626087.4, r-XM_013596197.2	r-XM_007144989.1, r-XM_007151747.1, r-XM_007163223.1	transcript_KOM26588, transcript_KOM35416, transcript_KOM39310
OG0000736	AT2G23200.1	r-XM_020350440.2, r-XM_020354326.1, r-XM_020358102.2, r-XM_029269804.1	r-XM_013602022.3, r-XM_024782134.2, r-XM_039832790.1	r-XM_007155814.1, r-XM_007155815.1, r-XM_007155816.1, r-XM_007155817.1, r-XM_007155818.1	transcript_KOM32373, transcript_KOM32374	Labpu03g016670.1, Labpu03g016680.1
OG0000737	AT1G15757.1, AT1G56553.1, AT1G58055.1, AT1G61688.1, AT2G12465.1, AT2G12475.1, AT2G20463.1, AT2G20465.1, AT2G40995.2, AT2G41997.1, AT4G08028.1, AT5G08505.1, AT5G27495.1, AT5G42223.1, AT5G42232.1, AT5G42235.1, AT5G59105.1
OG0000738	AT2G16430.2	r-XM_020347035.2, r-XM_020359167.2	r-XM_013586945.3, r-XM_013599982.3, r-XM_039830042.1	r-XM_007131316.1, r-XM_007131317.1, r-XM_007131323.1, r-XM_007149556.1	transcript_KOM37200, transcript_KOM43663, transcript_KOM51262, transcript_KOM51263, transcript_KOM51264	Labpu05g013130.1, Labpu11g012310.1
OG0000739	AT2G28470.1	r-XM_020359015.2, r-XM_020359032.2, r-XM_020384636.2	r-XM_003597169.4, r-XM_003606355.4	r-XM_007132136.1, r-XM_007132174.1, r-XM_007151980.1	transcript_KOM44199, transcript_KOM50698, transcript_KOM50705, transcript_KOM50710	Labpu05g004960.1, Labpu11g005770.1, Labpu11g005890.4, Labpu11g005960.1
OG0000740	AT2G40010.1, AT3G09200.1, AT3G11250.1	r-XM_020364524.2, r-XM_020378186.2	r-XM_003603448.3, r-XM_003616547.4, r-XM_039833391.1	r-XM_007153202.1, r-XM_007157436.1, r-XM_007163463.1	transcript_KOM39571, transcript_KOM45970, transcript_KOM46922	Labpu02g021100.1, Labpu06g002770.1, Labpu08g020770.1
OG0000741	AT2G38080.1	r-XM_020359349.2, r-XM_020379041.2, r-XM_020381235.2	r-XM_003604571.4, r-XM_003615527.4, r-XM_013604700.3	r-XM_007134701.1, r-XM_007142167.1, r-XM_007146679.1	transcript_KOM52568, transcript_KOM56888, transcript_KOM58250	Labpu06g025790.1, Labpu08g024560.1, Labpu10g012620.1, Labpu11g015370.1
OG0000742	AT1G66540.1, AT2G23190.1, AT2G23220.1, AT3G28740.1, AT4G37320.1, AT4G37330.1, AT4G37340.1, AT4G37360.1, AT4G37370.1, AT5G36220.1		r-XM_013601948.3, r-XM_024782775.2	r-XM_007158795.1, r-XM_007158796.1	transcript_KOM25512, transcript_KOM25514	Labpu03g034760.1
OG0000743	AT2G38470.1	r-XM_020356797.2, r-XM_020370668.2, r-XM_020379400.2	r-XM_003615901.4, r-XM_024770100.2, r-XM_039831315.1	r-XM_007140114.1, r-XM_007142023.1, r-XM_007146780.1	transcript_KOM47215, transcript_KOM47216, transcript_KOM52664, transcript_KOM57288	Labpu01g021790.1, Labpu06g025020.1, Labpu08g023330.1
OG0000744	AT2G36460.1, AT3G52930.1, AT5G03690.1	r-XM_020349904.2, r-XM_020356847.2, r-XM_020383424.2	r-XM_013598664.2, r-XM_013612599.3, r-XM_039827439.1	r-XM_007141299.1, r-XM_007145183.1	transcript_KOM34652, transcript_KOM39002, transcript_KOM39003, transcript_KOM48132	Labpu06g006580.1, Labpu08g024760.1
OG0000745	AT2G40510.1, AT2G40590.1, AT3G56340.1	r-XM_020355407.2, r-XM_020355608.1, r-XM_020355613.1, r-XM_020356952.2	r-XM_003617893.4, r-XM_013606076.2	r-XM_007137556.1, r-XM_007137557.1, r-XM_007141696.1	transcript_KOM40681, transcript_KOM40682	Labpu08g020530.1, Labpu09g016120.1, Labpu09g016130.1
OG0000746	AT2G18480.1, AT4G36670.1	r-XM_020361269.2, r-XM_020361739.2, r-XM_020363709.2, r-XM_020383571.1, r-XM_020383572.1	r-XM_003615976.4, r-XM_003629426.3	r-XM_007155967.1, r-XM_007156860.1, r-XM_007156861.1	transcript_KOM32309, transcript_KOM45128, transcript_KOM45129	Labpu02g007080.1, Labpu03g018550.1
OG0000747	AT1G23145.1, AT1G23147.1, AT1G35467.1, AT1G60625.1, AT1G60815.1, AT1G60913.1, AT1G61563.1, AT1G61566.1, AT2G22055.1, AT2G32785.1, AT2G32788.1, AT2G32835.1, AT2G32885.1, AT2G34825.1, AT3G04735.1, AT4G11510.1, AT4G11653.1
OG0000748	AT1G30670.1, AT2G34820.1	r-XM_020382429.1, r-XM_020382430.1, r-XM_020382431.1, r-XM_020384324.1, r-XM_020384325.1, r-XM_020384326.1, r-XM_020384327.1, r-XM_020384339.1	r-XM_013608781.1	r-XM_007160598.1, r-XM_007160599.1	transcript_KOM49082, transcript_KOM58505	Labpu08g014350.1, Labpu10g009970.1
OG0000749	AT1G72110.1, AT2G38995.2, AT2G43255.2, AT3G49190.1, AT3G49200.1, AT3G49210.1, AT5G12420.1, AT5G16350.1, AT5G22490.1, AT5G37300.4, AT5G53380.1, AT5G53390.1	r-XM_029274167.1	r-XM_024775197.2	r-XM_007140926.1		Labpu08g008860.1, Labpu08g008870.1
OG0000750	AT1G62610.4, AT1G63380.2, AT2G17845.1, AT3G46170.1, AT3G55290.1, AT3G55310.1	r-XM_020372851.2, r-XM_020373161.2	r-XM_013600539.3, r-XM_013600542.3, r-XM_013611965.3	r-XM_007145421.1, r-XM_007145422.1	transcript_KOM34319, transcript_KOM34320	Labpu07g003400.1, Labpu07g003410.1
OG0000751	AT2G18200.1, AT2G18210.1, AT3G50900.1, AT4G36500.1, AT5G66490.1	r-XM_020350978.1, r-XM_020361279.1, r-XM_020373911.2, r-XM_020373990.2	r-XM_003612014.4, r-XM_013590940.3	r-XM_007156003.1, r-XM_007156004.1, r-XM_007156906.1	transcript_KOM32280, transcript_KOM32281, transcript_KOM45175
OG0000752	AT1G02190.1, AT1G02205.3, AT2G37700.3	r-XM_020350079.2, r-XM_020352410.2, r-XM_020378482.2, r-XM_020383265.2, r-XM_020383271.1	r-XM_003626786.4, r-XM_013588503.3	r-XM_007134292.1, r-XM_007134293.1	transcript_KOM58539, transcript_KOM58541	Labpu10g009680.1, Labpu10g009690.1, Labpu10g009700.1
OG0000753	AT1G05420.2, AT2G32100.1	r-XM_020354762.2, r-XM_020358420.2, r-XM_029268694.1	r-XM_003590585.4, r-XM_013594300.2, r-XM_024770237.2	r-XM_007143202.1, r-XM_007144582.1, r-XM_007162385.1	transcript_KOM25105, transcript_KOM35041, transcript_KOM36100	Labpu01g026180.1, Labpu07g002570.1, Labpu07g026950.1
OG0000754	AT1G77260.1, AT2G39750.1, AT5G06050.1	r-XM_020346641.2, r-XM_020352586.2, r-XM_020355319.2	r-XM_003600706.4, r-XM_003616424.4, r-XM_013611013.3	r-XM_007141789.1, r-XM_007161356.1, r-XM_007163401.1	transcript_KOM39165, transcript_KOM46979	Labpu01g011420.1, Labpu08g007800.1, Labpu08g021340.1
OG0000755	AT2G41540.4, AT3G07690.1	r-XM_020351650.2, r-XM_020352069.2, r-XM_020375179.2	r-XM_003625057.4, r-XM_024774853.2	r-XM_007145519.1, r-XM_007148962.1, r-XM_007162097.1	transcript_KOM34172, transcript_KOM40549, transcript_KOM42520	Labpu01g003590.1, Labpu05g018410.1, Labpu07g017510.3, Labpu11g011890.2
OG0000756	AT2G38070.1, AT3G09070.1, AT5G01170.1	r-XM_020348360.2, r-XM_020379659.2	r-XM_013593638.3	r-XM_007133915.1, r-XM_007140329.1	transcript_KOM29376, transcript_KOM30045, transcript_KOM37602, transcript_KOM42697, transcript_KOM47224, transcript_KOM49346, transcript_KOM50394	Labpu01g023040.1, Labpu10g012770.1
OG0000757	ATMG00820.1	r-XM_020353523.1, r-XM_020353775.1, r-XM_020356052.1, r-XM_020363189.1, r-XM_020369926.1, r-XM_020375430.1, r-XM_020378945.1, r-XM_029272134.1, r-XM_029273987.1	r-XM_024777198.1, r-XM_039832791.1		transcript_KOM32002, transcript_KOM38441, transcript_KOM39194, transcript_KOM52839	Labpu10g000160.1
OG0000758	AT1G66970.2, AT1G66980.2, AT3G20520.1, AT4G26690.1, AT5G55480.1	r-XM_020354665.2, r-XM_020367782.2	r-XM_003600169.4, r-XM_003617628.4	r-XM_007142304.1, r-XM_007142305.1, r-XM_007146490.1	transcript_KOM29773, transcript_KOM29774, transcript_KOM51975	Labpu06g027540.1, Labpu08g016610.1
OG0000759	AT4G03625.1, AT4G03630.1, AT4G03635.1, AT4G05460.1, AT4G05470.1, AT4G05475.1, AT4G05490.1, AT4G05497.1, AT5G52480.1	r-XM_020381427.2	r-XM_003593834.4, r-XM_003593835.4, r-XM_013607205.3, r-XM_039830094.1	r-XM_007147872.1	transcript_KOM53559	Labpu06g015470.1
OG0000760	AT4G25810.1, AT4G30270.1, AT5G57550.1, AT5G57560.1	r-XM_020354118.2	r-XM_003610104.4, r-XM_003610105.4, r-XM_003625241.4	r-XM_007154719.1, r-XM_007154720.1, r-XM_007154722.1	transcript_KOM29019, transcript_KOM29020, transcript_KOM29021, transcript_KOM29022	Labpu03g006950.1, Labpu03g006960.2
OG0000761	AT4G08470.1, AT4G08480.1, AT4G08500.1, AT4G12020.2	r-XM_020346583.2, r-XM_020379305.2	r-XM_003614776.4, r-XM_003614779.3, r-XM_003614782.4, r-XM_003614803.4, r-XM_024780176.2	r-XM_007136127.1, r-XM_007141047.1	transcript_KOM27775, transcript_KOM41638	Labpu08g004260.1, Labpu09g019880.2
OG0000762	AT1G02580.1, AT4G02020.1	r-XM_020363790.1, r-XM_020370869.2, r-XM_020379271.2	r-XM_013613710.3, r-XM_024784699.2, r-XM_039827938.1, r-XM_039828182.1	r-XM_007144029.1, r-XM_007145083.1, r-XM_007156865.1, r-XM_007163119.1	transcript_KOM35330, transcript_KOM45134	Labpu02g007120.1, Labpu07g005930.1
OG0000763	AT4G30880.1, AT4G33550.1	r-XM_020358582.2, r-XM_020358660.2, r-XM_020368241.2, r-XM_020384979.2	r-XM_003617588.4, r-XM_003617590.4, r-XM_003617592.3, r-XM_003624413.2, r-XM_013601146.3	r-XM_007131505.1, r-XM_007142273.1, r-XM_007148951.1	transcript_KOM42529, transcript_KOM46558	Labpu11g010900.1
OG0000764	AT1G04680.1, AT3G07010.1, AT3G24230.1, AT3G24670.1, AT4G13210.2, AT4G13710.1, AT5G48900.1	r-XM_020373451.2, r-XM_020376303.2	r-XM_003622948.4, r-XM_013611767.3	r-XM_007140499.1, r-XM_007145350.1	transcript_KOM34415, transcript_KOM37959	Labpu01g024640.2, Labpu07g017050.1
OG0000765	AT4G33870.1	r-XM_020347796.2	r-XM_013608806.3, r-XM_013609127.3, r-XM_013609157.3, r-XM_013609184.3, r-XM_024774501.2, r-XM_024777110.2, r-XM_024777113.2, r-XM_039830708.1, r-XM_039831072.1, r-XM_039831093.1	r-XM_007149246.1, r-XM_007149248.1	transcript_KOM43777	Labpu05g016900.2, Labpu05g016920.1
OG0000766	AT1G55810.5, AT3G27440.1, AT4G26510.2	r-XM_020366710.2, r-XM_020381822.2, r-XM_029268957.1	r-XM_003600377.4, r-XM_003617846.3, r-XM_003618711.3	r-XM_007142392.1, r-XM_007146605.1, r-XM_007151612.1	transcript_KOM28739, transcript_KOM46387	Labpu04g015370.2, Labpu06g026510.3, Labpu08g016010.3
OG0000767	AT1G02820.1, AT4G02380.3	r-XM_020349148.1, r-XM_020357722.2, r-XM_020376179.2	r-XM_003591451.4, r-XM_013594905.3, r-XM_013594906.3	r-XM_007145138.1, r-XM_007147181.1, r-XM_007163058.1	transcript_KOM39457, transcript_KOM54398, transcript_KOM55701	Labpu06g008770.1, Labpu06g021360.1, Labpu07g006420.1
OG0000768	AT1G21310.1, AT1G26240.1, AT1G26250.1, AT1G76930.1, AT4G08370.1, AT4G08380.1	r-XM_020372731.2, r-XM_020373006.2, r-XM_020374129.1, r-XM_020376604.2	r-XM_013596340.3, r-XM_039832750.1	r-XM_007131946.1, r-XM_007151992.1	transcript_KOM55351, transcript_KOM55352	Labpu04g011480.1
OG0000769	AT1G02980.1, AT1G43140.1, AT1G59790.1, AT1G59800.1, AT4G02570.1	r-XM_020370380.2, r-XM_020376960.2	r-XM_013602796.3, r-XM_013607846.3, r-XM_024770636.2	r-XM_007138828.1, r-XM_007154193.1	transcript_KOM27904, transcript_KOM33528	Labpu03g002830.1, Labpu06g008420.1, Labpu09g001640.1
OG0000770	AT1G31850.3, AT4G19120.2	r-XM_020360931.2, r-XM_020385062.2, r-XM_020385067.2	r-XM_024773191.2, r-XM_024783784.2	r-XM_007156303.1, r-XM_007158097.1, r-XM_007158110.1, r-XM_007158118.1	transcript_KOM32018, transcript_KOM32019, transcript_KOM45409	Labpu02g009850.1, Labpu03g027800.1, Labpu03g027810.1
OG0000771	AT1G10140.1, AT1G58420.1, AT4G37700.1	r-XM_020355915.2, r-XM_020371874.2, r-XM_020374044.2	r-XM_003588999.4, r-XM_003608494.3, r-XM_024780737.1	r-XM_007133072.1, r-XM_007136713.1, r-XM_007155751.1, r-XM_007160868.1	transcript_KOM32431, transcript_KOM42212, transcript_KOM48931	Labpu03g016070.1
OG0000772	AT1G09430.1, AT1G10670.3, AT1G60810.2	r-XM_020356518.2, r-XM_020361478.2, r-XM_020381934.2	r-XM_003595838.3, r-XM_013598266.3	r-XM_007149067.1, r-XM_007157309.1, r-XM_007163236.1	transcript_KOM39300, transcript_KOM42805, transcript_KOM45708	Labpu02g020210.1, Labpu05g017480.1, Labpu06g010270.1
OG0000773	AT1G67260.1	r-XM_020347432.2, r-XM_020364441.2, r-XM_020364450.2, r-XM_020376865.2	r-XM_013592277.3, r-XM_013595810.3, r-XM_024775128.2	r-XM_007139269.1, r-XM_007143231.1, r-XM_007151694.1	transcript_KOM36076, transcript_KOM36692, transcript_KOM56069	Labpu01g015490.1, Labpu04g015790.1, Labpu07g026740.1
OG0000774	AT1G02310.2	r-XM_020355364.2, r-XM_020356920.2, r-XM_020372949.2	r-XM_003591240.3, r-XM_003626114.4, r-XM_013613655.2, r-XM_013613656.3, r-XM_024775100.2	r-XM_007163202.1, r-XM_007163238.1	transcript_KOM39296, transcript_KOM39297, transcript_KOM39298, transcript_KOM39330	Labpu06g009980.1, Labpu06g010290.1
OG0000775	AT1G09930.1, AT5G64410.1	r-XM_020369440.2, r-XM_020378452.2, r-XM_020380521.2	r-XM_003593255.3, r-XM_003603657.3, r-XM_024780348.2	r-XM_007137601.1, r-XM_007148271.1, r-XM_007148272.1, r-XM_007159117.1	transcript_KOM31207, transcript_KOM53923, transcript_KOM53924	Labpu06g012010.1, Labpu09g021390.1
OG0000776	AT1G51760.1, AT1G51780.1	r-XM_020367559.2, r-XM_020371170.2, r-XM_020372459.2, r-XM_020372662.2	r-XM_003597335.3, r-XM_003597336.3, r-XM_003597596.4, r-XM_003597597.3, r-XM_003597601.4, r-XM_013588791.3	r-XM_007135533.1, r-XM_007135534.1	transcript_KOM27429	Labpu05g002380.1, Labpu10g005830.1
OG0000777	AT1G16270.2, AT1G79570.1	r-XM_020351457.2, r-XM_020373274.2, r-XM_029273343.1	r-XM_013589678.3, r-XM_039830634.1, r-XM_039830635.1	r-XM_007133354.1, r-XM_007149140.1, r-XM_007149141.1	transcript_KOM25572, transcript_KOM39102, transcript_KOM42717, transcript_KOM42720	Labpu05g016720.4, Labpu11g022660.1
OG0000778	AT1G21850.1, AT1G21860.1, AT1G41830.1, AT1G76160.1	r-XM_020359417.2, r-XM_020363331.2	r-XM_013601126.3, r-XM_013606791.3, r-XM_013610763.3	r-XM_007131522.1, r-XM_007136075.1, r-XM_007160545.1	transcript_KOM49040, transcript_KOM51098	Labpu08g014740.1, Labpu09g028450.1, Labpu11g010760.3
OG0000779	AT1G49230.1	r-XM_020357615.2, r-XM_020360270.2	r-XM_003630149.4, r-XM_003630158.4, r-XM_003630159.4, r-XM_003630161.4, r-XM_003630163.4, r-XM_013591408.3, r-XM_024778026.2, r-XM_039829560.1	r-XM_007137630.1, r-XM_007159750.1	transcript_KOM30610, transcript_KOM41149	Labpu03g042710.1, Labpu09g015550.1
OG0000780	AT1G12920.1, AT3G26618.1, AT5G47880.1	r-XM_020373748.2	r-XM_003624511.4, r-XM_013597383.3, r-XM_024781925.2	r-XM_007151623.1, r-XM_007152512.1, r-XM_007161721.1	transcript_KOM38494, transcript_KOM54574, transcript_KOM56012	Labpu01g007700.1, Labpu04g003830.2, Labpu04g003870.5, Labpu04g014680.1
OG0000781	AT1G26945.1, AT3G47710.1	r-XM_020362377.2, r-XM_020379005.2, r-XM_020384323.2	r-XM_003613609.4, r-XM_013603931.3, r-XM_024772063.2	r-XM_007138141.1, r-XM_007153757.1, r-XM_007157604.1	transcript_KOM29327, transcript_KOM31448, transcript_KOM56462	Labpu02g017750.1, Labpu03g029460.1, Labpu09g007310.1
OG0000782	AT1G07070.1, AT1G41880.2, AT1G74270.1, AT3G55750.1	r-XM_020356738.2, r-XM_020378143.2, r-XM_020378144.2	r-XM_013598789.3, r-XM_039827507.1, r-XM_039827508.1, r-XM_039827510.1, r-XM_039827512.1	r-XM_007141746.1, r-XM_007158828.1	transcript_KOM25006, transcript_KOM46945	Labpu03g035030.1
OG0000783	AT1G10960.1, AT1G60950.1	r-XM_020356019.1, r-XM_020365890.2, r-XM_020366377.2	r-XM_003592927.4, r-XM_003629910.3	r-XM_007148471.1, r-XM_007148472.1, r-XM_007148473.1	transcript_KOM54078, transcript_KOM54079, transcript_KOM54080, transcript_KOM54081	Labpu01g012770.1, Labpu01g012780.1, Labpu01g012790.1
OG0000784	AT1G63800.1, AT5G41340.1	r-XM_020362658.2, r-XM_020363408.2, r-XM_020365342.2	r-XM_024772287.2, r-XM_024775039.2, r-XM_039828951.1	r-XM_007135031.1, r-XM_007139751.1, r-XM_007160022.1	transcript_KOM27979, transcript_KOM37096, transcript_KOM57123	Labpu01g019280.1, Labpu03g044780.1, Labpu10g001780.1
OG0000785	AT1G25470.1, AT1G68550.2, AT3G25890.2	r-XM_020352196.2, r-XM_020382058.2	r-XM_003592427.2, r-XM_003627442.3, r-XM_013589046.3, r-XM_013598518.1, r-XM_013611905.3, r-XM_024775156.1	r-XM_007142845.1, r-XM_007153379.1	transcript_KOM36329, transcript_KOM45792	Labpu02g017460.1, Labpu07g029790.1
OG0000786	AT1G31320.1	r-XM_020347810.2, r-XM_020375288.2, r-XM_020375567.2, r-XM_020382751.2	r-XM_003596094.4, r-XM_003607813.4	r-XM_007131927.1, r-XM_007133317.1, r-XM_007149133.1, r-XM_007157753.1	transcript_KOM26164, transcript_KOM53190	Labpu03g030460.1, Labpu05g016670.1, Labpu06g019020.1, Labpu11g023110.1
OG0000787	AT1G23290.1, AT1G70600.1	r-XM_020349301.2, r-XM_020357136.2, r-XM_020361907.2	r-XM_003601145.4, r-XM_003613079.4, r-XM_003628900.4	r-XM_007137961.1, r-XM_007155408.1, r-XM_007158340.1	transcript_KOM32767, transcript_KOM39786, transcript_KOM40467	Labpu02g020440.1, Labpu03g012630.1, Labpu09g008960.2
OG0000788	AT1G54870.2, AT3G05260.1	r-XM_020349208.1, r-XM_020355728.2, r-XM_020374503.2, r-XM_029269555.1	r-XM_003626253.3, r-XM_039829387.1	r-XM_007144678.1, r-XM_007146997.1, r-XM_007147028.1	transcript_KOM52875, transcript_KOM52898, transcript_KOM55019	Labpu06g022720.2, Labpu06g022970.1, Labpu07g003830.2
OG0000789	AT1G20160.1	r-XM_020373548.1, r-XM_020380448.2, r-XM_020380468.1, r-XM_029274829.1	r-XM_003603148.4, r-XM_003603759.3, r-XM_024778886.2	r-XM_007136046.1, r-XM_007136047.1	transcript_KOM44089, transcript_KOM51678, transcript_KOM51679, transcript_KOM51680	Labpu09g028160.1, Labpu09g028170.1, Labpu09g028200.1
OG0000790	AT1G17455.1, AT1G72630.1	r-XM_020363641.2, r-XM_020371889.2, r-XM_020373979.2	r-XM_013602973.3, r-XM_013608062.3, r-XM_039829596.1	r-XM_007135393.1, r-XM_007138611.1, r-XM_007154537.1	transcript_KOM25815, transcript_KOM39930, transcript_KOM47695	Labpu03g005560.1, Labpu09g004380.2, Labpu10g004840.2
OG0000791	AT1G48370.1, AT1G65730.1, AT3G17650.1, AT5G45450.1	r-XM_020356623.2, r-XM_020367448.2	r-XM_003617391.4, r-XM_003620106.4, r-XM_013605092.3, r-XM_039832053.1, r-XM_039834871.1	r-XM_007146882.1, r-XM_007152480.1	transcript_KOM52771, transcript_KOM54591	Labpu04g004120.1, Labpu06g023970.1
OG0000792	AT1G30700.1	r-XM_020375211.2, r-XM_020375214.2, r-XM_020375243.2	r-XM_013607586.3, r-XM_013607588.3, r-XM_024777476.2	r-XM_007147376.1, r-XM_007147377.1, r-XM_007147379.1, r-XM_007147380.1	transcript_KOM53099, transcript_KOM53129, transcript_KOM53130	Labpu06g019610.1, Labpu06g019620.3, Labpu06g019630.2
OG0000793	AT1G06620.1	r-XM_020349445.2	r-XM_003596121.4, r-XM_003596137.4, r-XM_003626727.4, r-XM_003626740.3, r-XM_003626747.4, r-XM_013589297.3, r-XM_013602763.3, r-XM_024773740.2, r-XM_024776556.2, r-XM_039828702.1	r-XM_007149234.1, r-XM_007149235.1, r-XM_007149236.1	transcript_KOM42625	Labpu05g016610.1
OG0000794	AT1G11580.2	r-XM_020361808.2, r-XM_020362418.2, r-XM_029271571.1	r-XM_003622640.4, r-XM_003622648.4, r-XM_003622651.4	r-XM_007157107.1, r-XM_007157108.1, r-XM_007157109.1, r-XM_007157110.1	transcript_KOM26610, transcript_KOM26611, transcript_KOM26612	Labpu02g000660.1, Labpu02g000670.1, Labpu02g000680.1
OG0000795	AT3G13080.1	r-XM_020370371.2, r-XM_020384067.2	r-XM_003617682.4, r-XM_024780107.2	r-XM_007140724.1, r-XM_007141036.1, r-XM_007141037.1, r-XM_007142327.1, r-XM_007142337.1, r-XM_007146540.1	transcript_KOM37816, transcript_KOM46439, transcript_KOM52358	Labpu01g025720.3, Labpu06g027220.1, Labpu08g016430.1
OG0000796	AT3G09680.1, AT5G02960.1	r-XM_020356925.2, r-XM_020359364.2, r-XM_020382536.2	r-XM_003625534.4, r-XM_013612790.2	r-XM_007144469.1, r-XM_007152000.1, r-XM_007162661.1, r-XM_007162662.1	transcript_KOM34754, transcript_KOM38972	Labpu06g005130.1, Labpu07g009810.1, Labpu07g009860.1, Labpu11g006200.4
OG0000797	AT3G20800.1, AT5G12980.1	r-XM_020369268.2, r-XM_020374958.2	r-XM_003598588.4, r-XM_003619675.2, r-XM_013604388.3, r-XM_024771532.2, r-XM_024783016.2, r-XM_039829206.1, r-XM_039829581.1, r-XM_039834767.1	r-XM_007142248.1, r-XM_007146448.1	transcript_KOM29763	Labpu06g027910.1, Labpu08g017050.1
OG0000798	AT3G07610.3	r-XM_020352318.2, r-XM_020355543.2	r-XM_003592656.4, r-XM_003615168.4, r-XM_013612982.3, r-XM_024773904.2, r-XM_024775169.2, r-XM_039827019.1, r-XM_039834671.1	r-XM_007142717.1, r-XM_007153335.1	transcript_KOM36427, transcript_KOM46016, transcript_KOM58040	Labpu02g015670.1, Labpu07g030710.2
OG0000799	AT3G05540.1, AT3G16640.1	r-XM_020364646.2, r-XM_020373300.2, r-XM_020384714.2	r-XM_003591100.4, r-XM_003591102.4, r-XM_003619822.3, r-XM_013607782.2, r-XM_024782714.2	r-XM_007138855.1, r-XM_007144888.1	transcript_KOM27928, transcript_KOM33500, transcript_KOM35515	Labpu07g004140.3, Labpu09g001420.1
OG0000800	AT3G10980.1, AT5G05350.1	r-XM_020354749.2, r-XM_020381092.2, r-XM_020381624.2	r-XM_003600964.4, r-XM_003600965.4, r-XM_039834294.1	r-XM_007134549.1, r-XM_007141657.1, r-XM_007163534.1	transcript_KOM39637, transcript_KOM46855, transcript_KOM57915	Labpu06g002130.1, Labpu08g020110.1, Labpu10g015370.2
OG0000801	AT3G09300.1, AT5G02100.1, AT5G59420.1	r-XM_020359651.2, r-XM_020368143.2, r-XM_020381693.2	r-XM_003606617.4, r-XM_013593409.3	r-XM_007131997.1, r-XM_007140214.1, r-XM_007150271.1	transcript_KOM26199, transcript_KOM38019, transcript_KOM44299	Labpu01g024170.1, Labpu05g004020.1, Labpu11g007040.1
OG0000802	AT3G11840.1	r-XM_020347839.2, r-XM_020351520.2, r-XM_020369757.2, r-XM_020383515.2	r-XM_013597008.3, r-XM_013600275.3, r-XM_013612394.3	r-XM_007132437.1, r-XM_007145726.1, r-XM_007149958.1	transcript_KOM27554, transcript_KOM33982	Labpu05g006420.1, Labpu06g007570.1, Labpu07g001310.1, Labpu11g003540.1
OG0000803	AT3G49010.6, AT5G23900.1	r-XM_020356578.2, r-XM_020360465.2	r-XM_003612546.4, r-XM_003626102.4, r-XM_013610633.2, r-XM_024773059.1	r-XM_007156257.1, r-XM_007156258.1, r-XM_007158080.1	transcript_KOM32062, transcript_KOM45421, transcript_KOM48991	Labpu02g009960.3, Labpu03g028250.1, Labpu03g028260.2
OG0000804	AT3G05590.1, AT5G27850.1	r-XM_020357165.2, r-XM_020367445.2, r-XM_020376133.2	r-NM_001378720.1, r-XM_003591115.4, r-XM_013594911.3	r-XM_007143709.1, r-XM_007144897.1, r-XM_007146944.1, r-XM_007163061.1	transcript_KOM35501, transcript_KOM39453	Labpu06g008800.3, Labpu06g023390.1, Labpu07g004220.1
OG0000805	AT3G05560.3, AT5G27770.1	r-XM_020350601.2, r-XM_020355350.2, r-XM_020382250.1	r-XM_003591110.4, r-XM_003591469.4, r-XM_003626172.4	r-XM_007144266.1, r-XM_007144893.1, r-XM_007146948.1	transcript_KOM35512, transcript_KOM52831, transcript_KOM54406	Labpu06g023360.1, Labpu07g004190.1, Labpu07g006480.1
OG0000806	AT5G07000.1, AT5G07010.1	r-XM_020346904.2, r-XM_020347327.2, r-XM_020352126.2	r-XM_003598376.4	r-XM_007133616.1, r-XM_007133709.1	transcript_KOM36466, transcript_KOM36468, transcript_KOM36470, transcript_KOM47762	Labpu10g013830.1, Labpu11g013960.1, Labpu11g014390.1, Labpu11g014410.1, Labpu11g014430.1
OG0000807	AT5G03540.3, AT5G52340.1, AT5G52350.1	r-XM_020346664.2, r-XM_020367121.2, r-XM_020369133.2	r-XM_003591640.4, r-XM_013612431.3	r-XM_007144167.1, r-XM_007145321.1, r-XM_007151125.1	transcript_KOM34448, transcript_KOM52371, transcript_KOM56710	Labpu04g018930.1, Labpu07g016710.3, Labpu07g021910.5
OG0000808	AT5G59240.1	r-XM_020348863.2, r-XM_020348864.2, r-XM_020378110.2, r-XM_020382895.2	r-XM_013588633.3, r-XM_013593074.3, r-XM_024772409.2, r-XM_024782673.2	r-XM_007134100.1, r-XM_007146502.1, r-XM_007149606.1	transcript_KOM37802, transcript_KOM51982	Labpu01g025820.1, Labpu06g027440.1, Labpu10g010950.1
OG0000809	AT5G45500.4, AT5G45520.1	r-XM_020354204.1, r-XM_020374919.2, r-XM_020374944.2, r-XM_020375270.2, r-XM_029269852.1, r-XM_029270426.1		r-XM_007146354.1, r-XM_007146357.1, r-XM_007146381.1, r-XM_007146384.1	transcript_KOM51431, transcript_KOM51455	Labpu02g015740.1, Labpu06g028400.1, Labpu06g028680.1
OG0000810	AT5G12020.1, AT5G12030.1	r-XM_020349119.2, r-XM_020351169.2	r-XM_003603135.3, r-XM_013610421.3	r-XM_007136802.1, r-XM_007161002.1, r-XM_007161003.1	transcript_KOM48815, transcript_KOM48816, transcript_KOM48817, transcript_KOM48819	Labpu08g011150.1, Labpu08g011160.1, Labpu09g024890.1, Labpu10g010420.1
OG0000811	AT5G03760.1	r-XM_020348406.2, r-XM_020356313.2, r-XM_020382775.2	r-XM_003590336.4, r-XM_013594633.3, r-XM_013613920.3	r-XM_007143770.1, r-XM_007145197.1, r-XM_007162784.1	transcript_KOM29223, transcript_KOM34633, transcript_KOM34634, transcript_KOM35646	Labpu06g006370.1, Labpu07g014750.3, Labpu07g022450.1
OG0000812	AT5G25940.1	r-XM_020347579.2, r-XM_020350870.2, r-XM_020376022.2, r-XM_020376037.2	r-XM_003588400.4, r-XM_003609217.4, r-XM_013606608.3	r-XM_007138254.1, r-XM_007154913.1, r-XM_007161440.1	transcript_KOM33061, transcript_KOM40168, transcript_KOM48351	Labpu03g009540.1, Labpu03g009550.1, Labpu08g008530.1
OG0000813	AT5G67090.1	r-XM_020354236.1, r-XM_020371533.2, r-XM_020372406.2	r-XM_003595503.2, r-XM_003626546.3, r-XM_013589095.2, r-XM_013589096.3, r-XM_013589097.3, r-XM_013589099.2, r-XM_013613437.3	r-XM_007135251.1, r-XM_007135253.1	transcript_KOM57199, transcript_KOM57201	Labpu10g003510.1, Labpu10g003520.1
OG0000814		r-XM_020353925.1, r-XM_029270582.1	r-XM_003596251.4, r-XM_003596252.4, r-XM_003596253.4	r-XM_007149495.1, r-XM_007149496.1, r-XM_007149497.1	transcript_KOM43183, transcript_KOM43188, transcript_KOM43191, transcript_KOM43193	Labpu05g014910.1, Labpu05g014920.1, Labpu05g014950.1, Labpu05g014970.1, Labpu05g014980.1
OG0000815		r-XM_020362397.2, r-XM_020365401.2, r-XM_020366480.1, r-XM_020368592.1, r-XM_020368629.1, r-XM_020369604.2, r-XM_020372536.1, r-XM_020373864.1, r-XM_020375431.1, r-XM_020375765.1, r-XM_029269020.1, r-XM_029269868.1, r-XM_029271169.1, r-XM_029271866.1, r-XM_029274440.1, r-XM_029274570.1, r-XM_029274571.1
OG0000816		r-XM_020360008.2, r-XM_020360009.2, r-XM_020360295.2, r-XM_020361703.2, r-XM_020366860.2, r-XM_020366868.2, r-XM_020374942.2, r-XM_020375823.2, r-XM_020375836.2, r-XM_020375837.2, r-XM_020381108.2, r-XM_029271484.1, r-XM_029272702.1, r-XM_029272764.1		r-XM_007146111.1	transcript_KOM54837	Labpu06g031080.1
OG0000817		r-XM_020354337.1, r-XM_020363263.2, r-XM_020364326.2, r-XM_020373967.2, r-XM_020373968.2, r-XM_029272083.1	r-XM_003624534.4, r-XM_003624536.3, r-XM_003624539.4, r-XM_039833667.1	r-XM_007161746.1, r-XM_007161748.1	transcript_KOM38510, transcript_KOM38511, transcript_KOM38512	Labpu01g007440.1, Labpu01g007460.1
OG0000818		r-XM_020364543.2, r-XM_020378564.2	r-XM_003616070.3, r-XM_024778379.2, r-XM_024783928.2, r-XM_024784957.1, r-XM_039834733.1	r-XM_007141917.1, r-XM_007141918.1, r-XM_007146900.1	transcript_KOM47106, transcript_KOM47107, transcript_KOM52789	Labpu06g023780.4, Labpu08g022560.1, Labpu08g022570.1, Labpu08g022640.1
OG0000819		r-XM_020359300.2	r-XM_039829978.1	r-XM_007141126.1, r-XM_007161375.1, r-XM_007161379.1, r-XM_007161383.1, r-XM_007161386.1, r-XM_007161390.1, r-XM_007163910.1	transcript_KOM27027, transcript_KOM40688, transcript_KOM48226, transcript_KOM48501, transcript_KOM48540	Labpu08g007650.1, Labpu08g010270.1, Labpu08g010300.1
OG0000820		r-XM_020353030.2, r-XM_020353953.1, r-XM_020378276.2	r-XM_013594737.3, r-XM_013594740.3, r-XM_013594741.3, r-XM_013594742.3, r-XM_013612423.3	r-XM_007145735.1, r-XM_007162898.1, r-XM_007162899.1, r-XM_007162900.1	transcript_KOM33994, transcript_KOM39098, transcript_KOM39100	Labpu06g007460.1, Labpu07g001220.1
OG0000821		r-XM_020351090.1, r-XM_020351094.2, r-XM_020353709.2, r-XM_020375518.2, r-XM_029273104.1	r-XM_003592535.4, r-XM_039829203.1	r-XM_007143018.1, r-XM_007143019.1, r-XM_007153354.1	transcript_KOM36243, transcript_KOM45901	Labpu02g011380.1, Labpu02g015870.1, Labpu02g015890.1, Labpu02g015900.1, Labpu07g028350.1
OG0000822		r-XM_020383040.2	r-XM_024784281.2	r-XM_007141942.1, r-XM_007141944.1, r-XM_007141946.1, r-XM_007141947.1, r-XM_007141949.1, r-XM_007141952.1, r-XM_007141955.1, r-XM_007141967.1, r-XM_007141970.1, r-XM_007141973.1, r-XM_007141976.1	transcript_KOM47133, transcript_KOM47134	Labpu08g022830.1, Labpu08g022860.2
OG0000823		r-XM_020383044.2, r-XM_029273830.1	r-XM_024785070.2	r-XM_007141943.1, r-XM_007141945.1, r-XM_007141948.1, r-XM_007141950.1, r-XM_007141951.1, r-XM_007141953.1, r-XM_007141968.1, r-XM_007141971.1, r-XM_007141972.1, r-XM_007141975.1, r-XM_007141977.1, r-XM_007141978.1		Labpu08g022820.1, Labpu08g022840.1
OG0000824		r-XM_020350377.1			transcript_KOM25300, transcript_KOM25333, transcript_KOM26032, transcript_KOM34708, transcript_KOM34776, transcript_KOM34907, transcript_KOM41054, transcript_KOM45638, transcript_KOM47403, transcript_KOM48007, transcript_KOM51859, transcript_KOM51939, transcript_KOM54356, transcript_KOM55277, transcript_KOM57520, transcript_KOM58186
OG0000825		r-XM_020366375.2, r-XM_020366533.1, r-XM_029272553.1	r-XM_003593208.3, r-XM_003608373.4, r-XM_003608376.4, r-XM_003608377.4, r-XM_003615106.4, r-XM_003615108.4	r-XM_007148310.1, r-XM_007148311.1, r-XM_007148312.1, r-XM_007159076.1	transcript_KOM29051, transcript_KOM53948, transcript_KOM53949	Labpu03g036830.1
OG0000826		r-XM_020364118.1, r-XM_020364123.1, r-XM_020364131.1, r-XM_020381507.1, r-XM_029274848.1	r-XM_013588035.1, r-XM_024773083.2, r-XM_024773109.2, r-XM_024773156.1, r-XM_024774147.1, r-XM_024774837.2, r-XM_024775011.1, r-XM_024783658.2, r-XM_024786609.1, r-XM_039827090.1, r-XM_039829428.1, r-XM_039831902.1
OG0000827		r-XM_020373757.1, r-XM_020378483.2, r-XM_020378484.2, r-XM_020378508.2, r-XM_020378509.2	r-XM_013599734.3, r-XM_013599735.3	r-XM_007134615.1, r-XM_007134616.1, r-XM_007134617.1, r-XM_007134618.1	transcript_KOM57883, transcript_KOM57886	Labpu10g015800.1, Labpu10g016980.1, Labpu10g017040.1, Labpu10g017050.1
OG0000828		r-XM_020375020.2	r-XM_024772400.1, r-XM_024772537.2, r-XM_024772573.2, r-XM_024773023.1, r-XM_024776408.2, r-XM_024776970.1, r-XM_024778744.1, r-XM_024778747.1, r-XM_024780434.2, r-XM_024783293.2, r-XM_039827830.1, r-XM_039829015.1, r-XM_039829191.1, r-XM_039831102.1, r-XM_039831987.1, r-XM_039834825.1
OG0000829			r-XM_003594771.3, r-XM_003594773.4, r-XM_003612806.3, r-XM_003621297.4, r-XM_013589510.3, r-XM_013596369.3, r-XM_013596370.3, r-XM_013602767.3, r-XM_013602769.3, r-XM_024783503.2, r-XM_039828441.1, r-XM_039828474.1, r-XM_039828710.1, r-XM_039828711.1, r-XM_039829489.1, r-XM_039830432.1, r-XM_039830434.1
OG0000830			r-XM_024770812.1, r-XM_024770857.1, r-XM_024770941.1, r-XM_024773011.1, r-XM_024774509.1, r-XM_024774523.1, r-XM_024774765.1, r-XM_024774965.1, r-XM_024776202.1, r-XM_024777082.1, r-XM_024778740.2, r-XM_024780595.2, r-XM_024786394.2, r-XM_039827918.1, r-XM_039831836.1, r-XM_039831966.1		transcript_KOM41691
OG0000831			r-XM_024772997.1, r-XM_024777070.1, r-XM_024778835.1, r-XM_024786508.1, r-XM_039827947.1, r-XM_039830061.1, r-XM_039830328.1, r-XM_039830370.1, r-XM_039830471.1, r-XM_039830480.1, r-XM_039832709.1, r-XM_039833599.1, r-XM_039833981.1, r-XM_039834474.1, r-XM_039834509.1	r-XM_007134583.1	transcript_KOM31060
OG0000832			r-XM_003595166.4, r-XM_003607643.4, r-XM_003620534.4, r-XM_003620539.4, r-XM_003620573.4, r-XM_013597684.3, r-XM_013597695.3, r-XM_013601246.2, r-XM_024781795.2, r-XM_024785455.2, r-XM_024785575.2, r-XM_024785783.2, r-XM_024785784.2, r-XM_024786014.2, r-XM_039832979.1, r-XM_039835208.1, r-XM_039835211.1
OG0000833			r-XM_003598866.4, r-XM_003601798.4, r-XM_003619251.3, r-XM_003619269.4, r-XM_003619292.4, r-XM_003619392.4, r-XM_013587138.3, r-XM_013587139.3, r-XM_013596713.3, r-XM_013596870.3, r-XM_024774507.2, r-XM_024786259.2, r-XM_039826774.1, r-XM_039826782.1, r-XM_039826966.1, r-XM_039826968.1, r-XM_039826969.1
OG0000834				r-XM_007146268.1, r-XM_007146269.1, r-XM_007151186.1, r-XM_007151187.1, r-XM_007151189.1, r-XM_007151190.1, r-XM_007151202.1, r-XM_007151417.1, r-XM_007151419.1, r-XM_007151420.1, r-XM_007151431.1, r-XM_007151432.1, r-XM_007151433.1, r-XM_007151436.1, r-XM_007151437.1, r-XM_007151581.1	transcript_KOM51808
OG0000835				r-XM_007134020.1, r-XM_007134250.1, r-XM_007134256.1, r-XM_007134257.1, r-XM_007134258.1, r-XM_007134261.1, r-XM_007134262.1	transcript_KOM58500, transcript_KOM58501, transcript_KOM58502, transcript_KOM58507, transcript_KOM58508	Labpu10g009920.1, Labpu10g009940.1, Labpu10g009980.1, Labpu10g010020.1, Labpu10g010030.1
OG0000836				r-XM_007132571.1, r-XM_007133602.1, r-XM_007133603.1, r-XM_007133605.1, r-XM_007133606.1, r-XM_007133607.1, r-XM_007133608.1, r-XM_007133609.1, r-XM_007133610.1, r-XM_007133611.1, r-XM_007133612.1, r-XM_007133613.1, r-XM_007133623.1, r-XM_007133624.1, r-XM_007134909.1	transcript_KOM36465	Labpu11g014420.1
OG0000837					transcript_KOM25387, transcript_KOM26021, transcript_KOM31142, transcript_KOM31781, transcript_KOM35093, transcript_KOM38734, transcript_KOM40331, transcript_KOM42404, transcript_KOM46829, transcript_KOM47434, transcript_KOM49191, transcript_KOM52596, transcript_KOM53722, transcript_KOM55347, transcript_KOM56182, transcript_KOM56611, transcript_KOM57236
OG0000838					transcript_KOM25745, transcript_KOM26418, transcript_KOM28778, transcript_KOM31851, transcript_KOM34884, transcript_KOM37063, transcript_KOM38769, transcript_KOM40976, transcript_KOM45873, transcript_KOM50339, transcript_KOM52312, transcript_KOM53033, transcript_KOM55656, transcript_KOM56460, transcript_KOM56696, transcript_KOM57475, transcript_KOM57663
OG0000839					transcript_KOM25749, transcript_KOM25864, transcript_KOM25865, transcript_KOM26759, transcript_KOM26794, transcript_KOM27066, transcript_KOM28943, transcript_KOM31910, transcript_KOM33042, transcript_KOM35390, transcript_KOM35776, transcript_KOM36361, transcript_KOM41392, transcript_KOM48397, transcript_KOM49372, transcript_KOM57210, transcript_KOM58313
OG0000840					transcript_KOM25344, transcript_KOM27480, transcript_KOM28023, transcript_KOM33733, transcript_KOM35307, transcript_KOM37125, transcript_KOM40029, transcript_KOM43190, transcript_KOM46085, transcript_KOM48432, transcript_KOM49293, transcript_KOM49322, transcript_KOM49561, transcript_KOM55170, transcript_KOM56725, transcript_KOM57774, transcript_KOM57778
OG0000841	AT1G19260.1, AT1G41920.1, AT1G42710.1, AT2G06541.1, AT3G29450.1, AT3G29763.1, AT3G29765.1, AT3G31402.1, AT4G09660.1	r-XM_020381686.2	r-XM_024777100.2, r-XM_024779054.2, r-XM_024784014.2, r-XM_024784928.2, r-XM_039830493.1, r-XM_039830573.1
OG0000842	AT2G36325.1, AT3G09930.2, AT5G03590.3, AT5G03600.2, AT5G03610.1	r-XM_020350408.2, r-XM_020357087.2	r-XM_003625736.4, r-XM_013612565.3, r-XM_013612566.3	r-XM_007145251.1, r-XM_007162821.1	transcript_KOM34572, transcript_KOM39027	Labpu06g006790.1, Labpu07g015650.1
OG0000843	AT2G01250.1, AT2G44120.2, AT3G13580.3	r-XM_020358748.2, r-XM_020380072.2, r-XM_020380073.2, r-XM_020382188.2	r-XM_003595051.4, r-XM_013599125.3, r-XM_024775466.2	r-XM_007138694.1, r-XM_007142066.1	transcript_KOM39873, transcript_KOM47296	Labpu08g023660.1, Labpu09g005050.1
OG0000844	AT2G30130.1	r-XM_020352362.2, r-XM_020370658.2, r-XM_020373310.2	r-XM_003599279.4, r-XM_003600924.4, r-XM_003616642.4	r-XM_007141672.1, r-XM_007146764.1, r-XM_007163514.1	transcript_KOM39620, transcript_KOM46869, transcript_KOM52648	Labpu06g002320.1, Labpu06g025160.1, Labpu08g020260.1
OG0000845	AT1G28040.1, AT2G25410.1, AT2G46493.1, AT2G46494.1, AT2G46495.1, AT5G36001.1	r-XM_020356211.1, r-XM_020369453.2, r-XM_029273115.1	r-XM_013589188.3, r-XM_039827616.1	r-XM_007135191.1, r-XM_007147241.1	transcript_KOM35175, transcript_KOM52967	Labpu06g020830.1
OG0000846	AT2G19800.1, AT4G26260.2, AT5G56640.1	r-XM_020360145.2, r-XM_020360246.2	r-XM_003630628.4	r-XM_007158811.1, r-XM_007158812.1, r-XM_007158813.1, r-XM_007160198.1, r-XM_007160199.1, r-XM_007160200.1, r-XM_007160201.1	transcript_KOM57860	Labpu03g046360.1, Labpu03g046370.1
OG0000847	AT1G77690.1, AT2G21050.1	r-XM_020349851.2, r-XM_020358968.2, r-XM_020382422.2	r-XM_003601038.4, r-XM_013601029.3	r-XM_007131631.1, r-XM_007137297.1, r-XM_007137315.1	transcript_KOM41623, transcript_KOM42348, transcript_KOM51015	Labpu09g019730.10, Labpu09g029920.1, Labpu11g009970.1
OG0000848	AT2G19830.2, AT4G29160.1	r-XM_020360347.2, r-XM_020384395.2	r-XM_013597758.3, r-XM_024773743.2, r-XM_039829567.1	r-XM_007152877.1, r-XM_007152881.1, r-XM_007160194.1	transcript_KOM54151, transcript_KOM54155, transcript_KOM57863	Labpu03g046340.1, Labpu04g000630.1, Labpu04g000660.1
OG0000849	AT2G36160.1, AT3G11510.1, AT3G52580.1	r-XM_020348973.2, r-XM_020360539.2, r-XM_020374520.2	r-XM_003593902.4, r-XM_003608453.4	r-XM_007147027.1, r-XM_007147828.1, r-XM_007147829.1	transcript_KOM28093, transcript_KOM52897	Labpu06g015780.1, Labpu06g015790.1, Labpu06g022730.2
OG0000850	AT1G19320.1, AT1G75030.1, AT1G75040.1, AT1G75050.1, AT2G24810.1	r-XM_020379846.2, r-XM_020379857.2	r-XM_013606645.3, r-XM_013610598.3	r-XM_007160725.1, r-XM_007160726.1	transcript_KOM31014, transcript_KOM33776, transcript_KOM33777, transcript_KOM58196	Labpu08g013400.1
OG0000851	AT1G65960.2, AT2G02000.1, AT2G02010.2, AT5G17330.1	r-XM_020349392.2, r-XM_020355669.2, r-XM_020356486.2, r-XM_020378544.2, r-XM_020383009.2	r-XM_003600605.4, r-XM_003616140.4	r-XM_007146931.1	transcript_KOM47083, transcript_KOM52813	Labpu06g023560.6, Labpu08g022350.2
OG0000852	AT2G19130.1	r-XM_020367507.2, r-XM_020376806.2, r-XM_029272772.1	r-XM_003597025.4, r-XM_003597032.4, r-XM_013586718.3	r-XM_007132544.1, r-XM_007149859.1, r-XM_007149860.1	transcript_KOM43949, transcript_KOM43950, transcript_KOM50418	Labpu05g007320.2, Labpu05g007330.1, Labpu11g002700.1
OG0000853	AT2G39730.1	r-XM_020350330.2, r-XM_020351830.1, r-XM_020378368.2	r-XM_003616402.4, r-XM_013605243.2, r-XM_024782435.2	r-XM_007133998.1, r-XM_007141340.1, r-XM_007163373.1	transcript_KOM39182, transcript_KOM46989, transcript_KOM58203	Labpu01g011580.7, Labpu08g021410.1, Labpu10g011610.1
OG0000854	AT1G06830.1, AT2G30540.1, AT2G47880.1, AT3G62960.1	r-XM_020357549.2, r-XM_020358153.2	r-XM_003625822.4, r-XM_013613760.3, r-XM_013613761.3	r-XM_007138332.1, r-XM_007144496.1, r-XM_007163003.1	transcript_KOM34942, transcript_KOM39502	Labpu06g008300.1, Labpu07g006810.1
OG0000855	AT2G32020.1, AT2G32030.1	r-XM_020374463.2, r-XM_020382126.2	r-XM_003610689.4, r-XM_003610690.4, r-XM_003610694.3, r-XM_013614326.3, r-XM_013614327.3, r-XM_024784195.2, r-XM_039834171.1	r-XM_007157054.1	transcript_KOM27584, transcript_KOM27585, transcript_KOM36070	Labpu07g026670.1
OG0000856	AT2G25680.1	r-XM_020346555.2, r-XM_020347672.1, r-XM_020369807.2	r-XM_003603438.4, r-XM_013604805.3, r-XM_013610316.2, r-XM_013610322.3	r-XM_007137027.1, r-XM_007161208.1, r-XM_007161210.1	transcript_KOM41922, transcript_KOM48670	Labpu08g009440.1, Labpu08g009450.1, Labpu09g023050.1
OG0000857	AT2G30050.1, AT3G01340.1	r-XM_020374954.2, r-XM_020381957.2	r-XM_013604433.2	r-XM_007144249.1, r-XM_007145662.1, r-XM_007145663.1, r-XM_007145667.1, r-XM_007145680.1	transcript_KOM34062, transcript_KOM34065, transcript_KOM57073	Labpu07g001720.1, Labpu07g001770.1, Labpu10g002840.1
OG0000858	AT2G43460.1, AT3G59540.1	r-XM_020368877.2, r-XM_020374266.2, r-XM_020381435.2	r-XM_003593820.4, r-XM_003606767.4, r-XM_013591043.3, r-XM_039828341.1	r-XM_007150388.1, r-XM_007158673.1, r-XM_007159320.1	transcript_KOM31351, transcript_KOM44433, transcript_KOM53597	Labpu06g015330.1
OG0000859	AT1G32300.1, AT2G46740.1, AT2G46750.1, AT2G46760.1, AT5G56470.1, AT5G56490.1	r-XM_020368474.2	r-XM_003610608.4, r-XM_013589106.3	r-XM_007135246.1, r-XM_007138949.1	transcript_KOM29135, transcript_KOM54739, transcript_KOM57194	Labpu09g000550.1, Labpu10g003470.4
OG0000860	AT2G38630.1, AT3G54190.1	r-XM_020354614.2, r-XM_020373467.2, r-XM_020383880.2	r-XM_003602404.4, r-XM_003623633.4	r-XM_007136327.1, r-XM_007139964.1, r-XM_007141277.1	transcript_KOM37308, transcript_KOM40996, transcript_KOM48091	Labpu01g020730.1, Labpu08g002150.1, Labpu09g016600.1
OG0000861	AT1G07750.1, AT2G28680.1	r-XM_020359479.2, r-XM_020365892.2, r-XM_020368861.2, r-XM_020378825.2	r-XM_003605453.1, r-XM_003607101.3, r-XM_013600623.3, r-XM_039833798.1	r-XM_007132053.1, r-XM_007150214.1	transcript_KOM30357, transcript_KOM44254	Labpu05g004510.1, Labpu11g006620.1
OG0000862	AT2G18730.1, AT4G30340.1, AT5G57690.1	r-XM_020347700.2, r-XM_029273395.1	r-XM_003610150.3, r-XM_013587806.3	r-XM_007138344.1, r-XM_007138345.1, r-XM_007140881.1, r-XM_007149765.1, r-XM_007154747.1	transcript_KOM28406, transcript_KOM40019	Labpu03g007160.1, Labpu09g002470.4
OG0000863	AT1G06760.1, AT2G30620.1	r-XM_020351062.2, r-XM_020377767.2	r-XM_013590943.3, r-XM_013594387.3, r-XM_013613108.2, r-XM_013613116.3, r-XM_013613117.3, r-XM_013613513.3	r-XM_007144641.1, r-XM_007144775.1	transcript_KOM29973, transcript_KOM35105	Labpu07g007810.1, Labpu07g018830.1
OG0000864	AT2G14760.3, AT4G33880.1	r-XM_020354893.2, r-XM_020377657.1, r-XM_020379090.2	r-XM_003592432.4, r-XM_003592433.4, r-XM_003610573.4	r-XM_007143052.1, r-XM_007143053.1, r-XM_007157152.1	transcript_KOM26630, transcript_KOM36214, transcript_KOM36215	Labpu02g000370.1, Labpu07g028040.2
OG0000865	AT2G21650.1, AT4G39250.1	r-XM_020369210.2, r-XM_020370017.2, r-XM_020383073.2	r-XM_003598370.3, r-XM_003624889.3	r-XM_007145415.1, r-XM_007148777.1, r-XM_007162000.1	transcript_KOM34327, transcript_KOM38749, transcript_KOM43160	Labpu01g004890.5, Labpu05g019680.1, Labpu07g003330.1
OG0000866	AT2G45070.3, AT3G60540.2, AT5G60460.1	r-XM_020384633.2, r-XM_029269733.1	r-XM_003591012.3, r-XM_003597146.4, r-XM_003605237.4, r-XM_003629720.4	r-XM_007132132.1, r-XM_007133252.1, r-XM_007134661.1, r-XM_007150156.1, r-XM_007155041.1	transcript_KOM44207	Labpu10g016130.1
OG0000867	AT2G45710.1, AT3G61110.1, AT5G47930.1	r-XM_020352202.2, r-XM_020362180.2, r-XM_020362221.2, r-XM_020379044.2	r-XM_003593697.4, r-XM_013607533.3, r-XM_013614807.3	r-XM_007151645.1, r-XM_007161490.1	transcript_KOM38465, transcript_KOM38466, transcript_KOM55816	Labpu01g007880.1
OG0000868	AT2G13770.1, AT3G22935.1	r-XM_020353106.2, r-XM_020369505.1, r-XM_020373500.1, r-XM_020376457.1, r-XM_020376458.1, r-XM_020376460.1, r-XM_020383017.1, r-XM_029272940.1, r-XM_029274100.1	r-XM_024772457.1, r-XM_024772853.1, r-XM_024775129.1, r-XM_024780799.1, r-XM_024786472.1
OG0000869	AT2G42490.1	r-XM_020357389.2, r-XM_020361793.2, r-XM_020377603.2	r-XM_003601147.4, r-XM_003613085.4, r-XM_013590676.3	r-XM_007137962.1, r-XM_007153716.1, r-XM_007158345.1	transcript_KOM39790, transcript_KOM40466	Labpu02g020420.2, Labpu03g012620.4, Labpu03g025760.1, Labpu09g008950.1
OG0000870	AT1G28220.1, AT1G28230.1, AT2G33750.1	r-XM_020348112.2, r-XM_020363781.2	r-XM_003602812.4, r-XM_003602813.4, r-XM_024783672.2	r-XM_007136235.1, r-XM_007141168.1	transcript_KOM37094, transcript_KOM41753, transcript_KOM48298, transcript_KOM56257	Labpu08g003580.1, Labpu09g020770.1
OG0000871	AT2G16040.1, AT3G29638.1, AT3G29794.1, AT4G10200.1		r-XM_003614589.2, r-XM_024771127.2, r-XM_024773277.2, r-XM_024782255.2, r-XM_024784712.2, r-XM_024784763.1, r-XM_039826779.1, r-XM_039827214.1, r-XM_039830614.1, r-XM_039831957.1, r-XM_039832613.1, r-XM_039832614.1
OG0000872	AT1G01550.2, AT2G46080.1, AT3G61500.2, AT4G01360.1	r-XM_020363120.2, r-XM_020363248.2, r-XM_020364219.2, r-XM_020364256.2	r-XM_003624002.4, r-XM_013589334.3	r-XM_007139735.1, r-XM_007139736.1	transcript_KOM37075, transcript_KOM37076	Labpu01g019150.1, Labpu01g019160.1
OG0000873	AT2G27050.1, AT3G20770.1	r-XM_020347911.2, r-XM_020352610.2, r-XM_020381164.2	r-XM_003617038.4, r-XM_013605618.3	r-XM_007141508.1, r-XM_007146021.1, r-XM_007146022.1	transcript_KOM26671, transcript_KOM26674, transcript_KOM46710	Labpu06g031970.1, Labpu06g032000.1, Labpu08g018980.1
OG0000874	AT2G26140.1	r-XM_020350149.1, r-XM_020352770.1, r-XM_020353902.1, r-XM_020367582.2, r-XM_020379929.2	r-XM_003603107.4, r-XM_003603108.3, r-XM_003615980.4, r-XM_039829083.1, r-XM_039834295.1	r-XM_007136488.1, r-XM_007160959.1		Labpu08g011490.1, Labpu08g011510.1, Labpu08g011530.2
OG0000875	AT2G05710.1, AT4G26970.1, AT4G35830.1	r-XM_020360852.2, r-XM_020378601.2, r-XM_020382626.2	r-XM_003596940.4, r-XM_003605881.4, r-XM_003612199.4	r-XM_007149911.1, r-XM_007157808.1	transcript_KOM28108, transcript_KOM43999	Labpu02g020940.1, Labpu05g006860.5, Labpu11g003150.1
OG0000876	AT1G49530.1, AT2G18620.1, AT3G20160.1, AT4G36810.1	r-XM_020350325.2, r-XM_020361586.2, r-XM_020374391.2	r-XM_003611876.4, r-XM_003629440.4	r-XM_007155953.1, r-XM_007156834.1	transcript_KOM32321, transcript_KOM45105, transcript_KOM50386	Labpu02g006860.1, Labpu03g018400.1
OG0000877	AT4G11460.1, AT4G11470.2, AT4G11480.1, AT4G11490.1, AT4G11521.1, AT4G11530.1, AT4G23190.1, AT4G23200.1, AT4G23210.3, AT4G23220.1, AT4G23240.1, AT4G23250.2, AT4G23260.1, AT4G23290.2, AT4G23300.1, AT4G23320.3
OG0000878	AT4G25330.1	r-XM_020375502.2	r-XM_003601483.4, r-XM_024779397.2, r-XM_024785486.2, r-XM_024786320.2	r-XM_007133500.1, r-XM_007145935.1, r-XM_007145938.1	transcript_KOM48024, transcript_KOM48031, transcript_KOM49622	Labpu06g036030.1, Labpu06g036070.1, Labpu11g001520.1, Labpu11g001590.1
OG0000879	AT1G64440.1, AT3G28530.1, AT4G10960.1, AT4G23920.1	r-XM_020368234.2, r-XM_020374441.2	r-XM_003610931.4, r-XM_003610933.3, r-XM_013591754.3	r-XM_007157079.1, r-XM_007158521.1, r-XM_007160105.1	transcript_KOM27692, transcript_KOM29860	Labpu02g002220.1, Labpu03g045530.1
OG0000880	AT1G10920.4, AT1G53350.1, AT1G58390.1, AT1G58400.2, AT1G58410.2, AT1G58602.2, AT1G58807.1, AT1G58848.1, AT1G59124.2, AT1G59218.2, AT1G59620.1, AT1G59780.1, AT4G16095.1, AT5G35450.1, AT5G43470.1, AT5G48620.1
OG0000881	AT1G11920.1, AT1G30350.1, AT4G22080.1, AT4G22090.1	r-XM_020365513.2, r-XM_020366289.2, r-XM_020371676.2	r-XM_013607421.3	r-XM_007147640.1, r-XM_007147641.1, r-XM_007153918.1	transcript_KOM33656, transcript_KOM53398, transcript_KOM53399	Labpu03g001410.1, Labpu06g017330.2
OG0000882	AT1G75640.1, AT4G36180.1	r-XM_020362011.2, r-XM_020381714.2, r-XM_020385039.2	r-XM_003603683.4, r-XM_003612087.4	r-XM_007135997.1, r-XM_007156059.1, r-XM_007157880.1	transcript_KOM32239, transcript_KOM45212, transcript_KOM51635	Labpu02g007970.1, Labpu03g023330.1, Labpu09g027750.1
OG0000883	AT4G18050.2, AT5G46540.1	r-XM_020352675.2, r-XM_020353561.2, r-XM_020353990.1	r-XM_003593793.4, r-XM_003593805.4, r-XM_003620122.2, r-XM_039830294.1	r-XM_007159312.1, r-XM_007159313.1	transcript_KOM53602, transcript_KOM53603	Labpu06g012340.1, Labpu06g015250.2, Labpu06g015260.2
OG0000884	AT4G17520.1, AT5G47210.1	r-XM_020347190.2, r-XM_020371264.2, r-XM_020382647.2	r-XM_013588379.3, r-XM_024769523.2	r-XM_007134399.1, r-XM_007139584.1, r-XM_007142562.1	transcript_KOM36593, transcript_KOM36934, transcript_KOM58621	Labpu01g017850.1, Labpu07g032040.1, Labpu10g009030.1
OG0000885	AT4G19080.1, AT4G19090.1, AT5G45460.1, AT5G45470.1, AT5G45480.1, AT5G45530.1, AT5G45540.1	r-XM_020350670.2		r-XM_007146385.1, r-XM_007146391.1, r-XM_007146392.1	transcript_KOM51458, transcript_KOM55795	Labpu06g028360.1, Labpu06g028860.1, Labpu06g028870.1
OG0000886	AT4G35660.1, AT4G35680.1	r-XM_020352042.2, r-XM_020360918.2, r-XM_020361252.1	r-XM_003612263.4, r-XM_024773747.2	r-XM_007156155.1, r-XM_007157910.1, r-XM_007157912.1	transcript_KOM32161, transcript_KOM45248, transcript_KOM45250	Labpu02g012310.1, Labpu02g012320.1, Labpu03g023930.2
OG0000887	AT1G52150.2, AT4G32880.1	r-XM_020362100.2, r-XM_020370466.2, r-XM_020370553.2	r-XM_003597642.4, r-XM_003603582.4, r-XM_003626957.4	r-XM_007135581.1, r-XM_007137169.1, r-XM_007150552.1	transcript_KOM28615, transcript_KOM44485	Labpu05g002050.1, Labpu09g021920.1, Labpu10g006200.1
OG0000888	AT4G26590.1, AT5G55930.1	r-XM_020357937.2, r-XM_020369441.2	r-XM_003617803.4, r-XM_003617806.4, r-XM_003625124.4, r-XM_024770038.2, r-XM_024783990.2, r-XM_039827269.1	r-XM_007142375.1, r-XM_007162184.1	transcript_KOM38799, transcript_KOM46400	Labpu01g002790.1, Labpu08g016140.3
OG0000889	AT1G04300.3, AT4G16045.1, AT5G43560.1, AT5G52330.3	r-XM_020366614.2, r-XM_020370171.2	r-XM_003590059.4, r-XM_013613202.3, r-XM_039831025.1	r-XM_007144049.1, r-XM_007144050.1, r-XM_007145767.1	transcript_KOM33964, transcript_KOM52455	Labpu07g000920.1, Labpu07g021070.1
OG0000890	AT1G27450.3, AT1G80050.1, AT4G12440.3, AT4G22570.1	r-XM_020356723.2, r-XM_020361931.2, r-XM_020372049.2	r-XM_003611230.4, r-XM_013606317.3, r-XM_024781270.2	r-XM_007136686.1, r-XM_007157274.1	transcript_KOM42233, transcript_KOM44789	Labpu02g003690.1, Labpu09g025890.1
OG0000891	AT3G22460.1, AT4G14880.5	r-XM_020352233.2, r-XM_020365307.2, r-XM_020371476.2	r-XM_003590986.4, r-XM_024770285.2, r-XM_024783664.2	r-XM_007143199.1, r-XM_007147077.1, r-XM_007157065.1	transcript_KOM27575, transcript_KOM52939	Labpu02g001010.1, Labpu06g022350.1, Labpu07g026970.1
OG0000892	AT1G02130.1, AT4G17530.1, AT5G47200.1	r-XM_020347191.2, r-XM_020370335.2, r-XM_020375639.2	r-XM_003624271.4, r-XM_013588381.3, r-XM_024782735.2	r-XM_007134387.1, r-XM_007139585.1, r-XM_007155642.1	transcript_KOM36935, transcript_KOM58620	Labpu01g017860.1, Labpu10g009040.1
OG0000893	AT4G08850.1	r-XM_020348632.2, r-XM_020348633.2, r-XM_020348634.2, r-XM_020370088.2	r-XM_003624251.4, r-XM_003624256.4, r-XM_003624273.4, r-XM_003624279.4, r-XM_024771270.2	r-XM_007139589.1	transcript_KOM36937, transcript_KOM36943, transcript_KOM36947	Labpu01g017900.1, Labpu01g017920.1
OG0000894	AT1G01740.2, AT1G63500.1, AT4G00710.1, AT5G41260.1	r-XM_020355010.2, r-XM_020360702.2	r-XM_003630466.3, r-XM_013589391.3, r-XM_039827440.1	r-XM_007134985.1, r-XM_007159994.1	transcript_KOM35159, transcript_KOM57100, transcript_KOM57298	Labpu03g044580.3, Labpu10g001460.1
OG0000895	AT4G21920.1	r-XM_020354732.2, r-XM_020370237.2, r-XM_020370249.2, r-XM_020370300.2	r-XM_003610373.4, r-XM_013607354.3, r-XM_039833850.1	r-XM_007147670.1, r-XM_007153876.1, r-XM_007153877.1, r-XM_007153878.1	transcript_KOM33813, transcript_KOM33814, transcript_KOM33815, transcript_KOM53425
OG0000896	AT4G24730.1	r-XM_020351197.2, r-XM_020356897.2	r-XM_003601106.4, r-XM_013602277.3	r-XM_007137938.1, r-XM_007137939.1, r-XM_007137942.1, r-XM_007155429.1	transcript_KOM32747, transcript_KOM40486, transcript_KOM40487	Labpu03g012800.1, Labpu09g009190.4, Labpu09g009210.1, Labpu09g009220.2
OG0000897	AT3G22570.1, AT3G22580.1, AT3G22600.1, AT4G14815.1	r-XM_020374532.2	r-XM_003610733.4, r-XM_013614360.3, r-XM_013614361.2, r-XM_013614363.3	r-XM_007143210.1, r-XM_007157033.1	transcript_KOM27603, transcript_KOM36090, transcript_KOM36091	Labpu02g001290.1, Labpu07g026880.1
OG0000898	AT4G21120.1	r-XM_020360230.2, r-XM_020379864.2, r-XM_020380271.2	r-XM_003629967.3, r-XM_013611049.3, r-XM_024772556.1	r-XM_007138476.1, r-XM_007153237.1, r-XM_007159552.1	transcript_KOM28696, transcript_KOM40002, transcript_KOM45952	Labpu02g011460.2, Labpu03g040860.1, Labpu09g003360.1
OG0000899	AT1G01100.2, AT4G00810.1, AT5G24510.1, AT5G47700.1	r-XM_020357125.2	r-XM_003602320.3, r-XM_013589094.3, r-XM_013608766.3, r-XM_024769617.2, r-XM_024782908.2	r-XM_007149799.1, r-XM_007160624.1	transcript_KOM29132, transcript_KOM43892	Labpu09g000520.1, Labpu09g003570.1
OG0000900	AT3G48930.1, AT4G30800.1, AT5G23740.1	r-XM_020371669.2	r-XM_003588994.4, r-XM_003609457.4, r-XM_003629342.4	r-XM_007132519.1, r-XM_007146621.1, r-XM_007155044.1, r-XM_007155045.1, r-XM_007159571.1	transcript_KOM32944	Labpu03g008420.1, Labpu05g019630.1, Labpu09g002840.1
OG0000901	AT4G31880.1, AT5G10950.1	r-XM_020380846.2, r-XM_020382283.2	r-XM_003603254.4, r-XM_024775281.2	r-XM_007136890.1, r-XM_007136891.1, r-XM_007136893.1	transcript_KOM42048, transcript_KOM42049, transcript_KOM42058, transcript_KOM42064	Labpu09g024130.1, Labpu09g024160.1, Labpu09g024170.2
OG0000902	AT4G32400.1	r-XM_020356340.2, r-XM_020374693.2, r-XM_020375980.2	r-XM_003603370.4, r-XM_003609263.4	r-XM_007136972.1, r-XM_007154931.1, r-XM_007161158.1	transcript_KOM27757, transcript_KOM33045, transcript_KOM41976, transcript_KOM56578	Labpu03g009370.1, Labpu08g009950.1, Labpu09g023530.1
OG0000903	AT4G29110.1	r-XM_020349399.2, r-XM_020366092.2	r-XM_003630681.4, r-XM_013587942.3, r-XM_013587943.3, r-XM_013597699.3, r-XM_013597701.3, r-XM_013597702.3, r-XM_013597703.3	r-XM_007152844.1, r-XM_007160234.1	transcript_KOM54199, transcript_KOM57830	Labpu03g046690.1, Labpu04g000850.1
OG0000904	AT3G21590.3, AT3G21600.1, AT4G15450.1	r-XM_020360241.2, r-XM_020365761.2	r-XM_003630664.4, r-XM_013597714.3, r-XM_013597716.3	r-XM_007150988.1, r-XM_007152847.1, r-XM_007160226.1	transcript_KOM54190, transcript_KOM56841, transcript_KOM57838	Labpu03g046610.1, Labpu04g000340.1
OG0000905	AT3G07110.2, AT3G24830.1, AT4G13170.1, AT5G48760.1	r-XM_020363615.2, r-XM_020365318.2, r-XM_020383858.2	r-XM_003589332.4, r-XM_003616694.4, r-XM_013593324.3	r-XM_007140538.1, r-XM_007147424.1	transcript_KOM37898, transcript_KOM53164	Labpu01g024990.2, Labpu06g019220.2
OG0000906	AT1G15250.1, AT1G52300.1, AT3G16080.1	r-XM_020347231.2, r-XM_020372495.2	r-XM_003597705.4, r-XM_013587087.3	r-XM_007139957.1, r-XM_007163396.1, r-XM_007163880.1, r-XM_007163881.1	transcript_KOM36684, transcript_KOM39168, transcript_KOM43761, transcript_KOM54126	Labpu05g004550.1
OG0000907	AT1G22100.1, AT1G58643.1, AT1G58936.1, AT1G59171.1, AT1G59312.1, AT5G42810.1	r-XM_020362924.2, r-XM_020382746.2	r-XM_013610685.3, r-XM_024779735.2	r-XM_007136565.1, r-XM_007160667.1	transcript_KOM49140, transcript_KOM51603	Labpu08g013820.4, Labpu09g027400.1
OG0000908	AT1G36240.1, AT1G77940.1, AT3G18740.1	r-XM_020348509.2, r-XM_020348510.2, r-XM_020378337.2, r-XM_020378339.2	r-XM_003617134.3, r-XM_003621585.4, r-XM_013587834.3	r-XM_007139263.1, r-XM_007151576.1	transcript_KOM36696, transcript_KOM56056	Labpu01g015440.2, Labpu04g014390.1
OG0000909	AT1G09310.1, AT1G56580.1	r-XM_020347856.2, r-XM_020348037.2, r-XM_020357445.2, r-XM_020357948.2, r-XM_020383209.2	r-XM_013594594.3, r-XM_013594988.3, r-XM_013613623.3	r-XM_007144954.1, r-XM_007163252.1	transcript_KOM35448, transcript_KOM39284	Labpu06g010420.1, Labpu07g004750.1
OG0000910	AT1G20925.1, AT1G76520.2, AT1G76530.1	r-XM_020347748.2, r-XM_020347751.2, r-XM_020371417.2	r-XM_024772001.2, r-XM_024784685.2	r-XM_007156208.1, r-XM_007157980.1	transcript_KOM32108, transcript_KOM32109, transcript_KOM45329	Labpu02g010740.3, Labpu03g028890.2, Labpu03g028900.1
OG0000911	AT1G13320.1, AT1G25490.1, AT3G25800.3	r-XM_020346879.2, r-XM_020352616.2, r-XM_020356232.2	r-XM_013597568.3, r-XM_013614758.3	r-XM_007142830.1, r-XM_007152717.1, r-XM_007153300.1	transcript_KOM46000, transcript_KOM54309	Labpu02g017620.1, Labpu04g002040.1, Labpu07g029900.1
OG0000912	AT1G14870.1, AT1G14880.1, AT5G35525.1	r-XM_020366374.2, r-XM_020366391.2, r-XM_029272601.1	r-XM_003611722.4, r-XM_003630861.4, r-XM_003630863.4	r-XM_007160341.1, r-XM_007160342.1, r-XM_007160343.1, r-XM_007160344.1	transcript_KOM26835, transcript_KOM26837	Labpu03g047600.1
OG0000913	AT1G63840.1, AT3G61460.1, AT5G41400.1	r-XM_020362552.2, r-XM_020364719.2	r-XM_003611024.4, r-XM_013589352.3, r-XM_039829697.1	r-XM_007135041.1, r-XM_007158455.1, r-XM_007160032.1	transcript_KOM27096, transcript_KOM28434	Labpu02g002780.1, Labpu03g044850.2, Labpu10g001870.1
OG0000914	AT1G63440.1	r-XM_020360746.2, r-XM_020362125.2, r-XM_020362707.2	r-XM_003629492.4, r-XM_039834152.1	r-XM_007158428.1, r-XM_007158429.1, r-XM_007159988.1	transcript_KOM40197, transcript_KOM44714, transcript_KOM44715, transcript_KOM57095	Labpu02g002970.2, Labpu02g002980.1, Labpu03g044520.1
OG0000915	AT1G70160.1	r-XM_020349401.2, r-XM_020361771.2	r-XM_003613369.4	r-XM_007153619.1	transcript_KOM28243	Labpu02g013800.1, Labpu02g013910.1, Labpu03g023710.1, Labpu03g028800.1, Labpu04g012840.1, Labpu05g012320.1, Labpu05g012410.1, Labpu06g035130.1, Labpu10g018630.1, Labpu11g001610.1
OG0000916	AT1G59835.1, AT3G50610.2, AT5G66816.1	r-XM_020351372.1, r-XM_020351373.2, r-XM_029272773.1	r-XM_039829160.1	r-XM_007155876.1, r-XM_007155877.1, r-XM_007155878.1, r-XM_007156755.1	transcript_KOM29547, transcript_KOM29548	Labpu02g006150.1, Labpu03g017390.1, Labpu03g017410.1
OG0000917	AT1G48830.1, AT3G02560.2, AT5G16130.1	r-XM_020346386.2, r-XM_020365603.2	r-XM_003618717.4, r-XM_013597587.3	r-XM_007151603.1, r-XM_007154087.1, r-XM_007160321.1	transcript_KOM30064, transcript_KOM54334, transcript_KOM56126	Labpu03g047430.1, Labpu04g002300.1, Labpu04g015430.1
OG0000918	AT1G43890.1	r-XM_020354730.2, r-XM_020360351.2, r-XM_020371410.2	r-XM_003602576.4, r-XM_013610980.3, r-XM_024773753.2	r-XM_007137670.1, r-XM_007137671.1, r-XM_007159780.1, r-XM_007161328.1	transcript_KOM30581, transcript_KOM41207, transcript_KOM48573	Labpu08g007960.1, Labpu09g015050.1
OG0000919	AT1G13130.1, AT3G26140.3	r-XM_020358534.2, r-XM_020359870.2	r-XM_013591261.3, r-XM_024778598.2	r-XM_007132423.1, r-XM_007159622.1, r-XM_007159623.1	transcript_KOM30772, transcript_KOM30774, transcript_KOM50497	Labpu03g041070.1, Labpu03g041080.1, Labpu11g003680.1, Labpu11g003830.1
OG0000920	AT1G58120.1	r-XM_020358115.2, r-XM_020379607.2	r-XM_003615221.4, r-XM_024777855.2, r-XM_039832544.1, r-XM_039832545.1, r-XM_039833170.1, r-XM_039833226.1, r-XM_039833264.1	r-XM_007137584.1, r-XM_007141193.1	transcript_KOM41799, transcript_KOM48335	Labpu08g002040.1, Labpu09g021290.1
OG0000921	AT1G59950.1, AT1G59960.1	r-XM_020352977.2, r-XM_020353292.2, r-XM_020363822.2, r-XM_020374872.2	r-XM_013586545.3	r-XM_007138363.1, r-XM_007145553.1, r-XM_007163797.1	transcript_KOM34219, transcript_KOM40044, transcript_KOM40045, transcript_KOM40046	Labpu07g002980.3, Labpu09g002600.2
OG0000922	AT1G18540.1, AT1G74050.1, AT1G74060.1	r-XM_020351273.1, r-XM_020384336.2	r-XM_003602409.4, r-XM_003602436.4, r-XM_024773555.2, r-XM_024785298.2	r-XM_007149012.1, r-XM_007153257.1, r-XM_007159699.1	transcript_KOM30653, transcript_KOM30654, transcript_KOM42870	Labpu03g042240.1
OG0000923	AT1G08880.1, AT1G54690.1	r-XM_020348970.2, r-XM_020356038.2, r-XM_020357384.2	r-XM_003625275.4, r-XM_003625833.3, r-XM_003626292.3, r-XM_003626294.4, r-XM_024771122.1	r-XM_007147031.1, r-XM_007162305.1	transcript_KOM38875, transcript_KOM52903	Labpu01g001820.1, Labpu06g022680.1
OG0000924	AT1G18740.1, AT1G43630.1, AT1G74450.1	r-XM_020365887.2, r-XM_020376524.2	r-XM_003592052.4, r-XM_013596389.3, r-XM_024785617.2, r-XM_039835096.1	r-XM_007143479.1, r-XM_007151957.1	transcript_KOM35879, transcript_KOM55453	Labpu04g012390.1, Labpu04g013860.1, Labpu07g024650.1
OG0000925	AT1G49390.1, AT5G20400.1, AT5G20550.1, AT5G54000.2	r-XM_020363100.2, r-XM_020363101.2	r-XM_003603952.4, r-XM_003629121.4, r-XM_024772365.2, r-XM_024780195.2	r-XM_007135861.1, r-XM_007135862.1	transcript_KOM42298, transcript_KOM42299	Labpu09g029490.1, Labpu09g029500.1
OG0000926	AT1G55560.1, AT1G55570.1, AT3G13390.1, AT3G13400.1	r-XM_020358232.2, r-XM_020359518.2, r-XM_020365376.2	r-XM_003607766.3	r-XM_007157769.1, r-XM_007163782.1, r-XM_007163783.1	transcript_KOM27536, transcript_KOM31747, transcript_KOM41545	Labpu03g030290.2, Labpu06g000020.1
OG0000927	AT1G69690.1, AT3G47620.1	r-XM_020362776.2, r-XM_029273564.1, r-XM_029274596.1	r-XM_003609005.4, r-XM_003613643.4	r-XM_007138130.1, r-XM_007155256.1, r-XM_007157577.1	transcript_KOM33269, transcript_KOM45738, transcript_KOM56444	Labpu02g017910.1, Labpu03g011350.1, Labpu09g007450.2
OG0000928	AT1G15380.1, AT1G80160.3	r-XM_020367641.2, r-XM_020371092.2	r-XM_003597821.4, r-XM_003597823.4, r-XM_013599212.3, r-XM_013614947.3	r-XM_007135677.1, r-XM_007150667.1	transcript_KOM27306, transcript_KOM36467, transcript_KOM41179, transcript_KOM44583	Labpu05g000320.1, Labpu10g006990.1
[truncated: 20,688 more rows]
