# Supplementary material for: Chromosome-level genome assembly and population genomic resource to accelerate orphan crop lablab breeding
Source: Nat Commun. 2023 Apr 17;14:1915. doi: 10.1038/s41467-023-37489-7 (PMC10110558; doi:10.1038/s41467-023-37489-7)
Supplement: Supplementary file 5 — Supplementary Data 2 [file 41467_2023_37489_MOESM5_ESM.xlsx]

## Sheet: Sheet1
Supplementary Data 2: GO annotation of lablab-specific gene clusters
GO.ID	Term	FS
GO:0016579	protein deubiquitination	2.10E-09
GO:0070646	protein modification by small protein removal	9.00E-09
GO:0016070	RNA metabolic process	1.60E-08
GO:0006351	transcription, DNA-templated	7.20E-08
GO:0097659	nucleic acid-templated transcription	8.20E-08
GO:0090610	bundle sheath cell fate specification	9.70E-08
GO:0032774	RNA biosynthetic process	2.50E-07
GO:0044265	cellular macromolecule catabolic process	3.00E-07
GO:0010501	RNA secondary structure unwinding	4.60E-07
GO:0006633	fatty acid biosynthetic process	4.80E-07
GO:0001708	cell fate specification	6.20E-07
GO:0010467	gene expression	1.40E-06
GO:0006631	fatty acid metabolic process	2.70E-06
GO:0019566	arabinose metabolic process	5.60E-06
GO:0046373	L-arabinose metabolic process	5.60E-06
GO:0006511	ubiquitin-dependent protein catabolic process	1.40E-05
GO:0019941	modification-dependent protein catabolic process	1.60E-05
GO:0043632	modification-dependent macromolecule catabolic process	2.70E-05
GO:0006458	de novo' protein folding	4.50E-05
GO:0044257	cellular protein catabolic process	5.00E-05
GO:0051603	proteolysis involved in cellular protein catabolic process	5.00E-05
GO:0045165	cell fate commitment	6.10E-05
GO:0034645	cellular macromolecule biosynthetic process	8.20E-05
GO:0019321	pentose metabolic process	9.40E-05
GO:0061077	chaperone-mediated protein folding	9.40E-05
GO:0030163	protein catabolic process	0.00010
GO:0034654	nucleobase-containing compound biosynthetic process	0.00013
GO:0070647	protein modification by small protein conjugation or removal	0.00018
GO:0009059	macromolecule biosynthetic process	0.00021
GO:0016071	mRNA metabolic process	0.00024
GO:0009057	macromolecule catabolic process	0.00024
GO:0008380	RNA splicing	0.00027
GO:0072330	monocarboxylic acid biosynthetic process	0.00027
GO:0009987	cellular process	0.00034
GO:0006271	DNA strand elongation involved in DNA replication	0.00046
GO:0006273	lagging strand elongation	0.00046
GO:0022616	DNA strand elongation	0.00046
GO:0006888	ER to Golgi vesicle-mediated transport	0.00051
GO:0006401	RNA catabolic process	0.00068
GO:0018130	heterocycle biosynthetic process	0.00069
GO:0019438	aromatic compound biosynthetic process	0.00072
GO:0048366	leaf development	0.00078
GO:0044249	cellular biosynthetic process	0.00093
GO:0009875	pollen-pistil interaction	0.00127
GO:0048544	recognition of pollen	0.00127
GO:0008037	cell recognition	0.00133
GO:1901576	organic substance biosynthetic process	0.00135
GO:0019310	inositol catabolic process	0.00141
GO:1901362	organic cyclic compound biosynthetic process	0.00165
GO:0006397	mRNA processing	0.00168
GO:0032787	monocarboxylic acid metabolic process	0.00172
GO:0048827	phyllome development	0.00198
GO:0000375	RNA splicing, via transesterification reactions	0.00211
GO:0000288	nuclear-transcribed mRNA catabolic process, deadenylation-dependent decay	0.00222
GO:0016192	vesicle-mediated transport	0.00251
GO:1901565	organonitrogen compound catabolic process	0.00272
GO:0009058	biosynthetic process	0.00273
GO:0009856	pollination	0.00312
GO:0044706	multi-multicellular organism process	0.00312
GO:0008610	lipid biosynthetic process	0.00335
GO:0048193	Golgi vesicle transport	0.00358
GO:0044238	primary metabolic process	0.00389
GO:0044255	cellular lipid metabolic process	0.00495
GO:0000266	mitochondrial fission	0.00522
GO:0044271	cellular nitrogen compound biosynthetic process	0.00698
GO:0043170	macromolecule metabolic process	0.00791
GO:0006020	inositol metabolic process	0.00879
GO:0090304	nucleic acid metabolic process	0.01196
GO:0043085	positive regulation of catalytic activity	0.01528
GO:0044248	cellular catabolic process	0.01566
GO:0044260	cellular macromolecule metabolic process	0.01641
GO:0006284	base-excision repair	0.01676
GO:0015031	protein transport	0.01681
GO:0045184	establishment of protein localization	0.01735
GO:0044093	positive regulation of molecular function	0.01737
GO:1901575	organic substance catabolic process	0.01799
GO:0015833	peptide transport	0.01825
GO:0048367	shoot system development	0.01877
GO:0042886	amide transport	0.01931
GO:0006468	protein phosphorylation	0.02333
GO:0008104	protein localization	0.02498
GO:0000956	nuclear-transcribed mRNA catabolic process	0.02686
GO:0033036	macromolecule localization	0.02747
GO:0009561	megagametogenesis	0.02791
GO:0006464	cellular protein modification process	0.02949
GO:0036211	protein modification process	0.02949
GO:0071704	organic substance metabolic process	0.03134
GO:0044237	cellular metabolic process	0.03228
GO:0007018	microtubule-based movement	0.03246
GO:0043412	macromolecule modification	0.03362
GO:0006402	mRNA catabolic process	0.03566
GO:0099402	plant organ development	0.03659
GO:0010468	regulation of gene expression	0.03777
GO:0046174	polyol catabolic process	0.04207
GO:0016053	organic acid biosynthetic process	0.04291
GO:0046394	carboxylic acid biosynthetic process	0.04291
GO:0031407	oxylipin metabolic process	0.04318
GO:0031408	oxylipin biosynthetic process	0.04318
GO:0090305	nucleic acid phosphodiester bond hydrolysis	0.0452
GO:0032392	DNA geometric change	0.04542
