# Supplementary material for: Chromosome-level genome assembly and population genomic resource to accelerate orphan crop lablab breeding
Source: Nat Commun. 2023 Apr 17;14:1915. doi: 10.1038/s41467-023-37489-7 (PMC10110558; doi:10.1038/s41467-023-37489-7)
Supplement: Supplementary file 6 — Supplementary Data 3 [file 41467_2023_37489_MOESM6_ESM.xlsx]

## Sheet: Sheet1
Supplementary Data 3: GO annotation of gene families expanded in lablab
GO.ID	Term	FS
GO:0022904	respiratory electron transport chain	5.30E-14
GO:0042773	ATP synthesis coupled electron transport	1.20E-13
GO:0045490	pectin catabolic process	3.60E-13
GO:0006119	oxidative phosphorylation	4.80E-13
GO:0044248	cellular catabolic process	7.00E-12
GO:1901575	organic substance catabolic process	3.90E-11
GO:0009056	catabolic process	3.80E-10
GO:0046271	phenylpropanoid catabolic process	8.80E-10
GO:0046274	lignin catabolic process	8.80E-10
GO:0000272	polysaccharide catabolic process	9.00E-10
GO:0009808	lignin metabolic process	1.30E-09
GO:0045333	cellular respiration	1.90E-08
GO:0071840	cellular component organization or biogenesis	2.20E-08
GO:0009057	macromolecule catabolic process	2.60E-08
GO:0015980	energy derivation by oxidation of organic compounds	3.20E-08
GO:0009072	aromatic amino acid family metabolic process	6.30E-08
GO:0010393	galacturonan metabolic process	8.20E-08
GO:0045488	pectin metabolic process	8.20E-08
GO:0009698	phenylpropanoid metabolic process	1.40E-07
GO:0042737	drug catabolic process	1.80E-07
GO:0016052	carbohydrate catabolic process	2.80E-07
GO:0022900	electron transport chain	5.10E-07
GO:0016043	cellular component organization	5.70E-07
GO:0008643	carbohydrate transport	1.50E-06
GO:0017144	drug metabolic process	1.50E-06
GO:0006302	double-strand break repair	1.60E-06
GO:0055114	oxidation-reduction process	1.70E-06
GO:0042545	cell wall modification	3.70E-06
GO:0019684	photosynthesis, light reaction	3.80E-06
GO:0071555	cell wall organization	4.60E-06
GO:0019748	secondary metabolic process	5.30E-06
GO:0006562	proline catabolic process	6.50E-06
GO:0010133	proline catabolic process to glutamate	6.50E-06
GO:0045229	external encapsulating structure organization	6.90E-06
GO:1901361	organic cyclic compound catabolic process	1.00E-05
GO:0009767	photosynthetic electron transport chain	1.50E-05
GO:0009664	plant-type cell wall organization	2.50E-05
GO:0071554	cell wall organization or biogenesis	5.90E-05
GO:0006091	generation of precursor metabolites and energy	6.40E-05
GO:0046034	ATP metabolic process	6.60E-05
GO:0009065	glutamine family amino acid catabolic process	8.50E-05
GO:0044092	negative regulation of molecular function	0.00010
GO:0009205	purine ribonucleoside triphosphate metabolic process	0.00010
GO:0009144	purine nucleoside triphosphate metabolic process	0.00011
GO:0043933	protein-containing complex subunit organization	0.00013
GO:0033108	mitochondrial respiratory chain complex assembly	0.00015
GO:0005975	carbohydrate metabolic process	0.00017
GO:0071669	plant-type cell wall organization or biogenesis	0.00022
GO:0009772	photosynthetic electron transport in photosystem II	0.00025
GO:0008272	sulfate transport	0.00031
GO:1902358	sulfate transmembrane transport	0.00031
GO:0019439	aromatic compound catabolic process	0.00035
GO:0009073	aromatic amino acid family biosynthetic process	0.00039
GO:0000162	tryptophan biosynthetic process	0.00041
GO:0046219	indolalkylamine biosynthetic process	0.00041
GO:0043086	negative regulation of catalytic activity	0.00047
GO:0009199	ribonucleoside triphosphate metabolic process	0.00050
GO:0044085	cellular component biogenesis	0.00052
GO:0042435	indole-containing compound biosynthetic process	0.00061
GO:0009141	nucleoside triphosphate metabolic process	0.00075
GO:0010193	response to ozone	0.00082
GO:1901565	organonitrogen compound catabolic process	0.00083
GO:0005976	polysaccharide metabolic process	0.00091
GO:0065003	protein-containing complex assembly	0.00092
GO:0015979	photosynthesis	0.00092
GO:0022414	reproductive process	0.00098
GO:0000003	reproduction	0.00104
GO:0071702	organic substance transport	0.00106
GO:0006281	DNA repair	0.00109
GO:0009126	purine nucleoside monophosphate metabolic process	0.00113
GO:0009167	purine ribonucleoside monophosphate metabolic process	0.00113
GO:0006364	rRNA processing	0.00117
GO:0016072	rRNA metabolic process	0.00126
GO:0043604	amide biosynthetic process	0.00138
GO:0015977	carbon fixation	0.00144
GO:0022607	cellular component assembly	0.00199
GO:0006006	glucose metabolic process	0.00207
GO:0006974	cellular response to DNA damage stimulus	0.00207
GO:0006606	protein import into nucleus	0.00207
GO:0051391	tRNA acetylation	0.00216
GO:1990884	RNA acetylation	0.00216
GO:0051321	meiotic cell cycle	0.00219
GO:0016575	histone deacetylation	0.00226
GO:0006568	tryptophan metabolic process	0.00246
GO:0006586	indolalkylamine metabolic process	0.00246
GO:0044257	cellular protein catabolic process	0.00255
GO:0051603	proteolysis involved in cellular protein catabolic process	0.00255
GO:0019693	ribose phosphate metabolic process	0.00257
GO:0009150	purine ribonucleotide metabolic process	0.00262
GO:0051260	protein homooligomerization	0.00262
GO:0006476	protein deacetylation	0.0029
GO:0035601	protein deacylation	0.0029
GO:0098732	macromolecule deacylation	0.0029
GO:0034622	cellular protein-containing complex assembly	0.00303
GO:0000726	non-recombinational repair	0.00303
GO:0006303	double-strand break repair via nonhomologous end joining	0.00303
GO:0042430	indole-containing compound metabolic process	0.00314
GO:0015996	chlorophyll catabolic process	0.00314
GO:0046149	pigment catabolic process	0.00314
GO:0006163	purine nucleotide metabolic process	0.00316
