# Supplementary material for: Chromosome-level genome assembly and population genomic resource to accelerate orphan crop lablab breeding
Source: Nat Commun. 2023 Apr 17;14:1915. doi: 10.1038/s41467-023-37489-7 (PMC10110558; doi:10.1038/s41467-023-37489-7)
Supplement: Supplementary file 7 — Supplementary Data 4 [file 41467_2023_37489_MOESM7_ESM.xlsx]

## Sheet: Sheet1
Supplementary Data 4: Details and sequencing statistics of resequencing samples
Sample Name	ILRI* ID	USDA* ID	APG* ID	Genbank ID	Taxon	Origin	N RawReads	N TrimmedReads	Mapping %	Depth (X)	Coverage (%)
bengalensis_21086	21086				ssp. bengalensis	India	20338021	19692617	97.86	7.5	92.76
bengalensis_7027	7027				ssp. bengalensis	Ethiopia	20286560	19566765	98.07	8.08	93.23
feral_50448			50448		ssp. purpureus (feral)	India	20363716	19646056	98.47	7	89.14
feral_50454			50454		ssp. purpureus (feral)	India	21909685	21062181	98.37	7.55	89.63
purpureus2_13692	13692				ssp. purpureus2	Ethiopia	19781332	19148542	97.13	6.21	74.38
purpureus2_13695	13695				ssp. purpureus2	Ethiopia	20777402	20005529	97.14	6.62	74.56
purpureus2_S13694	13694				ssp. purpureus2	Ethiopia	25936055	25387431	95.05	7.28	73.51
purpureus2_S13704	13704				ssp. purpureus2	Ethiopia	24569980	23979252	94.83	7.19	74.12
purpureus4_13688	13688				ssp. purpureus4	Ethiopia	28812942	28033985	98.66	11.25	94.13
purpureus4_14419	14419				ssp. purpureus4	Zimbabwe	27445608	26832903	98.46	10.62	94.6
purpureus4_21049	21049				ssp. purpureus4	Mozambique	28828551	28237318	98.69	10.99	93.75
purpureus4_21085	21085				ssp. purpureus4	Zambia	26152489	25641782	99.07	10.4	94.81
purpureus4_Highworth				SRR7267963 [https://trace.ncbi.nlm.nih.gov/Traces?run=SRR7267963]	ssp. purpureus4 (Cheng et al)		82426166	73447139	97.8	15.85	94.14
purpureus4_LoblollyPole		593055			ssp. purpureus4	USA	23092297	22373235	98.62	8.87	93.68
uncinatus2_21045	21045				ssp. uncinatus2	Zambia	26416690	25735451	96.27	8.28	74.85
uncinatus2_21083	21083				ssp. uncinatus2	Zimbabwe	24587325	23914924	96.47	7.91	74.83
uncinatus2_24796	24796				ssp. uncinatus2	ex Zimbabwe	24811551	24188716	96.37	8.03	74.87
uncinatus2_24800	24800				ssp. uncinatus2	Zambia	27025918	26299816	96.59	8.63	74.8
uncinatus4_21048	21048				ssp. uncinatus4	South Africa	31434530	30539103	97.1	9.46	86.37
uncinatus4_21081	21081				ssp. uncinatus4	Uganda	21055982	20220124	97.52	6.35	84.67
uncinatus4_24750	24750				ssp. uncinatus4	Kenya	28143532	27421722	97.05	8.43	85.81
uncinatus4_24779	24779				ssp. uncinatus4	Zimbabwe	20446040	19666270	96.86	6.19	85.82
Dlig19945	19945				Dipogon lignosus	Australia	21636731	20636541	50.39	2.75	38.8
* ILRI, International Livestock Research Institute
USDA, United States Department of Agriculture
APG, Australian Pastures Genebank
