# Supplementary material for: Chromosome-level genome assembly and population genomic resource to accelerate orphan crop lablab breeding
Source: Nat Commun. 2023 Apr 17;14:1915. doi: 10.1038/s41467-023-37489-7 (PMC10110558; doi:10.1038/s41467-023-37489-7)
Supplement: Supplementary file 8 — Supplementary Data 5 [file 41467_2023_37489_MOESM8_ESM.xlsx]

## Sheet: Sheet1
Supplementary Data 5: Lablab accessions genotyped for genetic diversity study
Accession ID	DOI*	Genus	species	subspecies	Origin**	Cluster
ILRI_147-23	10.18730/FT38T	Lablab	purpureus	purpureus	IND	VII
ILRI_6528-2	10.18730/G5TZR	Lablab	purpureus	purpureus	ETH	II
ILRI_6529-25	10.18730/G5V0S	Lablab	purpureus	purpureus	IND	II
ILRI_6533-15	10.18730/G5V2V	Lablab	purpureus	bengalensis	n.a.	III
ILRI_6534-4	10.18730/G5V3W	Lablab	purpureus	purpureus	n.a.	III
ILRI_6535-5	10.18730/G5V4X	Lablab	purpureus	purpureus	n.a.	III
ILRI_6536-10	10.18730/G5V5Y	Lablab	purpureus	purpureus	n.a.	II
ILRI_6930-10	10.18730/G63A*	Lablab	purpureus	purpureus	ex ILCA MLI	II
ILRI_7072-5	10.18730/G66DM	Lablab	purpureus	purpureus	n.a.	III
ILRI_7278-4	10.18730/G6AYH	Lablab	purpureus	purpureus	n.a.	II
ILRI_7379-6	10.18730/G6DCN	Lablab	purpureus	purpureus	ex KEN	VII
ILRI_7403-3	10.18730/G6DS$	Lablab	purpureus	purpureus	n.a.	II
ILRI_10953-6	10.18730/FPYDJ	Lablab	purpureus	purpureus	BRA	III
ILRI_10979-10	10.18730/FPYX$	Lablab	purpureus	purpureus	IDN	III
ILRI_11609-14	10.18730/FQGC1	Lablab	purpureus	purpureus	ex ILCA MLI, ex BRA	Admix
ILRI_11610-11	10.18730/FQGD2	Lablab	purpureus	purpureus	ex ILCA MLI, ex AUS	VI
ILRI_11612-4	10.18730/FQGF4	Lablab	purpureus	purpureus	AUS	IV
ILRI_11613-4	10.18730/FQGG5	Lablab	purpureus	bengalensis	ex ILCA MLI	III
ILRI_11614-6	10.18730/FQGH6	Lablab	purpureus	purpureus	ex ILCA MLI	III
ILRI_11615-8	10.18730/FQGJ7	Lablab	purpureus	purpureus	ex ILCA MLI	III
ILRI_11617-5	10.18730/FQGM9	Lablab	purpureus	purpureus	IND	IV
ILRI_11618-3	10.18730/FQGNA	Lablab	purpureus	purpureus	IND	IV
ILRI_11619-3	10.18730/FQGPB	Lablab	purpureus	purpureus	IND	III
ILRI_11620-2	10.18730/FQGRD	Lablab	purpureus	purpureus	ex ILCA MLI	Admix
ILRI_11629-4	10.18730/FQGXJ	Lablab	purpureus	purpureus	ex ILCA MLI	III
ILRI_11630-3	10.18730/FQGZM	Lablab	purpureus	purpureus	ex ILCA MLI	II
ILRI_11631-3	10.18730/FQH0N	Lablab	purpureus	purpureus	ex ILCA MLI	III
ILRI_11634-5	10.18730/FQH1P	Lablab	purpureus	purpureus	ex ILCA MLI	VII
ILRI_11640-11	10.18730/FQH8X	Lablab	purpureus	purpureus	IDN	III
ILRI_11641-5	10.18730/FQH9Y	Lablab	purpureus	purpureus	AUS	IV
ILRI_11642-4	10.18730/FQHAZ	Lablab	purpureus	purpureus	ex ILCA MLI	IV
ILRI_13688-M	10.18730/FSC6W	Lablab	purpureus	purpureus	ETH	Admix
ILRI_13689-6	10.18730/FSC7X	Lablab	purpureus	purpureus	ETH	III
ILRI_13692-3	10.18730/FSCA*	Lablab	purpureus	purpureus	ETH	I
ILRI_13694-4	10.18730/FSCC$	Lablab	purpureus	purpureus	ETH	I
ILRI_13695-5	10.18730/FSCD=	Lablab	purpureus	purpureus	ETH	I
ILRI_13697-4	10.18730/FSCF0	Lablab	purpureus	purpureus	ETH	I
ILRI_13699-2	10.18730/FSCH2	Lablab	purpureus	purpureus	ETH	III
ILRI_13700-4	10.18730/FSCK4	Lablab	purpureus	purpureus	ETH	Admix
ILRI_13701-3	10.18730/FSCM5	Lablab	purpureus	purpureus	ETH	Admix
ILRI_13702-9	10.18730/FSCN6	Lablab	purpureus	purpureus	ETH	I
ILRI_13704-7	10.18730/FSCQ8	Lablab	purpureus	purpureus	ETH	I
ILRI_14410-2	10.18730/FSV5T	Lablab	purpureus	purpureus	GRS	IV
ILRI_14412-4	10.18730/FSV7W	Lablab	purpureus	purpureus	GRS, ex ZWE	VI
ILRI_14413-3	10.18730/FSV8X	Lablab	purpureus	purpureus	GRS, ex AUS commercial	VI
ILRI_14414-6	10.18730/FSV9Y	Lablab	purpureus	purpureus	GRS, ex AUS commercial	VII
ILRI_14415-3	10.18730/FSVAZ	Lablab	purpureus	purpureus	GRS, ex ZWE	VII
ILRI_14416-2	10.18730/FSVB*	Lablab	purpureus	purpureus	GRS, ex ZWE	IV
ILRI_14417-2	10.18730/FSVC~	Lablab	purpureus	purpureus	GRS, KEN	IV
ILRI_14418-2	10.18730/FSVD$	Lablab	purpureus	purpureus	GRS, KEN	II
ILRI_14419-3	10.18730/FSVE=	Lablab	purpureus	purpureus	GRS, ex SEN	II
ILRI_14420-2	10.18730/FSVFU	Lablab	purpureus	purpureus	GRS, ex AUS	IV
ILRI_14422-4	10.18730/FSVH1	Lablab	purpureus	purpureus	GRS, ex USA	II
ILRI_14423-2	10.18730/FSVJ2	Lablab	purpureus	purpureus	GRS, ex AUS	II
ILRI_14424-3	10.18730/FSVK3	Lablab	purpureus	purpureus	GRS, ex SDN	Admix
ILRI_14425-2	10.18730/FSVM4	Lablab	purpureus	purpureus	GRS, KEN	II
ILRI_14426-2	10.18730/FSVN5	Lablab	purpureus	purpureus	GRS, ex AUS	II
ILRI_14427-3	10.18730/FSVP6	Lablab	purpureus	purpureus	GRS, ex AUS	IV
ILRI_14428-2	10.18730/FSVQ7	Lablab	purpureus	purpureus	GRS, KEN	VI
ILRI_14429-2	10.18730/FSVR8	Lablab	purpureus	purpureus	GRS, ex AUS commercial	VII
ILRI_14430-2	10.18730/FSVS9	Lablab	purpureus	purpureus	GRS, ex USA	II
ILRI_14431-2	10.18730/FSVTA	Lablab	purpureus	purpureus	GRS, ex ISR	II
ILRI_14433-8	10.18730/FSVWC	Lablab	purpureus	purpureus	GRS, KEN	II
ILRI_14434-2	10.18730/FSVXD	Lablab	purpureus	purpureus	GRS, ex ZWE	IV
ILRI_14435-3	10.18730/FSVYE	Lablab	purpureus	purpureus	GRS, ex ZWE	VI
ILRI_14436-8	10.18730/FSVZF	Lablab	purpureus	purpureus	GRS	VII
ILRI_14438-2	10.18730/FSW1H	Lablab	purpureus	purpureus	GRS, ex AUS	II
ILRI_14439-3	10.18730/FSW2J	Lablab	purpureus	purpureus	GRS, ex AUS commercial	II
ILRI_14440-17	10.18730/FSW3K	Lablab	purpureus	purpureus	GRS, KEN	I
ILRI_14441-2	10.18730/FSW4M	Lablab	purpureus	purpureus	GRS, ex SEN	II
ILRI_14442-11	10.18730/FSW5N	Lablab	purpureus	purpureus	GRS, ex SDN	VI
ILRI_14445-3	10.18730/FSW8R	Lablab	purpureus	purpureus	GRS, ex AUS	II
ILRI_14446-3	10.18730/FSW9S	Lablab	purpureus	purpureus	GRS, ex AUS commercial	III
ILRI_14447-3	10.18730/FSWAT	Lablab	purpureus	purpureus	GRS	III
ILRI_14448-3	10.18730/FSWBV	Lablab	purpureus	purpureus	GRS, ex SDN	II
ILRI_14449-3	10.18730/FSWCW	Lablab	purpureus	purpureus	GRS, ex BRA	II
ILRI_14451-3	10.18730/FSWEY	Lablab	purpureus	purpureus	GRS, ex AUS commercial	II
ILRI_14452-3	10.18730/FSWFZ	Lablab	purpureus	purpureus	GRS, ex AUS	II
ILRI_14453-3	10.18730/FSWG*	Lablab	purpureus	purpureus	GRS, ex AUS commercial	II
ILRI_14454-3	10.18730/FSWH~	Lablab	purpureus	purpureus	GRS	II
ILRI_14456-3	10.18730/FSWK=	Lablab	purpureus	purpureus	GRS, ex ZWE	IV
ILRI_14457-3	10.18730/FSWMU	Lablab	purpureus	purpureus	GRS	IV
ILRI_14458-2	10.18730/FSWN0	Lablab	purpureus	purpureus	GRS, KEN	II
ILRI_14459-3	10.18730/FSWP1	Lablab	purpureus	purpureus	GRS, ex ISR	II
ILRI_14461-2	10.18730/FSWR3	Lablab	purpureus	purpureus	GRS, ex AUS commercial	VII
ILRI_14463-2	10.18730/FSWT5	Lablab	purpureus	purpureus	GRS, ex AUS commercial	VI
ILRI_14465-3	10.18730/FSWW7	Lablab	purpureus	purpureus	GRS, KEN	II
ILRI_14466-4	10.18730/FSWX8	Lablab	purpureus	purpureus	GRS, ex AUS commercial	VII
ILRI_14468-4	10.18730/FSWZA	Lablab	purpureus	purpureus	GRS	VII
ILRI_14469-2	10.18730/FSX0B	Lablab	purpureus	purpureus	GRS, ex AUS	II
ILRI_14470-3	10.18730/FSX1C	Lablab	purpureus	purpureus	GRS, ex AUS commercial	II
ILRI_14471-6	10.18730/FSX2D	Lablab	purpureus	purpureus	GRS, ex ZWE	VI
ILRI_14474-6	10.18730/FSX4F	Lablab	purpureus	purpureus	GRS, ex SEN	VI
ILRI_14475-7	10.18730/FSX5G	Lablab	purpureus	purpureus	GRS, ex ZWE	IV
ILRI_14476-4	10.18730/FSX6H	Lablab	purpureus	purpureus	GRS, ex ZWE	VI
ILRI_14477-8	10.18730/FSX7J	Lablab	purpureus	purpureus	GRS, ex SDN	IV
ILRI_14478-5	10.18730/FSX8K	Lablab	purpureus	purpureus	GRS, ex ZWE	IV
ILRI_14479-2	10.18730/FSX9M	Lablab	purpureus	purpureus	GRS, ex AUS commercial	II
ILRI_14480-3	10.18730/FSXAN	Lablab	purpureus	bengalensis	GRS, ex SGP commercial	III
ILRI_14481-4	10.18730/FSXBP	Lablab	purpureus	purpureus	GRS, ex USA	II
ILRI_14482-2	10.18730/FSXCQ	Lablab	purpureus	purpureus	GRS, ex AUS	II
ILRI_14483-3	10.18730/FSXDR	Lablab	purpureus	purpureus	GRS, ex SEN	IV
ILRI_14484-2	10.18730/FSXES	Lablab	purpureus	purpureus	GRS, ex BRA	IV
ILRI_14485-2	10.18730/FSXFT	Lablab	purpureus	purpureus	GRS, ex AUS commercial	II
ILRI_14486-2	10.18730/FSXGV	Lablab	purpureus	purpureus	GRS, ex AUS commercial	VII
ILRI_14487-2	10.18730/FSXHW	Lablab	purpureus	purpureus	GRS, ex AUS commercial	VII
ILRI_14488-2	10.18730/FSXJX	Lablab	purpureus	purpureus	GRS, ex ISR	II
ILRI_14489-2	10.18730/FSXKY	Lablab	purpureus	purpureus	GRS, ex AUS commercial	II
ILRI_14490-2	10.18730/FSXMZ	Lablab	purpureus	purpureus	GRS, ex BRA	II
ILRI_14492-4	10.18730/FSXP~	Lablab	purpureus	purpureus	GRS, ex ZWE	II
ILRI_14493-2	10.18730/FSXQ$	Lablab	purpureus	purpureus	GRS, KEN	IV
ILRI_14896-15	10.18730/FT8A3	Lablab	purpureus	purpureus	IND	Admix
ILRI_14898-6	10.18730/FT8C5	Lablab	purpureus	purpureus	IND	Admix
ILRI_14901-4	10.18730/FT8E7	Lablab	purpureus	purpureus	IND	III
ILRI_14902-4	10.18730/FT8F8	Lablab	purpureus	bengalensis	IND	III
ILRI_14903-7	10.18730/FT8G9	Lablab	purpureus	purpureus	n.a.	IV
ILRI_14905-4	10.18730/FT8JB	Lablab	purpureus	purpureus	IND	Admix
ILRI_14906-4	10.18730/FT8KC	Lablab	purpureus	purpureus	IND	Admix
ILRI_14907-4	10.18730/FT8MD	Lablab	purpureus	purpureus	IND	IV
ILRI_14911-6	10.18730/FT8NE	Lablab	purpureus	purpureus	IND	Admix
ILRI_14914-3	10.18730/FT8PF	Lablab	purpureus	purpureus	n.a.	Admix
ILRI_15436-7	10.18730/FTPRN	Lablab	purpureus	purpureus	n.a.	VI
ILRI_18592-6	10.18730/FXCN*	Lablab	purpureus	purpureus	IND	III
ILRI_18593-7	10.18730/FXCP~	Lablab	purpureus	purpureus	IND	VI
ILRI_18597-5	10.18730/FXCT0	Lablab	purpureus	purpureus	IND	III
ILRI_18599-5	10.18730/FXCW2	Lablab	purpureus	purpureus	IND	IV
ILRI_18600-12	10.18730/FXCX3	Lablab	purpureus	purpureus	CHN	III
ILRI_18601-5	10.18730/FXCY4	Lablab	purpureus	bengalensis	IND	III
ILRI_18603-5	10.18730/FXD06	Lablab	purpureus	purpureus	IND	VII
ILRI_18604-5	10.18730/FXD17	Lablab	purpureus	purpureus	IND	IV
ILRI_18605-5	10.18730/FXD28	Lablab	purpureus	purpureus	EGY	VI
ILRI_18607-7	10.18730/FXD39	Lablab	purpureus	purpureus	PER	IV
ILRI_18609-4	10.18730/FXD4A	Lablab	purpureus	purpureus	IND	IV
ILRI_18611-8	10.18730/FXD6C	Lablab	purpureus	purpureus	ARG	III
ILRI_18617-10	10.18730/FXDBH	Lablab	purpureus	purpureus	USA	Admix
ILRI_18618-3	10.18730/FXDCJ	Lablab	purpureus	purpureus	ETH	VI
ILRI_18619-6	10.18730/FXDDK	Lablab	purpureus	bengalensis	IND	III
ILRI_18622-12	10.18730/FXDFN	Lablab	purpureus	purpureus	CHN	III
ILRI_18624-13	10.18730/FXDHQ	Lablab	purpureus	purpureus	CHN	Admix
ILRI_18625-6	10.18730/FXDJR	Lablab	purpureus	purpureus	BRA	Admix
ILRI_18626-2	10.18730/FXDKS	Lablab	purpureus	purpureus	IND	Admix
ILRI_18627-5	10.18730/FXDMT	Lablab	purpureus	purpureus	IND	VII
ILRI_18628-13	10.18730/FXDNV	Lablab	purpureus	purpureus	CHN	Admix
ILRI_18629-9	10.18730/FXDPW	Lablab	purpureus	purpureus	USA	Admix
ILRI_18632-4	10.18730/FXDRY	Lablab	purpureus	purpureus	n.a.	II
ILRI_18635-8	10.18730/FXDV~	Lablab	purpureus	purpureus	n.a.	Admix
ILRI_18636-3	10.18730/FXDW$	Lablab	purpureus	purpureus	PER	Admix
ILRI_18637-5	10.18730/FXDX=	Lablab	purpureus	purpureus	COL	II
ILRI_21029-5	10.18730/FZVWE	Lablab	purpureus	bengalensis	ex KEN	IV
ILRI_21033-5	10.18730/FZVZH	Lablab	purpureus	purpureus	IND	IV
ILRI_21034-3	10.18730/FZW0J	Lablab	purpureus	purpureus	IND	II
ILRI_21042-4	10.18730/FZW6R	Lablab	purpureus	purpureus	MMR	III
ILRI_21043-5	10.18730/FZW7S	Lablab	purpureus	purpureus	ex DNK	II
ILRI_21044-3	10.18730/FZW8T	Lablab	purpureus	purpureus	ex UKR	II
ILRI_21045-M	10.18730/FZW9V	Lablab	purpureus	uncinatus	ZMB	I
ILRI_21047-5	10.18730/FZWBX	Lablab	purpureus	purpureus	ZMB	Admix
ILRI_21048-5	10.18730/FZWCY	Lablab	purpureus	uncinatus	ZAF	V
ILRI_21049-M	10.18730/FZWDZ	Lablab	purpureus	purpureus	AGO	III
ILRI_21055-3	10.18730/FZWK0	Lablab	purpureus	purpureus	IND	Admix
ILRI_21056-4	10.18730/FZWM1	Lablab	purpureus	bengalensis	IND	III
ILRI_21059-3	10.18730/FZWQ4	Lablab	purpureus	purpureus	IND	Admix
ILRI_21060-4	10.18730/FZWS6	Lablab	purpureus	bengalensis	IND	III
ILRI_21061-5	10.18730/FZWT7	Lablab	purpureus	purpureus	IND	VI
ILRI_21062-4	10.18730/FZWV8	Lablab	purpureus	purpureus	IND	IV
ILRI_21065-3	10.18730/FZWYB	Lablab	purpureus	purpureus	IND	Admix
ILRI_21066-5	10.18730/FZWZC	Lablab	purpureus	bengalensis	IND	III
ILRI_21067-2	10.18730/FZX0D	Lablab	purpureus	bengalensis	IND	III
ILRI_21068-2	10.18730/FZX1E	Lablab	purpureus	purpureus	IND	IV
ILRI_21069-3	10.18730/FZX2F	Lablab	purpureus	purpureus	IND	IV
ILRI_21071-5	10.18730/FZX5J	Lablab	purpureus	purpureus	IND	Admix
ILRI_21072-3	10.18730/FZX6K	Lablab	purpureus	purpureus	IND	Admix
ILRI_21073-2	10.18730/FZX7M	Lablab	purpureus	purpureus	IND	IV
ILRI_21075-4	10.18730/FZX9P	Lablab	purpureus	bengalensis	IND	III
ILRI_21078-5	10.18730/FZXCS	Lablab	purpureus	bengalensis	IND	III
ILRI_21080-2	10.18730/FZXFW	Lablab	purpureus	bengalensis	IND	III
ILRI_21081-3	10.18730/FZXGX	Lablab	purpureus	uncinatus	UGA	V
ILRI_21082-4	10.18730/FZXHY	Lablab	purpureus	purpureus	IND	Admix
ILRI_21083-M	10.18730/FZXJZ	Lablab	purpureus	uncinatus	ZWE	I
ILRI_21084-3	10.18730/FZXK*	Lablab	purpureus	purpureus	ZMB	Admix
ILRI_21085-3	10.18730/FZXM~	Lablab	purpureus	purpureus	ZMB	Admix
ILRI_21086-7	10.18730/FZXN$	Lablab	purpureus	bengalensis	IND	VI
ILRI_21087-3	10.18730/FZXP=	Lablab	purpureus	purpureus	CHN	Admix
ILRI_21088-4	10.18730/FZXQU	Lablab	purpureus	purpureus	BGD	III
ILRI_21089-4	10.18730/FZXR0	Lablab	purpureus	purpureus	AUS	Admix
ILRI_24747-4	10.18730/G3P55	Lablab	purpureus	bengalensis	IND	III
ILRI_24750-M	10.18730/G3P88	Lablab	purpureus	uncinatus	KEN	V
ILRI_24768-3	10.18730/G3PTT	Lablab	purpureus	purpureus	ex HUN	Admix
ILRI_24777-3	10.18730/G3Q3=	Lablab	purpureus	purpureus	AGO	IV
ILRI_24778-4	10.18730/G3Q4U	Lablab	purpureus	uncinatus	ZWE	V
ILRI_24796-M	10.18730/G3QPH	Lablab	purpureus	uncinatus	UGA	I
ILRI_24800-M	10.18730/G3QVP	Lablab	purpureus	uncinatus	ZMB	I
ILRI_13685-11	10.18730/FSC3S	Lablab	purpureus	purpureus	n.a.	Not-included
ILRI_13693-11	10.18730/FSCB~	Lablab	purpureus	purpureus	n.a.	Not-included
ILRI_13698-8	10.18730/FSCG1	Lablab	purpureus	purpureus	n.a.	Not-included
ILRI_14443-2	10.18730/FSW6P	Lablab	purpureus	purpureus	n.a.	Not-included
ILRI_14444-2	10.18730/FSW7Q	Lablab	purpureus	purpureus	n.a.	Not-included
ILRI_14904-4	10.18730/FT8HA	Lablab	purpureus	purpureus	n.a.	Not-included
ILRI_18595-3	10.18730/FXCR=	Lablab	purpureus	purpureus	n.a.	Not-included
ILRI_18596-3	10.18730/FXCSU	Lablab	purpureus	purpureus	n.a.	Not-included
ILRI_18598-6	10.18730/FXCV1	Lablab	purpureus	purpureus	n.a.	Not-included
ILRI_18623-7	10.18730/FXDGP	Lablab	purpureus	purpureus	n.a.	Not-included
ILRI_18630-10	10.18730/FXDQX	Lablab	purpureus	purpureus	n.a.	Not-included
ILRI_24783-4	10.18730/G3Q94	Lablab	purpureus	purpureus	n.a.	Not-included
*Digital Object Identifier for Accession at https://genebank.ilri.org/gringlobal/search
**Ex: Ex-situ; GRS: Grassland Research Station, Kitale, Kenya; ILCA: International Livestock Centre for Africa
