# Supplementary material for: Chromosome-level genome assembly and population genomic resource to accelerate orphan crop lablab breeding
Source: Nat Commun. 2023 Apr 17;14:1915. doi: 10.1038/s41467-023-37489-7 (PMC10110558; doi:10.1038/s41467-023-37489-7)
Supplement: Supplementary file 10 — Source Data [file 41467_2023_37489_MOESM10_ESM.xlsx]

## Sheet: Figure 1B
Chromosome	Bin Start	Bin End	% Coverage (Fraction of bin sequence covered by the feature)
			Genes	All Repeats	Transposable Elements	Tandem Repeats
Lp01	1	1000000	0.005961	0.994659	0.750036	0.994659
Lp01	1000001	2000000	0.039116	0.898549	0.443764	0.898549
Lp01	2000001	3000000	0.021194	0.957916	0.411413	0.957916
Lp01	3000001	4000000	0.017239	0.88033	0.366105	0.88033
Lp01	4000001	5000000	0.121259	0.625914	0.080564	0.625914
Lp01	5000001	6000000	0.156923	0.626352	0.132267	0.626352
Lp01	6000001	7000000	0.183112	0.541832	0.02845	0.541832
Lp01	7000001	8000000	0.212769	0.551988	0.03938	0.551988
Lp01	8000001	9000000	0.169952	0.558807	0.035943	0.558807
Lp01	9000001	10000000	0.136969	0.570504	0.038445	0.570504
Lp01	10000001	11000000	0.185895	0.503748	0.043194	0.503748
Lp01	11000001	12000000	0.155142	0.558072	0.038091	0.558072
Lp01	12000001	13000000	0.227015	0.511228	0.044221	0.511228
Lp01	13000001	14000000	0.218003	0.46323	0.045074	0.46323
Lp01	14000001	15000000	0.245536	0.400659	0.033793	0.400659
Lp01	15000001	16000000	0.197035	0.430057	0.033112	0.430057
Lp01	16000001	17000000	0.267014	0.38957	0.035896	0.38957
Lp01	17000001	18000000	0.227406	0.365752	0.031141	0.365752
Lp01	18000001	19000000	0.35444	0.358734	0.036798	0.358734
Lp01	19000001	20000000	0.308786	0.352156	0.032264	0.352156
Lp01	20000001	21000000	0.320944	0.288682	0.035509	0.288682
Lp01	21000001	22000000	0.387743	0.106497	0.018439	0.106497
Lp01	22000001	23000000	0.523796	0.112674	0.028345	0.112674
Lp01	23000001	24000000	0.485785	0.110955	0.018032	0.110955
Lp01	24000001	25000000	0.506262	0.065182	0.015903	0.065182
Lp01	25000001	26000000	0.484825	0.077513	0.015429	0.077513
Lp01	26000001	27000000	0.346783	0.10484	0.025599	0.10484
Lp01	27000001	28000000	0.477402	0.110512	0.030874	0.110512
Lp01	28000001	29000000	0.489433	0.116459	0.022556	0.116459
Lp01	29000001	30000000	0.440636	0.143043	0.018477	0.143043
Lp01	30000001	31000000	0.347695	0.150357	0.019126	0.150357
Lp01	31000001	32000000	0.346819	0.184653	0.029112	0.184653
Lp01	32000001	33000000	0.259301	0.271949	0.027871	0.271949
Lp01	33000001	34000000	0.291344	0.236039	0.023902	0.236039
Lp01	34000001	35000000	0.328259	0.253055	0.033082	0.253055
Lp01	35000001	36000000	0.29876	0.294625	0.02564	0.294625
Lp01	36000001	36690027	0.295869	0.455183	0.154791	0.455183
Lp02	1	1000000	0.546455	0.097056	0.025884	0.097056
Lp02	1000001	2000000	0.537755	0.094257	0.027641	0.094257
Lp02	2000001	3000000	0.485316	0.078707	0.017227	0.078707
Lp02	3000001	4000000	0.491649	0.090287	0.02267	0.090287
Lp02	4000001	5000000	0.399548	0.112001	0.020243	0.112001
Lp02	5000001	6000000	0.406875	0.136243	0.019761	0.136243
Lp02	6000001	7000000	0.381483	0.151557	0.022801	0.151557
Lp02	7000001	8000000	0.353943	0.148123	0.023302	0.148123
Lp02	8000001	9000000	0.479101	0.160072	0.030589	0.160072
Lp02	9000001	10000000	0.347876	0.299486	0.029593	0.299486
Lp02	10000001	11000000	0.121657	0.704474	0.250604	0.704474
Lp02	11000001	12000000	0.031734	0.80736	0.450717	0.80736
Lp02	12000001	13000000	0.000523	0.988202	0.962097	0.988202
Lp02	13000001	14000000	0.000492	0.997239	0.999997	0.997239
Lp02	14000001	15000000	0.00055	0.998288	0.970015	0.998288
Lp02	15000001	16000000	0	0.99887	0.924631	0.99887
Lp02	16000001	17000000	0.116725	0.779237	0.28453	0.779237
Lp02	17000001	18000000	0.007513	0.872006	0.167865	0.872006
Lp02	18000001	19000000	0.029919	0.898574	0.186384	0.898574
Lp02	19000001	20000000	0.018831	0.827298	0.079683	0.827298
Lp02	20000001	21000000	0.217989	0.569514	0.06795	0.569514
Lp02	21000001	22000000	0.236942	0.517248	0.033089	0.517248
Lp02	22000001	23000000	0.279215	0.421489	0.030922	0.421489
Lp02	23000001	24000000	0.208513	0.511647	0.047077	0.511647
Lp02	24000001	25000000	0.169596	0.502828	0.035151	0.502828
Lp02	25000001	26000000	0.181509	0.399274	0.043457	0.399274
Lp02	26000001	27000000	0.166819	0.432466	0.049667	0.432466
Lp02	27000001	28000000	0.313185	0.312116	0.036207	0.312116
Lp02	28000001	29000000	0.26862	0.288636	0.063223	0.288636
Lp02	29000001	30000000	0.357288	0.198279	0.036299	0.198279
Lp02	30000001	31000000	0.474749	0.169224	0.024609	0.169224
Lp02	31000001	32000000	0.516776	0.122755	0.022653	0.122755
Lp02	32000001	32207972	0.65777	0.127374	0.016796	0.127374
Lp03	1	1000000	0.397765	0.456244	0.223648	0.456244
Lp03	1000001	2000000	0.451905	0.091673	0.018394	0.091673
Lp03	2000001	3000000	0.50399	0.132435	0.019531	0.132435
Lp03	3000001	4000000	0.482561	0.117283	0.017489	0.117283
Lp03	4000001	5000000	0.445702	0.128352	0.027961	0.128352
Lp03	5000001	6000000	0.464488	0.107854	0.02104	0.107854
Lp03	6000001	7000000	0.367004	0.140323	0.030302	0.140323
Lp03	7000001	8000000	0.428595	0.118197	0.01964	0.118197
Lp03	8000001	9000000	0.395319	0.122917	0.02014	0.122917
Lp03	9000001	10000000	0.383454	0.111309	0.021449	0.111309
Lp03	10000001	11000000	0.422177	0.122512	0.019223	0.122512
Lp03	11000001	12000000	0.37068	0.136692	0.02378	0.136692
Lp03	12000001	13000000	0.361297	0.147847	0.027719	0.147847
Lp03	13000001	14000000	0.328702	0.18602	0.038219	0.18602
Lp03	14000001	15000000	0.328384	0.19233	0.024293	0.19233
Lp03	15000001	16000000	0.325413	0.235611	0.0279	0.235611
Lp03	16000001	17000000	0.172278	0.277615	0.03477	0.277615
Lp03	17000001	18000000	0.248273	0.332665	0.031366	0.332665
Lp03	18000001	19000000	0.168079	0.396253	0.038364	0.396253
Lp03	19000001	20000000	0.271093	0.462923	0.033625	0.462923
Lp03	20000001	21000000	0.084477	0.521107	0.04135	0.521107
Lp03	21000001	22000000	0.088368	0.729068	0.306678	0.729068
Lp03	22000001	23000000	0.000568	0.995861	0.962454	0.995861
Lp03	23000001	24000000	0.001952	0.991268	0.661181	0.991268
Lp03	24000001	25000000	0.03681	0.83339	0.193695	0.83339
Lp03	25000001	26000000	0.042173	0.848255	0.08866	0.848255
Lp03	26000001	27000000	0.10772	0.592592	0.052328	0.592592
Lp03	27000001	28000000	0.108579	0.763414	0.054399	0.763414
Lp03	28000001	29000000	0.07762	0.791539	0.047087	0.791539
Lp03	29000001	30000000	0.107894	0.813227	0.045569	0.813227
Lp03	30000001	31000000	0.163132	0.611946	0.042271	0.611946
Lp03	31000001	32000000	0.120962	0.698242	0.030317	0.698242
Lp03	32000001	33000000	0.081561	0.734042	0.049603	0.734042
Lp03	33000001	34000000	0.099181	0.643439	0.050173	0.643439
Lp03	34000001	35000000	0.147812	0.64944	0.039514	0.64944
Lp03	35000001	36000000	0.10718	0.670145	0.039463	0.670145
Lp03	36000001	37000000	0.139608	0.561985	0.042381	0.561985
Lp03	37000001	38000000	0.156942	0.615839	0.035288	0.615839
Lp03	38000001	39000000	0.14734	0.531804	0.086089	0.531804
Lp03	39000001	40000000	0.197095	0.495287	0.028394	0.495287
Lp03	40000001	41000000	0.246679	0.363187	0.059228	0.363187
Lp03	41000001	42000000	0.357219	0.365507	0.030093	0.365507
Lp03	42000001	43000000	0.292079	0.32569	0.033894	0.32569
Lp03	43000001	44000000	0.217763	0.301664	0.026281	0.301664
Lp03	44000001	45000000	0.430019	0.25272	0.027968	0.25272
Lp03	45000001	46000000	0.399019	0.244887	0.032997	0.244887
Lp03	46000001	47000000	0.33539	0.195851	0.022253	0.195851
Lp03	47000001	48000000	0.30468	0.1989	0.023009	0.1989
Lp03	48000001	49000000	0.35383	0.189203	0.033404	0.189203
Lp03	49000001	50000000	0.412052	0.157467	0.027049	0.157467
Lp03	50000001	51000000	0.319135	0.210681	0.024728	0.210681
Lp03	51000001	52000000	0.383785	0.195022	0.022578	0.195022
Lp03	52000001	53000000	0.378391	0.159427	0.030789	0.159427
Lp03	53000001	54000000	0.424244	0.15755	0.025194	0.15755
Lp03	54000001	55000000	0.405362	0.177855	0.043975	0.177855
Lp03	55000001	56000000	0.512378	0.139053	0.023588	0.139053
Lp03	56000001	57000000	0.386939	0.135135	0.027947	0.135135
Lp03	57000001	58000000	0.480406	0.097673	0.020759	0.097673
Lp03	58000001	59000000	0.43596	0.148691	0.031602	0.148691
Lp03	59000001	60000000	0.402013	0.122164	0.022404	0.122164
Lp03	60000001	61000000	0.461786	0.121823	0.024196	0.121823
Lp03	61000001	62000000	0.35038	0.144224	0.020186	0.144224
Lp03	62000001	63000000	0.518071	0.117935	0.024301	0.117935
Lp03	63000001	63374807	0.332006	0.172745	0.297178	0.172745
Lp04	1	1000000	0.468303	0.195047	0.13025	0.195047
Lp04	1000001	2000000	0.403826	0.140119	0.02006	0.140119
Lp04	2000001	3000000	0.408428	0.151604	0.020926	0.151604
Lp04	3000001	4000000	0.426008	0.133727	0.020403	0.133727
Lp04	4000001	5000000	0.380122	0.18444	0.026036	0.18444
Lp04	5000001	6000000	0.277848	0.258196	0.031813	0.258196
Lp04	6000001	7000000	0.230112	0.543368	0.073103	0.543368
Lp04	7000001	8000000	0.098498	0.492088	0.06571	0.492088
Lp04	8000001	9000000	0.108475	0.655462	0.058724	0.655462
Lp04	9000001	10000000	0.015545	0.940826	0.55153	0.940826
Lp04	10000001	11000000	0	0.999407	0.99978	0.999407
Lp04	11000001	12000000	0	0.999145	1	0.999145
Lp04	12000001	13000000	0	0.998362	1	0.998362
Lp04	13000001	14000000	0	0.976548	0.864723	0.976548
Lp04	14000001	15000000	0.054	0.769193	0.209471	0.769193
Lp04	15000001	16000000	0.015755	0.794365	0.187669	0.794365
Lp04	16000001	17000000	0.056136	0.703301	0.06224	0.703301
Lp04	17000001	18000000	0.037305	0.743244	0.042378	0.743244
Lp04	18000001	19000000	0.066836	0.70441	0.044663	0.70441
Lp04	19000001	20000000	0.078831	0.653842	0.07134	0.653842
Lp04	20000001	21000000	0.069093	0.666465	0.061553	0.666465
Lp04	21000001	22000000	0.081553	0.562578	0.047638	0.562578
Lp04	22000001	23000000	0.127791	0.65429	0.050961	0.65429
Lp04	23000001	24000000	0.165815	0.552512	0.044156	0.552512
Lp04	24000001	25000000	0.214836	0.449296	0.05017	0.449296
Lp04	25000001	26000000	0.301559	0.353036	0.034814	0.353036
Lp04	26000001	27000000	0.299129	0.325938	0.044119	0.325938
Lp04	27000001	28000000	0.393261	0.263911	0.029105	0.263911
Lp04	28000001	29000000	0.32917	0.278071	0.033715	0.278071
Lp04	29000001	30000000	0.338915	0.159973	0.026951	0.159973
Lp04	30000001	31000000	0.382824	0.135553	0.022844	0.135553
Lp04	31000001	32000000	0.46034	0.098787	0.02226	0.098787
Lp04	32000001	32757788	0.487599	0.166486	0.046667	0.166486
Lp05	1	1000000	0.570055	0.093309	0.024893	0.093309
Lp05	1000001	2000000	0.515996	0.088029	0.015494	0.088029
Lp05	2000001	3000000	0.509768	0.113338	0.019644	0.113338
Lp05	3000001	4000000	0.386369	0.118084	0.017521	0.118084
Lp05	4000001	5000000	0.392114	0.134076	0.020875	0.134076
Lp05	5000001	6000000	0.332995	0.16457	0.027179	0.16457
Lp05	6000001	7000000	0.267337	0.277707	0.036179	0.277707
Lp05	7000001	8000000	0.236309	0.290218	0.038929	0.290218
Lp05	8000001	9000000	0.203975	0.518162	0.143746	0.518162
Lp05	9000001	10000000	0.071332	0.713415	0.41783	0.713415
Lp05	10000001	11000000	0.00113	0.992446	0.859463	0.992446
Lp05	11000001	12000000	0.002196	0.974238	0.729323	0.974238
Lp05	12000001	13000000	0.03927	0.752675	0.139191	0.752675
Lp05	13000001	14000000	0.030243	0.829477	0.066094	0.829477
Lp05	14000001	15000000	0.036922	0.812899	0.179865	0.812899
Lp05	15000001	16000000	0.080012	0.687594	0.064526	0.687594
Lp05	16000001	17000000	0.064921	0.84439	0.037881	0.84439
Lp05	17000001	18000000	0.053802	0.817659	0.056159	0.817659
Lp05	18000001	19000000	0.023424	0.806594	0.110787	0.806594
Lp05	19000001	20000000	0.098761	0.704355	0.040497	0.704355
Lp05	20000001	21000000	0.159769	0.525657	0.056447	0.525657
Lp05	21000001	22000000	0.204039	0.477718	0.057121	0.477718
Lp05	22000001	23000000	0.217879	0.388687	0.033453	0.388687
Lp05	23000001	24000000	0.273036	0.354653	0.031727	0.354653
Lp05	24000001	25000000	0.304345	0.321653	0.054143	0.321653
Lp05	25000001	26000000	0.288668	0.28183	0.035335	0.28183
Lp05	26000001	27000000	0.348269	0.189172	0.031269	0.189172
Lp05	27000001	28000000	0.435178	0.170744	0.029091	0.170744
Lp05	28000001	29000000	0.493079	0.1293	0.026353	0.1293
Lp05	29000001	29843965	0.560435	0.116257	0.062631	0.116257
Lp06	1	1000000	0.572198	0.101517	0.061192	0.101517
Lp06	1000001	2000000	0.460698	0.104096	0.015224	0.104096
Lp06	2000001	3000000	0.349814	0.217235	0.024148	0.217235
Lp06	3000001	4000000	0.330844	0.190605	0.024971	0.190605
Lp06	4000001	5000000	0.386966	0.150372	0.026152	0.150372
Lp06	5000001	6000000	0.392023	0.141296	0.02271	0.141296
Lp06	6000001	7000000	0.399688	0.133735	0.022246	0.133735
Lp06	7000001	8000000	0.388236	0.131611	0.023678	0.131611
Lp06	8000001	9000000	0.416237	0.11667	0.021865	0.11667
Lp06	9000001	10000000	0.412553	0.120116	0.020896	0.120116
Lp06	10000001	11000000	0.428447	0.131368	0.023424	0.131368
Lp06	11000001	12000000	0.498616	0.102347	0.022667	0.102347
Lp06	12000001	13000000	0.412508	0.115814	0.022878	0.115814
Lp06	13000001	14000000	0.335211	0.125723	0.022011	0.125723
Lp06	14000001	15000000	0.42282	0.123037	0.022492	0.123037
Lp06	15000001	16000000	0.371645	0.135184	0.029681	0.135184
Lp06	16000001	17000000	0.391012	0.120422	0.024669	0.120422
Lp06	17000001	18000000	0.542082	0.1192	0.021974	0.1192
Lp06	18000001	19000000	0.40316	0.116534	0.02301	0.116534
Lp06	19000001	20000000	0.486114	0.109189	0.019104	0.109189
Lp06	20000001	21000000	0.51037	0.136283	0.025877	0.136283
Lp06	21000001	22000000	0.46647	0.115628	0.030566	0.115628
Lp06	22000001	23000000	0.356183	0.165278	0.026882	0.165278
Lp06	23000001	24000000	0.317846	0.221407	0.037866	0.221407
Lp06	24000001	25000000	0.370897	0.168125	0.036042	0.168125
Lp06	25000001	26000000	0.331948	0.253109	0.041753	0.253109
Lp06	26000001	27000000	0.32528	0.316076	0.03604	0.316076
Lp06	27000001	28000000	0.265919	0.372696	0.040015	0.372696
Lp06	28000001	29000000	0.155614	0.498852	0.040651	0.498852
Lp06	29000001	30000000	0.134302	0.55178	0.055413	0.55178
Lp06	30000001	31000000	0.162201	0.652343	0.176865	0.652343
Lp06	31000001	32000000	0.095577	0.726453	0.044008	0.726453
Lp06	32000001	33000000	0.196997	0.605251	0.046413	0.605251
Lp06	33000001	34000000	0.258389	0.695278	0.035059	0.695278
Lp06	34000001	35000000	0.154174	0.646569	0.057742	0.646569
Lp06	35000001	36000000	0.06483	0.820142	0.055629	0.820142
Lp06	36000001	37000000	0.135015	0.741776	0.182556	0.741776
Lp06	37000001	38000000	0.000621	0.996993	0.953081	0.996993
Lp06	38000001	39000000	0.057839	0.951157	0.329657	0.951157
Lp06	39000001	40000000	0.089761	0.851575	0.044289	0.851575
Lp06	40000001	41000000	0.200592	0.580076	0.067579	0.580076
Lp06	41000001	42000000	0.144556	0.668944	0.115979	0.668944
Lp06	42000001	42481378	0.154845	0.908305	0.202068	0.908305
Lp07	1	1000000	0.415919	0.175651	0.074341	0.175651
Lp07	1000001	2000000	0.396583	0.126699	0.02444	0.126699
Lp07	2000001	3000000	0.308065	0.205217	0.030116	0.205217
Lp07	3000001	4000000	0.353519	0.29418	0.02563	0.29418
Lp07	4000001	5000000	0.509283	0.134505	0.017065	0.134505
Lp07	5000001	6000000	0.366322	0.167427	0.024724	0.167427
Lp07	6000001	7000000	0.320714	0.206276	0.022914	0.206276
Lp07	7000001	8000000	0.377791	0.251744	0.027532	0.251744
Lp07	8000001	9000000	0.298663	0.230672	0.027665	0.230672
Lp07	9000001	10000000	0.339246	0.264231	0.033421	0.264231
Lp07	10000001	11000000	0.319259	0.297656	0.02984	0.297656
Lp07	11000001	12000000	0.077451	0.657329	0.075422	0.657329
Lp07	12000001	13000000	0.06036	0.7521	0.202254	0.7521
Lp07	13000001	14000000	0.000568	0.985411	0.798672	0.985411
Lp07	14000001	15000000	0	0.996149	0.975508	0.996149
Lp07	15000001	16000000	0.034162	0.980465	0.457065	0.980465
Lp07	16000001	17000000	0.217873	0.78728	0.080692	0.78728
Lp07	17000001	18000000	0.024804	0.849834	0.101754	0.849834
Lp07	18000001	19000000	0.04285	0.726867	0.092523	0.726867
Lp07	19000001	20000000	0.018711	0.905381	0.05307	0.905381
Lp07	20000001	21000000	0.064302	0.77922	0.286288	0.77922
Lp07	21000001	22000000	0.092952	0.707797	0.054903	0.707797
Lp07	22000001	23000000	0.169063	0.533305	0.042458	0.533305
Lp07	23000001	24000000	0.138711	0.545705	0.039471	0.545705
Lp07	24000001	25000000	0.117175	0.502702	0.040356	0.502702
Lp07	25000001	26000000	0.207493	0.554601	0.043615	0.554601
Lp07	26000001	27000000	0.281679	0.460381	0.0439	0.460381
Lp07	27000001	28000000	0.274203	0.429151	0.038444	0.429151
Lp07	28000001	29000000	0.402781	0.387582	0.03839	0.387582
Lp07	29000001	30000000	0.475514	0.163296	0.023265	0.163296
Lp07	30000001	31000000	0.435844	0.127245	0.028718	0.127245
Lp07	31000001	32000000	0.384597	0.134864	0.031155	0.134864
Lp07	32000001	33000000	0.508312	0.140132	0.022085	0.140132
Lp07	33000001	34000000	0.37538	0.130359	0.029075	0.130359
Lp07	34000001	35000000	0.465761	0.110444	0.01879	0.110444
Lp07	35000001	36000000	0.419237	0.109416	0.025277	0.109416
Lp07	36000001	37000000	0.408119	0.136897	0.032245	0.136897
Lp07	37000001	38000000	0.305907	0.155114	0.025427	0.155114
Lp07	38000001	39000000	0.436699	0.116845	0.021298	0.116845
Lp07	39000001	40000000	0.404029	0.104542	0.01859	0.104542
Lp07	40000001	41000000	0.328756	0.142388	0.022957	0.142388
Lp07	41000001	42000000	0.547238	0.092441	0.019285	0.092441
Lp07	42000001	42956154	0.516999	0.11182	0.104328	0.11182
Lp08	1	1000000	0	0.993831	0.971798	0.993831
Lp08	1000001	2000000	0	0.996917	1	0.996917
Lp08	2000001	3000000	0	0.998712	0.9999	0.998712
Lp08	3000001	4000000	0.002647	0.987912	0.91217	0.987912
Lp08	4000001	5000000	0	0.99921	0.998501	0.99921
Lp08	5000001	6000000	0.000747	0.995186	0.871041	0.995186
Lp08	6000001	7000000	0.014031	0.981066	0.571704	0.981066
Lp08	7000001	8000000	0.059479	0.865436	0.260109	0.865436
Lp08	8000001	9000000	0.130761	0.861761	0.258888	0.861761
Lp08	9000001	10000000	0.173849	0.548477	0.061422	0.548477
Lp08	10000001	11000000	0.226751	0.579004	0.036865	0.579004
Lp08	11000001	12000000	0.092397	0.5972	0.045329	0.5972
Lp08	12000001	13000000	0.097096	0.598318	0.052193	0.598318
Lp08	13000001	14000000	0.112164	0.643063	0.050506	0.643063
Lp08	14000001	15000000	0.098557	0.598137	0.035244	0.598137
Lp08	15000001	16000000	0.101782	0.604671	0.046194	0.604671
Lp08	16000001	17000000	0.105674	0.641483	0.04946	0.641483
Lp08	17000001	18000000	0.129694	0.687886	0.045388	0.687886
Lp08	18000001	19000000	0.226535	0.514506	0.045867	0.514506
Lp08	19000001	20000000	0.263438	0.467866	0.03658	0.467866
Lp08	20000001	21000000	0.263686	0.456314	0.034462	0.456314
Lp08	21000001	22000000	0.323399	0.429477	0.040126	0.429477
Lp08	22000001	23000000	0.305111	0.343882	0.029326	0.343882
Lp08	23000001	24000000	0.357765	0.260069	0.039485	0.260069
Lp08	24000001	25000000	0.314808	0.192936	0.03968	0.192936
Lp08	25000001	26000000	0.433995	0.141843	0.024296	0.141843
Lp08	26000001	27000000	0.322855	0.109999	0.022967	0.109999
Lp08	27000001	28000000	0.478784	0.095727	0.02714	0.095727
Lp08	28000001	29000000	0.532088	0.124064	0.062653	0.124064
Lp08	29000001	30000000	0.539532	0.059581	0.013957	0.059581
Lp08	30000001	31000000	0.522215	0.079524	0.016333	0.079524
Lp08	31000001	32000000	0.523635	0.109641	0.020557	0.109641
Lp08	32000001	33000000	0.42188	0.102528	0.020548	0.102528
Lp08	33000001	34000000	0.386353	0.127875	0.026799	0.127875
Lp08	34000001	35000000	0.321617	0.129339	0.017002	0.129339
Lp08	35000001	36000000	0.354575	0.184203	0.031511	0.184203
Lp08	36000001	37000000	0.344499	0.251447	0.025352	0.251447
Lp08	37000001	38000000	0.291426	0.306369	0.031104	0.306369
Lp08	38000001	38128793	0.512703	0.515312	0.194717	0.515312
Lp09	1	1000000	0.459325	0.10529	0.051402	0.10529
Lp09	1000001	2000000	0.43919	0.144912	0.022761	0.144912
Lp09	2000001	3000000	0.473289	0.150637	0.022807	0.150637
Lp09	3000001	4000000	0.422616	0.15329	0.022598	0.15329
Lp09	4000001	5000000	0.411746	0.154345	0.024236	0.154345
Lp09	5000001	6000000	0.402247	0.19815	0.041577	0.19815
Lp09	6000001	7000000	0.445253	0.214071	0.023812	0.214071
Lp09	7000001	8000000	0.36345	0.314368	0.04237	0.314368
Lp09	8000001	9000000	0.176206	0.381514	0.035474	0.381514
Lp09	9000001	10000000	0.264398	0.383347	0.043203	0.383347
Lp09	10000001	11000000	0.235136	0.471505	0.036952	0.471505
Lp09	11000001	12000000	0.110529	0.545642	0.042707	0.545642
Lp09	12000001	13000000	0.231416	0.505582	0.032845	0.505582
Lp09	13000001	14000000	0.293065	0.374301	0.033551	0.374301
Lp09	14000001	15000000	0.158869	0.558824	0.050853	0.558824
Lp09	15000001	16000000	0.135028	0.599835	0.053373	0.599835
Lp09	16000001	17000000	0.070527	0.750689	0.056525	0.750689
Lp09	17000001	18000000	0.024808	0.859387	0.076563	0.859387
Lp09	18000001	19000000	0.160101	0.691141	0.07932	0.691141
Lp09	19000001	20000000	0.053419	0.813182	0.160531	0.813182
Lp09	20000001	21000000	0.020655	0.896161	0.40261	0.896161
Lp09	21000001	22000000	0.009498	0.919384	0.570118	0.919384
Lp09	22000001	23000000	0.005296	0.996203	0.94708	0.996203
Lp09	23000001	24000000	0.005981	0.946705	0.757323	0.946705
Lp09	24000001	25000000	0.195005	0.54766	0.337421	0.54766
Lp09	25000001	26000000	0.324973	0.266996	0.025058	0.266996
Lp09	26000001	27000000	0.281131	0.243871	0.029624	0.243871
Lp09	27000001	28000000	0.405103	0.15343	0.029841	0.15343
Lp09	28000001	29000000	0.365302	0.172846	0.021363	0.172846
Lp09	29000001	30000000	0.398063	0.131624	0.02847	0.131624
Lp09	30000001	31000000	0.353022	0.124011	0.022022	0.124011
Lp09	31000001	32000000	0.510293	0.116285	0.019972	0.116285
Lp09	32000001	33000000	0.432003	0.11147	0.026832	0.11147
Lp09	33000001	34000000	0.473077	0.110635	0.020218	0.110635
Lp09	34000001	35000000	0.459345	0.109726	0.025079	0.109726
Lp09	35000001	36000000	0.393874	0.101065	0.02416	0.101065
Lp09	36000001	37000000	0.413904	0.122631	0.022129	0.122631
Lp09	37000001	38000000	0.403652	0.093397	0.018764	0.093397
Lp09	38000001	39000000	0.457275	0.078975	0.018991	0.078975
Lp09	39000001	39552585	0.485251	0.157196	0.065937	0.157196
Lp10	1	1000000	0.065644	0.909299	0.853464	0.909299
Lp10	1000001	2000000	0.192138	0.474755	0.054329	0.474755
Lp10	2000001	3000000	0.399454	0.253971	0.033406	0.253971
Lp10	3000001	4000000	0.36624	0.235029	0.026676	0.235029
Lp10	4000001	5000000	0.314769	0.157407	0.025631	0.157407
Lp10	5000001	6000000	0.369785	0.1397	0.024058	0.1397
Lp10	6000001	7000000	0.439372	0.121628	0.017086	0.121628
Lp10	7000001	8000000	0.533426	0.088318	0.018336	0.088318
Lp10	8000001	9000000	0.499876	0.061942	0.015144	0.061942
Lp10	9000001	10000000	0.495829	0.116723	0.055919	0.116723
Lp10	10000001	11000000	0.532838	0.138099	0.028015	0.138099
Lp10	11000001	12000000	0.438527	0.191497	0.038998	0.191497
Lp10	12000001	13000000	0.365067	0.275877	0.036559	0.275877
Lp10	13000001	14000000	0.254103	0.34326	0.031405	0.34326
Lp10	14000001	15000000	0.238293	0.452725	0.032896	0.452725
Lp10	15000001	16000000	0.194377	0.453321	0.057563	0.453321
Lp10	16000001	17000000	0.141836	0.554541	0.055441	0.554541
Lp10	17000001	18000000	0.092677	0.595673	0.043328	0.595673
Lp10	18000001	19000000	0.049263	0.690109	0.136752	0.690109
Lp10	19000001	20000000	0.066234	0.685812	0.047316	0.685812
Lp10	20000001	21000000	0.075517	0.67758	0.049682	0.67758
Lp10	21000001	22000000	0.139534	0.60074	0.030772	0.60074
Lp10	22000001	23000000	0.140808	0.52846	0.048394	0.52846
Lp10	23000001	24000000	0.054566	0.730231	0.032619	0.730231
Lp10	24000001	25000000	0.089751	0.778284	0.058935	0.778284
Lp10	25000001	26000000	0.092199	0.788126	0.04836	0.788126
Lp10	26000001	27000000	0.135655	0.654926	0.040414	0.654926
Lp10	27000001	28000000	0.028071	0.834605	0.068893	0.834605
Lp10	28000001	28770402	0.01558	0.860242	0.226921	0.860242
Lp11	1	1000000	0.107722	0.777169	0.345157	0.777169
Lp11	1000001	2000000	0.092442	0.78385	0.129365	0.78385
Lp11	2000001	3000000	0.169401	0.597602	0.050233	0.597602
Lp11	3000001	4000000	0.229833	0.370336	0.041504	0.370336
Lp11	4000001	5000000	0.199222	0.302124	0.035812	0.302124
Lp11	5000001	6000000	0.308538	0.208417	0.029912	0.208417
Lp11	6000001	7000000	0.417936	0.179745	0.030417	0.179745
Lp11	7000001	8000000	0.338978	0.150811	0.024915	0.150811
Lp11	8000001	9000000	0.437023	0.16734	0.026162	0.16734
Lp11	9000001	10000000	0.511871	0.104323	0.02287	0.104323
Lp11	10000001	11000000	0.497359	0.061112	0.015098	0.061112
Lp11	11000001	12000000	0.555881	0.071729	0.01626	0.071729
Lp11	12000001	13000000	0.602008	0.061502	0.01381	0.061502
Lp11	13000001	14000000	0.573857	0.106728	0.057514	0.106728
Lp11	14000001	15000000	0.430494	0.135516	0.026083	0.135516
Lp11	15000001	16000000	0.308928	0.288009	0.042995	0.288009
Lp11	16000001	17000000	0.191	0.423612	0.039631	0.423612
Lp11	17000001	18000000	0.255119	0.471348	0.039146	0.471348
Lp11	18000001	19000000	0.118182	0.537498	0.049866	0.537498
Lp11	19000001	20000000	0.057935	0.672648	0.058128	0.672648
Lp11	20000001	21000000	0.169028	0.595318	0.044654	0.595318
Lp11	21000001	22000000	0.061605	0.720223	0.07922	0.720223
Lp11	22000001	23000000	0.095416	0.727709	0.063049	0.727709
Lp11	23000001	24000000	0.113564	0.637094	0.039819	0.637094
Lp11	24000001	25000000	0.167395	0.641198	0.043959	0.641198
Lp11	25000001	26000000	0.118395	0.607454	0.061394	0.607454
Lp11	26000001	27000000	0.228824	0.545113	0.033164	0.545113
Lp11	27000001	28000000	0.092352	0.770777	0.164623	0.770777
Lp11	28000001	29000000	0.177366	0.721546	0.105348	0.721546
Lp11	29000001	30000000	0.027019	0.905347	0.104872	0.905347
Lp11	30000001	31000000	0.110013	0.665558	0.053933	0.665558
Lp11	31000001	31106568	0.444584	0.418479	0.03015	0.418479

## Sheet: Figure 1C
		Genome
		embryophyta_odb10	fabales_odb10
		C:98.5%[S:96.3%,D:2.2%],F:1.1%,M:0.4%,n:1614	C:98.2%[S:96.2%,D:2.0%],F:0.5%,M:1.3%,n:5366
	Complete BUSCOs (C)	1589	5266
	Complete and single-copy BUSCOs (S)	1554	5161
	Complete and duplicated BUSCOs (D)	35	105
	Fragmented BUSCOs (F)	17	25
	Missing BUSCOs (M)	8	75
	Total BUSCO groups searched	1614	5366
		Annotation
		embryophyta_odb10	fabales_odb10
		C:97.4%[S:95.2%,D:2.2%],F:1.1%,M:1.5%,n:1614	C:94.9%[S:93.0%,D:1.9%],F:0.8%,M:4.3%,n:5366
	Complete BUSCOs (C)	1571	5095
	Complete and single-copy BUSCOs (S)	1536	4991
	Complete and duplicated BUSCOs (D)	35	104
	Fragmented BUSCOs (F)	17	44
	Missing BUSCOs (M)	26	227
	Total BUSCO groups searched	1614	5366

## Sheet: Figure 1D
Chromosome	Start	End	LAI
Lp01	1	3000000	20.57
Lp01	300001	3300000	20.21
Lp01	600001	3600000	20.97
Lp01	900001	3900000	20.56
Lp01	1200001	4200000	21.69
Lp01	1500001	4500000	22.61
Lp01	1800001	4800000	23.91
Lp01	2100001	5100000	23.75
Lp01	2400001	5400000	23.76
Lp01	2700001	5700000	26.11
Lp01	3000001	6000000	23.96
Lp01	3300001	6300000	25.22
Lp01	3600001	6600000	23.77
Lp01	3900001	6900000	24.81
Lp01	4200001	7200000	23.28
Lp01	4500001	7500000	23.76
Lp01	4800001	7800000	22.57
Lp01	5100001	8100000	22.98
Lp01	5400001	8400000	22.59
Lp01	5700001	8700000	20.03
Lp01	6000001	9000000	18.7
Lp01	6300001	9300000	18.54
Lp01	6600001	9600000	20.04
Lp01	6900001	9900000	19.28
Lp01	7200001	10200000	19.81
Lp01	7500001	10500000	18.01
Lp01	7800001	10800000	18.54
Lp01	8100001	11100000	17.57
Lp01	8400001	11400000	19.1
Lp01	8700001	11700000	18.11
Lp01	9000001	12000000	19.09
Lp01	9300001	12300000	18.5
Lp01	9600001	12600000	16.61
Lp01	9900001	12900000	16.77
Lp01	10200001	13200000	18.7
Lp01	10500001	13500000	18.09
Lp01	10800001	13800000	16.89
Lp01	11100001	14100000	16.15
Lp01	11400001	14400000	15.17
Lp01	11700001	14700000	15.97
Lp01	12000001	15000000	14.36
Lp01	12300001	15300000	13.19
Lp01	12600001	15600000	12.6
Lp01	12900001	15900000	12.72
Lp01	13200001	16200000	8.07
Lp01	13500001	16500000	9.55
Lp01	13800001	16800000	9.29
Lp01	14100001	17100000	8.55
Lp01	14400001	17400000	6.47
Lp01	14700001	17700000	7.43
Lp01	15000001	18000000	6.77
Lp01	15300001	18300000	7.66
Lp01	15600001	18600000	7.15
Lp01	15900001	18900000	5.85
Lp01	16200001	19200000	5.08
Lp01	16500001	19500000	4.23
Lp01	16800001	19800000	4.3
Lp01	17100001	20100000	4.42
Lp01	17400001	20400000	4.45
Lp01	17700001	20700000	3.27
Lp01	18000001	21000000	3.29
Lp01	18300001	21300000	2.27
Lp01	18600001	21600000	3.72
Lp01	18900001	21900000	3.93
Lp01	19200001	22200000	4.3
Lp01	19500001	22500000	2.97
Lp01	19800001	22800000	3.41
Lp01	20100001	23100000	3.54
Lp01	20400001	23400000	3.9
Lp01	20700001	23700000	4.45
Lp01	21000001	24000000	8.88
Lp01	21300001	24300000	9.12
Lp01	21600001	24600000	10.12
Lp01	21900001	24900000	11.41
Lp01	22200001	25200000	11.3
Lp01	22500001	25500000	11.57
Lp01	22800001	25800000	11.93
Lp01	23100001	26100000	22.91
Lp01	23400001	26400000	25.32
Lp01	23700001	26700000	29.05
Lp01	24000001	27000000	30.4
Lp01	24300001	27300000	26.16
Lp01	24600001	27600000	21.22
Lp01	24900001	27900000	21.23
Lp01	25200001	28200000	21.16
Lp01	25500001	28500000	22.04
Lp01	25800001	28800000	20.87
Lp01	26100001	29100000	12.77
Lp01	26400001	29400000	9.66
Lp01	26700001	29700000	9.2
Lp01	27000001	30000000	3.02
Lp01	27300001	30300000	3.13
Lp01	27600001	30600000	6.43
Lp01	27900001	30900000	6.2
Lp01	28200001	31200000	5.99
Lp01	28500001	31500000	4.48
Lp01	28800001	31800000	4.14
Lp01	29100001	32100000	7.4
Lp01	29400001	32400000	10.88
Lp01	29700001	32700000	14.21
Lp01	30000001	33000000	18.14
Lp01	30300001	33300000	17.92
Lp01	30600001	33600000	19.45
Lp01	30900001	33900000	18
Lp01	31200001	34200000	16.56
Lp01	31500001	34500000	16.32
Lp01	31800001	34800000	19.89
Lp01	32100001	35100000	17.41
Lp01	32400001	35400000	23.88
Lp01	32700001	35700000	26.92
Lp01	33000001	36000000	26.56
Lp01	33300001	36300000	27.57
Lp01	33600001	36600000	26.68
Lp01	33900001	36690027	28.33
Lp02	1	3000000	8.91
Lp02	300001	3300000	10.9
Lp02	600001	3600000	10.26
Lp02	900001	3900000	10.85
Lp02	1200001	4200000	14.03
Lp02	1500001	4500000	13.02
Lp02	1800001	4800000	10.91
Lp02	2100001	5100000	17.21
Lp02	2400001	5400000	17.9
Lp02	2700001	5700000	15.84
Lp02	3000001	6000000	14.36
Lp02	3300001	6300000	24.93
Lp02	3600001	6600000	24.42
Lp02	3900001	6900000	22.03
Lp02	4200001	7200000	23.25
Lp02	4500001	7500000	22.84
Lp02	4800001	7800000	23.07
Lp02	5100001	8100000	19.17
Lp02	5400001	8400000	17.27
Lp02	5700001	8700000	17.62
Lp02	6000001	9000000	17.42
Lp02	6300001	9300000	8.24
Lp02	6600001	9600000	9.95
Lp02	6900001	9900000	27.66
Lp02	7200001	10200000	29.12
Lp02	7500001	10500000	28.6
Lp02	7800001	10800000	26.1
Lp02	8100001	11100000	26.49
Lp02	8400001	11400000	24.75
Lp02	8700001	11700000	23.4
Lp02	9000001	12000000	23.74
Lp02	9300001	12300000	24.09
Lp02	9600001	12600000	26.14
Lp02	9900001	12900000	22.08
Lp02	10200001	13200000	20.84
Lp02	10500001	13500000	21.06
Lp02	10800001	13800000	21.58
Lp02	11100001	14100000	19.28
Lp02	11400001	14400000	24.17
Lp02	11700001	14700000	31.81
Lp02	12000001	15000000	30.51
Lp02	12300001	15300000	32.04
Lp02	12600001	15600000	21.07
Lp02	12900001	15900000	18.15
Lp02	13200001	16200000	19.38
Lp02	13500001	16500000	16.7
Lp02	13800001	16800000	18.21
Lp02	14100001	17100000	19.34
Lp02	14400001	17400000	20.9
Lp02	14700001	17700000	22.56
Lp02	15000001	18000000	24.09
Lp02	15300001	18300000	24.2
Lp02	15600001	18600000	22.35
Lp02	15900001	18900000	22.4
Lp02	16200001	19200000	24.16
Lp02	16500001	19500000	24.36
Lp02	16800001	19800000	24.76
Lp02	17100001	20100000	23.9
Lp02	17400001	20400000	22.53
Lp02	17700001	20700000	21.26
Lp02	18000001	21000000	20.73
Lp02	18300001	21300000	21.8
Lp02	18600001	21600000	22.23
Lp02	18900001	21900000	20.25
Lp02	19200001	22200000	17.58
Lp02	19500001	22500000	17.64
Lp02	19800001	22800000	16.81
Lp02	20100001	23100000	16.5
Lp02	20400001	23400000	18.03
Lp02	20700001	23700000	18.36
Lp02	21000001	24000000	17.57
Lp02	21300001	24300000	13.16
Lp02	21600001	24600000	14.32
Lp02	21900001	24900000	15.78
Lp02	22200001	25200000	14.97
Lp02	22500001	25500000	13.68
Lp02	22800001	25800000	11.86
Lp02	23100001	26100000	12.72
Lp02	23400001	26400000	12.44
Lp02	23700001	26700000	11.74
Lp02	24000001	27000000	9.86
Lp02	24300001	27300000	10.3
Lp02	24600001	27600000	9.28
Lp02	24900001	27900000	8.83
Lp02	25200001	28200000	8.46
Lp02	25500001	28500000	8.59
Lp02	25800001	28800000	9.31
Lp02	26100001	29100000	8.87
Lp02	26400001	29400000	4.12
Lp02	26700001	29700000	2.8
Lp02	27000001	30000000	2.97
Lp02	27300001	30300000	3.27
Lp02	27600001	30600000	0
Lp02	27900001	30900000	0
Lp02	28200001	31200000	4.04
Lp02	28500001	31500000	4.54
Lp02	28800001	31800000	7.71
Lp02	29100001	32100000	8.5
Lp02	29400001	32207972	8.6
Lp03	300001	3300000	0
Lp03	600001	3600000	0
Lp03	900001	3900000	0
Lp03	1200001	4200000	3.46
Lp03	1500001	4500000	3.23
Lp03	1800001	4800000	3.16
Lp03	2100001	5100000	3.21
Lp03	2400001	5400000	3.19
Lp03	2700001	5700000	3.42
Lp03	3000001	6000000	3.22
Lp03	3300001	6300000	3.29
Lp03	3600001	6600000	3.14
Lp03	3900001	6900000	3.28
Lp03	4200001	7200000	0
Lp03	4500001	7500000	0
Lp03	4800001	7800000	0
Lp03	5100001	8100000	2.91
Lp03	5400001	8400000	2.94
Lp03	5700001	8700000	2.9
Lp03	6000001	9000000	2.75
Lp03	6300001	9300000	4.01
Lp03	6600001	9600000	4.03
Lp03	6900001	9900000	4.02
Lp03	7200001	10200000	4.23
Lp03	7500001	10500000	4.16
Lp03	7800001	10800000	4.02
Lp03	8100001	11100000	2.77
Lp03	8400001	11400000	2.69
Lp03	8700001	11700000	2.76
Lp03	9000001	12000000	2.87
Lp03	9300001	12300000	5.49
Lp03	9600001	12600000	5.55
Lp03	9900001	12900000	5.35
Lp03	10200001	13200000	5.01
Lp03	10500001	13500000	5.27
Lp03	10800001	13800000	5.2
Lp03	11100001	14100000	4.74
Lp03	11400001	14400000	4.69
Lp03	11700001	14700000	9.44
Lp03	12000001	15000000	8.89
Lp03	12300001	15300000	5.93
Lp03	12600001	15600000	9.16
Lp03	12900001	15900000	8.82
Lp03	13200001	16200000	10.45
Lp03	13500001	16500000	11.39
Lp03	13800001	16800000	10.97
Lp03	14100001	17100000	10.55
Lp03	14400001	17400000	11.33
Lp03	14700001	17700000	8.51
Lp03	15000001	18000000	8.12
Lp03	15300001	18300000	7.27
Lp03	15600001	18600000	6.26
Lp03	15900001	18900000	5.66
Lp03	16200001	19200000	10.58
Lp03	16500001	19500000	9.34
Lp03	16800001	19800000	10.78
Lp03	17100001	20100000	12.19
Lp03	17400001	20400000	13.27
Lp03	17700001	20700000	18.2
Lp03	18000001	21000000	17.83
Lp03	18300001	21300000	18.4
Lp03	18600001	21600000	20.78
Lp03	18900001	21900000	21.06
Lp03	19200001	22200000	19.84
Lp03	19500001	22500000	22.38
Lp03	19800001	22800000	23.05
Lp03	20100001	23100000	23.17
Lp03	20400001	23400000	21.81
Lp03	20700001	23700000	17.78
Lp03	21000001	24000000	17.67
Lp03	21300001	24300000	18.05
Lp03	21600001	24600000	15.55
Lp03	21900001	24900000	17.94
Lp03	22200001	25200000	20.63
Lp03	22500001	25500000	20.12
Lp03	22800001	25800000	19.92
Lp03	23100001	26100000	21.19
Lp03	23400001	26400000	22.05
Lp03	23700001	26700000	23.02
Lp03	24000001	27000000	23.65
Lp03	24300001	27300000	23.7
Lp03	24600001	27600000	23.59
Lp03	24900001	27900000	24.91
Lp03	25200001	28200000	22.29
Lp03	25500001	28500000	22.17
Lp03	25800001	28800000	22.82
Lp03	26100001	29100000	22.25
Lp03	26400001	29400000	21.16
Lp03	26700001	29700000	20.83
Lp03	27000001	30000000	21.42
Lp03	27300001	30300000	23.87
Lp03	27600001	30600000	24.18
Lp03	27900001	30900000	22.45
Lp03	28200001	31200000	23.62
Lp03	28500001	31500000	23.4
Lp03	28800001	31800000	24.16
Lp03	29100001	32100000	24.37
Lp03	29400001	32400000	24.76
Lp03	29700001	32700000	24.2
Lp03	30000001	33000000	24.89
Lp03	30300001	33300000	22.17
Lp03	30600001	33600000	25.18
Lp03	30900001	33900000	25.79
Lp03	31200001	34200000	25.88
Lp03	31500001	34500000	26.47
Lp03	31800001	34800000	24.33
Lp03	32100001	35100000	22.81
Lp03	32400001	35400000	23.89
Lp03	32700001	35700000	24.6
Lp03	33000001	36000000	24.3
Lp03	33300001	36300000	26.99
Lp03	33600001	36600000	24.71
Lp03	33900001	36900000	25.81
Lp03	34200001	37200000	25.28
Lp03	34500001	37500000	24.35
Lp03	34800001	37800000	25.59
Lp03	35100001	38100000	26.95
Lp03	35400001	38400000	24.87
Lp03	35700001	38700000	24.73
Lp03	36000001	39000000	23.91
Lp03	36300001	39300000	22.56
Lp03	36600001	39600000	21.51
Lp03	36900001	39900000	18.88
Lp03	37200001	40200000	18.34
Lp03	37500001	40500000	17.98
Lp03	37800001	40800000	18.04
Lp03	38100001	41100000	17.49
Lp03	38400001	41400000	20.21
Lp03	38700001	41700000	20.27
Lp03	39000001	42000000	19.35
Lp03	39300001	42300000	14.49
Lp03	39600001	42600000	11.53
Lp03	39900001	42900000	11.73
Lp03	40200001	43200000	12.1
Lp03	40500001	43500000	14.43
Lp03	40800001	43800000	11.28
Lp03	41100001	44100000	9.34
Lp03	41400001	44400000	10.6
Lp03	41700001	44700000	11.28
Lp03	42000001	45000000	12.17
Lp03	42300001	45300000	12.22
Lp03	42600001	45600000	12.5
Lp03	42900001	45900000	14.12
Lp03	43200001	46200000	14.28
Lp03	43500001	46500000	11.52
Lp03	43800001	46800000	12.45
Lp03	44100001	47100000	12.67
Lp03	44400001	47400000	8.37
Lp03	44700001	47700000	5.47
Lp03	45000001	48000000	5.5
Lp03	45300001	48300000	7.46
Lp03	45600001	48600000	7.81
Lp03	45900001	48900000	10.2
Lp03	46200001	49200000	10.73
Lp03	46500001	49500000	11.17
Lp03	46800001	49800000	11.22
Lp03	47100001	50100000	11.47
Lp03	47400001	50400000	11.61
Lp03	47700001	50700000	11.67
Lp03	48000001	51000000	11.81
Lp03	48300001	51300000	9.65
Lp03	48600001	51600000	9.31
Lp03	48900001	51900000	3.98
Lp03	49200001	52200000	6.11
Lp03	49500001	52500000	6.19
Lp03	49800001	52800000	6.24
Lp03	50100001	53100000	6.41
Lp03	50400001	53400000	6.49
Lp03	50700001	53700000	6.62
Lp03	51000001	54000000	6.92
Lp03	51300001	54300000	6.95
Lp03	51600001	54600000	7.5
Lp03	51900001	54900000	7.48
Lp03	52200001	55200000	4.77
Lp03	52500001	55500000	4.89
Lp03	52800001	55800000	9.96
Lp03	53100001	56100000	9.42
Lp03	53400001	56400000	9.42
Lp03	53700001	56700000	6.76
Lp03	54000001	57000000	6.62
Lp03	54300001	57300000	7.15
Lp03	54600001	57600000	10.8
Lp03	54900001	57900000	11
Lp03	55200001	58200000	11.85
Lp03	55500001	58500000	11.87
Lp03	55800001	58800000	5.34
Lp03	56100001	59100000	5.11
Lp03	56400001	59400000	9
Lp03	56700001	59700000	8.87
Lp03	57000001	60000000	9.07
Lp03	57300001	60300000	8.99
Lp03	57600001	60600000	5.02
Lp03	57900001	60900000	4.87
Lp03	58200001	61200000	4.83
Lp03	58500001	61500000	8.29
Lp03	58800001	61800000	9.37
Lp03	59100001	62100000	9.91
Lp03	59400001	62400000	6.11
Lp03	59700001	62700000	12.55
Lp03	60000001	63000000	12.85
Lp03	60300001	63300000	13.62
Lp03	60600001	63374807	13.41
Lp04	1	3000000	29.26
Lp04	300001	3300000	34.68
Lp04	600001	3600000	31.69
Lp04	900001	3900000	30.93
Lp04	1200001	4200000	26.39
Lp04	1500001	4500000	15.44
Lp04	1800001	4800000	12.85
Lp04	2100001	5100000	9.73
Lp04	2400001	5400000	8.66
Lp04	2700001	5700000	12.91
Lp04	3000001	6000000	13.9
Lp04	3300001	6300000	14.58
Lp04	3600001	6600000	14.25
Lp04	3900001	6900000	16.68
Lp04	4200001	7200000	16.58
Lp04	4500001	7500000	15.48
Lp04	4800001	7800000	15.68
Lp04	5100001	8100000	15.89
Lp04	5400001	8400000	15.77
Lp04	5700001	8700000	17.16
Lp04	6000001	9000000	16.97
Lp04	6300001	9300000	18.18
Lp04	6600001	9600000	18.28
Lp04	6900001	9900000	18.19
Lp04	7200001	10200000	19.43
Lp04	7500001	10500000	20.75
Lp04	7800001	10800000	21.32
Lp04	8100001	11100000	21.99
Lp04	8400001	11400000	22.09
Lp04	8700001	11700000	21.93
Lp04	9000001	12000000	27.85
Lp04	9300001	12300000	26.66
Lp04	9600001	12600000	35.65
Lp04	9900001	12900000	42.67
Lp04	10200001	13200000	39.64
Lp04	10500001	13500000	36.73
Lp04	10800001	13800000	44.39
Lp04	11100001	14100000	35.11
Lp04	11400001	14400000	30.14
Lp04	11700001	14700000	24.55
Lp04	12000001	15000000	20.29
Lp04	12300001	15300000	22.39
Lp04	12600001	15600000	21.62
Lp04	12900001	15900000	19.38
Lp04	13200001	16200000	17.53
Lp04	13500001	16500000	17.14
Lp04	13800001	16800000	16.24
Lp04	14100001	17100000	16.53
Lp04	14400001	17400000	16.84
Lp04	14700001	17700000	16.24
Lp04	15000001	18000000	16.86
Lp04	15300001	18300000	15.86
Lp04	15600001	18600000	16.6
Lp04	15900001	18900000	19.2
Lp04	16200001	19200000	21.25
Lp04	16500001	19500000	21.03
Lp04	16800001	19800000	18.87
Lp04	17100001	20100000	21.08
Lp04	17400001	20400000	21.21
Lp04	17700001	20700000	22.17
Lp04	18000001	21000000	23.91
Lp04	18300001	21300000	24.08
Lp04	18600001	21600000	23.16
Lp04	18900001	21900000	21.69
Lp04	19200001	22200000	19.17
Lp04	19500001	22500000	19.25
Lp04	19800001	22800000	19.53
Lp04	20100001	23100000	15.32
Lp04	20400001	23400000	17.66
Lp04	20700001	23700000	17.65
Lp04	21000001	24000000	15.41
Lp04	21300001	24300000	15.56
Lp04	21600001	24600000	17.07
Lp04	21900001	24900000	16.12
Lp04	22200001	25200000	16.97
Lp04	22500001	25500000	17.51
Lp04	22800001	25800000	16.91
Lp04	23100001	26100000	19.65
Lp04	23400001	26400000	17.03
Lp04	23700001	26700000	16.75
Lp04	24000001	27000000	16.78
Lp04	24300001	27300000	12.85
Lp04	24600001	27600000	9.18
Lp04	24900001	27900000	9.39
Lp04	25200001	28200000	8.55
Lp04	25500001	28500000	8.92
Lp04	25800001	28800000	10.87
Lp04	26100001	29100000	8.55
Lp04	26400001	29400000	5.71
Lp04	26700001	29700000	6.31
Lp04	27000001	30000000	6.77
Lp04	27300001	30300000	7.95
Lp04	27600001	30600000	6.48
Lp04	27900001	30900000	6.93
Lp04	28200001	31200000	7.77
Lp04	28500001	31500000	11.53
Lp04	28800001	31800000	9.28
Lp04	29100001	32100000	11.83
Lp04	29400001	32400000	7.03
Lp04	29700001	32700000	11.76
Lp04	30000001	32757788	8.89
Lp05	1	3000000	6.14
Lp05	300001	3300000	12.62
Lp05	600001	3600000	12.26
Lp05	900001	3900000	11.49
Lp05	1200001	4200000	9.72
Lp05	1500001	4500000	9.43
Lp05	1800001	4800000	9.42
Lp05	2100001	5100000	9.14
Lp05	2400001	5400000	12.86
Lp05	2700001	5700000	14.72
Lp05	3000001	6000000	16.54
Lp05	3300001	6300000	12.49
Lp05	3600001	6600000	15.76
Lp05	3900001	6900000	14.91
Lp05	4200001	7200000	14.43
Lp05	4500001	7500000	12.1
Lp05	4800001	7800000	11.08
Lp05	5100001	8100000	12.08
Lp05	5400001	8400000	11.58
Lp05	5700001	8700000	9.47
Lp05	6000001	9000000	7.43
Lp05	6300001	9300000	8.01
Lp05	6600001	9600000	7.23
Lp05	6900001	9900000	8.37
Lp05	7200001	10200000	10.69
Lp05	7500001	10500000	15.31
Lp05	7800001	10800000	16.69
Lp05	8100001	11100000	16.36
Lp05	8400001	11400000	15.6
Lp05	8700001	11700000	22.99
Lp05	9000001	12000000	29.46
Lp05	9300001	12300000	28.81
Lp05	9600001	12600000	33.47
Lp05	9900001	12900000	35.82
Lp05	10200001	13200000	34.02
Lp05	10500001	13500000	35.19
Lp05	10800001	13800000	32.58
Lp05	11100001	14100000	32.26
Lp05	11400001	14400000	32.71
Lp05	11700001	14700000	33.22
Lp05	12000001	15000000	30.51
Lp05	12300001	15300000	31.66
Lp05	12600001	15600000	29.71
Lp05	12900001	15900000	29.83
Lp05	13200001	16200000	30.08
Lp05	13500001	16500000	28.76
Lp05	13800001	16800000	27.33
Lp05	14100001	17100000	26.65
Lp05	14400001	17400000	25.25
Lp05	14700001	17700000	24.79
Lp05	15000001	18000000	23.52
Lp05	15300001	18300000	21.26
Lp05	15600001	18600000	21.63
Lp05	15900001	18900000	20.32
Lp05	16200001	19200000	20.44
Lp05	16500001	19500000	18.6
Lp05	16800001	19800000	19.18
Lp05	17100001	20100000	19.61
Lp05	17400001	20400000	20.94
Lp05	17700001	20700000	17.65
Lp05	18000001	21000000	20.25
Lp05	18300001	21300000	21.12
Lp05	18600001	21600000	19.56
Lp05	18900001	21900000	18.93
Lp05	19200001	22200000	17.15
Lp05	19500001	22500000	18.8
Lp05	19800001	22800000	20.44
Lp05	20100001	23100000	19.67
Lp05	20400001	23400000	16.81
Lp05	20700001	23700000	19.19
Lp05	21000001	24000000	18.27
Lp05	21300001	24300000	20
Lp05	21600001	24600000	21.92
Lp05	21900001	24900000	22.71
Lp05	22200001	25200000	21.73
Lp05	22500001	25500000	19.27
Lp05	22800001	25800000	16.62
Lp05	23100001	26100000	17.59
Lp05	23400001	26400000	15.76
Lp05	23700001	26700000	13.36
Lp05	24000001	27000000	12.91
Lp05	24300001	27300000	11.7
Lp05	24600001	27600000	13.6
Lp05	24900001	27900000	11.04
Lp05	25200001	28200000	11.18
Lp05	25500001	28500000	11.87
Lp05	25800001	28800000	12.88
Lp05	26100001	29100000	7.37
Lp05	26400001	29400000	10.71
Lp05	26700001	29700000	12.46
Lp05	27000001	29843965	12.27
Lp06	1	3000000	6.28
Lp06	300001	3300000	6.4
Lp06	600001	3600000	6.09
Lp06	900001	3900000	7.83
Lp06	1200001	4200000	3.35
Lp06	1500001	4500000	4.39
Lp06	1800001	4800000	4.34
Lp06	2100001	5100000	4.39
Lp06	2400001	5400000	7.29
Lp06	2700001	5700000	7.76
Lp06	3000001	6000000	8.24
Lp06	3300001	6300000	11.47
Lp06	3600001	6600000	11.75
Lp06	3900001	6900000	16.6
Lp06	4200001	7200000	16.53
Lp06	4500001	7500000	15.07
Lp06	4800001	7800000	14.93
Lp06	5100001	8100000	14.21
Lp06	5400001	8400000	11.51
Lp06	5700001	8700000	11.26
Lp06	6000001	9000000	12.44
Lp06	6300001	9300000	9.96
Lp06	6600001	9600000	10.31
Lp06	6900001	9900000	0
Lp06	7200001	10200000	5.63
Lp06	7500001	10500000	5.54
Lp06	7800001	10800000	5.56
Lp06	8100001	11100000	5.65
Lp06	8400001	11400000	5.61
Lp06	8700001	11700000	5.96
Lp06	9000001	12000000	5.86
Lp06	9300001	12300000	5.62
Lp06	9600001	12600000	5.73
Lp06	9900001	12900000	13.56
Lp06	10200001	13200000	9.28
Lp06	10500001	13500000	9.52
Lp06	10800001	13800000	9.64
Lp06	11100001	14100000	9.17
Lp06	11400001	14400000	9.63
Lp06	11700001	14700000	9.68
Lp06	12000001	15000000	14.05
Lp06	12300001	15300000	20.55
Lp06	12600001	15600000	23.53
Lp06	12900001	15900000	17.06
Lp06	13200001	16200000	17
Lp06	13500001	16500000	17.76
Lp06	13800001	16800000	18.13
Lp06	14100001	17100000	21.64
Lp06	14400001	17400000	21.37
Lp06	14700001	17700000	21.18
Lp06	15000001	18000000	16.78
Lp06	15300001	18300000	9.96
Lp06	15600001	18600000	9.41
Lp06	15900001	18900000	9.75
Lp06	16200001	19200000	9.66
Lp06	16500001	19500000	9.57
Lp06	16800001	19800000	9.69
Lp06	17100001	20100000	5.74
Lp06	17400001	20400000	5.24
Lp06	17700001	20700000	5.31
Lp06	18000001	21000000	5.44
Lp06	18300001	21300000	5.3
Lp06	18600001	21600000	0
Lp06	18900001	21900000	0
Lp06	19200001	22200000	0
Lp06	19500001	22500000	0
Lp06	19800001	22800000	0
Lp06	20100001	23100000	0
Lp06	20400001	23400000	0
Lp06	20700001	23700000	0
Lp06	21000001	24000000	0
Lp06	21300001	24300000	3.57
Lp06	21600001	24600000	3.46
Lp06	21900001	24900000	3.45
Lp06	22200001	25200000	3.39
Lp06	22500001	25500000	5.95
Lp06	22800001	25800000	5.39
Lp06	23100001	26100000	10.65
Lp06	23400001	26400000	10.02
Lp06	23700001	26700000	12.38
Lp06	24000001	27000000	12.17
Lp06	24300001	27300000	10.41
Lp06	24600001	27600000	11.25
Lp06	24900001	27900000	13.58
Lp06	25200001	28200000	14.57
Lp06	25500001	28500000	12.32
Lp06	25800001	28800000	15.12
Lp06	26100001	29100000	12.18
Lp06	26400001	29400000	13.02
Lp06	26700001	29700000	16.49
Lp06	27000001	30000000	17.09
Lp06	27300001	30300000	16
Lp06	27600001	30600000	14.3
Lp06	27900001	30900000	14.36
Lp06	28200001	31200000	15.02
Lp06	28500001	31500000	14.4
Lp06	28800001	31800000	15.02
Lp06	29100001	32100000	18.57
Lp06	29400001	32400000	18.75
Lp06	29700001	32700000	18.18
Lp06	30000001	33000000	18.21
Lp06	30300001	33300000	18.81
Lp06	30600001	33600000	20.32
Lp06	30900001	33900000	20.05
Lp06	31200001	34200000	19.94
Lp06	31500001	34500000	22.2
Lp06	31800001	34800000	21.86
Lp06	32100001	35100000	18.73
Lp06	32400001	35400000	20.58
Lp06	32700001	35700000	19.08
Lp06	33000001	36000000	18.83
Lp06	33300001	36300000	19.27
Lp06	33600001	36600000	19.38
Lp06	33900001	36900000	18.67
Lp06	34200001	37200000	18.65
Lp06	34500001	37500000	18.34
Lp06	34800001	37800000	19.73
Lp06	35100001	38100000	23.92
Lp06	35400001	38400000	20.42
Lp06	35700001	38700000	19.92
Lp06	36000001	39000000	20.88
Lp06	36300001	39300000	22.56
Lp06	36600001	39600000	23.06
Lp06	36900001	39900000	26.18
Lp06	37200001	40200000	25.01
Lp06	37500001	40500000	24.03
Lp06	37800001	40800000	23.21
Lp06	38100001	41100000	21.48
Lp06	38400001	41400000	21.27
Lp06	38700001	41700000	21.82
Lp06	39000001	42000000	21.45
Lp06	39300001	42300000	18.42
Lp06	39600001	42481378	17.42
Lp07	1	3000000	8.13
Lp07	300001	3300000	7.48
Lp07	600001	3600000	11.4
Lp07	900001	3900000	9.54
Lp07	1200001	4200000	9.82
Lp07	1500001	4500000	11.39
Lp07	1800001	4800000	11.48
Lp07	2100001	5100000	11.76
Lp07	2400001	5400000	11.94
Lp07	2700001	5700000	12.51
Lp07	3000001	6000000	17.64
Lp07	3300001	6300000	13.72
Lp07	3600001	6600000	10.82
Lp07	3900001	6900000	12.27
Lp07	4200001	7200000	12.28
Lp07	4500001	7500000	8.71
Lp07	4800001	7800000	10.47
Lp07	5100001	8100000	12.82
Lp07	5400001	8400000	12.47
Lp07	5700001	8700000	11.69
Lp07	6000001	9000000	6.91
Lp07	6300001	9300000	6.89
Lp07	6600001	9600000	6.68
Lp07	6900001	9900000	11
Lp07	7200001	10200000	13.81
Lp07	7500001	10500000	15.83
Lp07	7800001	10800000	13.88
Lp07	8100001	11100000	11.27
Lp07	8400001	11400000	9.04
Lp07	8700001	11700000	11.91
Lp07	9000001	12000000	14.03
Lp07	9300001	12300000	14.73
Lp07	9600001	12600000	16.56
Lp07	9900001	12900000	17.98
Lp07	10200001	13200000	17.84
Lp07	10500001	13500000	16.05
Lp07	10800001	13800000	15.95
Lp07	11100001	14100000	16.39
Lp07	11400001	14400000	17.98
Lp07	11700001	14700000	18.27
Lp07	12000001	15000000	17.85
Lp07	12300001	15300000	17.25
Lp07	12600001	15600000	15.06
Lp07	12900001	15900000	12.16
Lp07	13200001	16200000	11.49
Lp07	13500001	16500000	16.34
Lp07	13800001	16800000	17.29
Lp07	14100001	17100000	19.7
Lp07	14400001	17400000	21.81
Lp07	14700001	17700000	21.9
Lp07	15000001	18000000	22.65
Lp07	15300001	18300000	23.83
Lp07	15600001	18600000	26.6
Lp07	15900001	18900000	27.14
Lp07	16200001	19200000	27.56
Lp07	16500001	19500000	25.85
Lp07	16800001	19800000	24.74
Lp07	17100001	20100000	23.45
Lp07	17400001	20400000	21.75
Lp07	17700001	20700000	22.64
Lp07	18000001	21000000	23.7
Lp07	18300001	21300000	24.05
Lp07	18600001	21600000	24.71
Lp07	18900001	21900000	25.5
Lp07	19200001	22200000	25.3
Lp07	19500001	22500000	26.24
Lp07	19800001	22800000	27.86
Lp07	20100001	23100000	28.43
Lp07	20400001	23400000	29.43
Lp07	20700001	23700000	29.67
Lp07	21000001	24000000	27.32
Lp07	21300001	24300000	25.99
Lp07	21600001	24600000	21.96
Lp07	21900001	24900000	20.65
Lp07	22200001	25200000	21.61
Lp07	22500001	25500000	20.91
Lp07	22800001	25800000	21.79
Lp07	23100001	26100000	20.34
Lp07	23400001	26400000	19.06
Lp07	23700001	26700000	16.22
Lp07	24000001	27000000	15.62
Lp07	24300001	27300000	16.56
Lp07	24600001	27600000	16.67
Lp07	24900001	27900000	14.75
Lp07	25200001	28200000	13.65
Lp07	25500001	28500000	13.36
Lp07	25800001	28800000	11.06
Lp07	26100001	29100000	10.99
Lp07	26400001	29400000	11.44
Lp07	26700001	29700000	9.35
Lp07	27000001	30000000	10.23
Lp07	27300001	30300000	9
Lp07	27600001	30600000	7.01
Lp07	27900001	30900000	8.4
Lp07	28200001	31200000	5.35
Lp07	28500001	31500000	3.3
Lp07	28800001	31800000	3.82
Lp07	29100001	32100000	4.74
Lp07	29400001	32400000	9.16
Lp07	29700001	32700000	13.35
Lp07	30000001	33000000	13.05
Lp07	30300001	33300000	18.26
Lp07	30600001	33600000	18.06
Lp07	30900001	33900000	17.72
Lp07	31200001	34200000	18.53
Lp07	31500001	34500000	18.9
Lp07	31800001	34800000	17.82
Lp07	32100001	35100000	17.14
Lp07	32400001	35400000	17.47
Lp07	32700001	35700000	18.13
Lp07	33000001	36000000	17.99
Lp07	33300001	36300000	16.42
Lp07	33600001	36600000	16.52
Lp07	33900001	36900000	20.39
Lp07	34200001	37200000	19.73
Lp07	34500001	37500000	20.08
Lp07	34800001	37800000	25.4
Lp07	35100001	38100000	25.84
Lp07	35400001	38400000	22.87
Lp07	35700001	38700000	19.48
Lp07	36000001	39000000	19.27
Lp07	36300001	39300000	15.8
Lp07	36600001	39600000	15.15
Lp07	36900001	39900000	12.03
Lp07	37200001	40200000	9.51
Lp07	37500001	40500000	17.39
Lp07	37800001	40800000	10.54
Lp07	38100001	41100000	13.18
Lp07	38400001	41400000	13.22
Lp07	38700001	41700000	18.5
Lp07	39000001	42000000	19.64
Lp07	39300001	42300000	18.98
Lp07	39600001	42600000	18.45
Lp07	39900001	42900000	16.16
Lp07	40200001	42956154	16.6
Lp08	1	3000000	45.37
Lp08	300001	3300000	28.22
Lp08	600001	3600000	21.68
Lp08	900001	3900000	26.7
Lp08	1200001	4200000	26.49
Lp08	1500001	4500000	32.69
Lp08	1800001	4800000	33.13
Lp08	2100001	5100000	31.98
Lp08	2400001	5400000	33.23
Lp08	2700001	5700000	27.34
Lp08	3000001	6000000	25.46
Lp08	3300001	6300000	22.32
Lp08	3600001	6600000	26.2
Lp08	3900001	6900000	24.47
Lp08	4200001	7200000	27.38
Lp08	4500001	7500000	26.51
Lp08	4800001	7800000	27.21
Lp08	5100001	8100000	26.9
Lp08	5400001	8400000	28.01
Lp08	5700001	8700000	28.42
Lp08	6000001	9000000	27.25
Lp08	6300001	9300000	26.61
Lp08	6600001	9600000	26.31
Lp08	6900001	9900000	27.4
Lp08	7200001	10200000	26.01
Lp08	7500001	10500000	26.22
Lp08	7800001	10800000	25.44
Lp08	8100001	11100000	26.66
Lp08	8400001	11400000	26.46
Lp08	8700001	11700000	26.83
Lp08	9000001	12000000	27.66
Lp08	9300001	12300000	31.01
Lp08	9600001	12600000	30.41
Lp08	9900001	12900000	28.75
Lp08	10200001	13200000	30.88
Lp08	10500001	13500000	29.86
Lp08	10800001	13800000	29.13
Lp08	11100001	14100000	25.43
Lp08	11400001	14400000	23.78
Lp08	11700001	14700000	22.61
Lp08	12000001	15000000	22.4
Lp08	12300001	15300000	21.28
Lp08	12600001	15600000	21.88
Lp08	12900001	15900000	23.21
Lp08	13200001	16200000	20.85
Lp08	13500001	16500000	20.35
Lp08	13800001	16800000	20.2
Lp08	14100001	17100000	21.31
Lp08	14400001	17400000	21.95
Lp08	14700001	17700000	22.79
Lp08	15000001	18000000	22.59
Lp08	15300001	18300000	21.51
Lp08	15600001	18600000	20.33
Lp08	15900001	18900000	17.97
Lp08	16200001	19200000	16.27
Lp08	16500001	19500000	17.06
Lp08	16800001	19800000	18.26
Lp08	17100001	20100000	18.14
Lp08	17400001	20400000	15.49
Lp08	17700001	20700000	13.41
Lp08	18000001	21000000	12.31
Lp08	18300001	21300000	12.36
Lp08	18600001	21600000	13.97
Lp08	18900001	21900000	14.36
Lp08	19200001	22200000	14.95
Lp08	19500001	22500000	13.33
Lp08	19800001	22800000	10.67
Lp08	20100001	23100000	10.48
Lp08	20400001	23400000	11.13
Lp08	20700001	23700000	9.88
Lp08	21000001	24000000	11.48
Lp08	21300001	24300000	10.68
Lp08	21600001	24600000	6.91
Lp08	21900001	24900000	5.61
Lp08	22200001	25200000	6.06
Lp08	22500001	25500000	6.69
Lp08	22800001	25800000	7.38
Lp08	23100001	26100000	7.87
Lp08	23400001	26400000	9.01
Lp08	23700001	26700000	7.75
Lp08	24000001	27000000	0
Lp08	24300001	27300000	0
Lp08	24600001	27600000	0
Lp08	24900001	27900000	0
Lp08	25200001	28200000	0
Lp08	25500001	28500000	0
Lp08	25800001	28800000	5.81
Lp08	26100001	29100000	6.15
Lp08	26400001	29400000	6.3
Lp08	26700001	29700000	6.74
Lp08	27000001	30000000	7.44
Lp08	27300001	30300000	7.36
Lp08	27600001	30600000	8.29
Lp08	27900001	30900000	8.68
Lp08	28200001	31200000	8.46
Lp08	28500001	31500000	8.01
Lp08	28800001	31800000	14.63
Lp08	29100001	32100000	17.12
Lp08	29400001	32400000	16.11
Lp08	29700001	32700000	13.14
Lp08	30000001	33000000	12.97
Lp08	30300001	33300000	13.06
Lp08	30600001	33600000	21.91
Lp08	30900001	33900000	18.02
Lp08	31200001	34200000	17.29
Lp08	31500001	34500000	16.9
Lp08	31800001	34800000	9.42
Lp08	32100001	35100000	9.01
Lp08	32400001	35400000	8.62
Lp08	32700001	35700000	8.59
Lp08	33000001	36000000	11.2
Lp08	33300001	36300000	18.18
Lp08	33600001	36600000	13.5
Lp08	33900001	36900000	14.11
Lp08	34200001	37200000	13.73
Lp08	34500001	37500000	18.2
Lp08	34800001	37800000	20.71
Lp08	35100001	38100000	21.55
Lp08	35400001	38128793	19.94
Lp09	1	3000000	0
Lp09	300001	3300000	0
Lp09	600001	3600000	5.16
Lp09	900001	3900000	8.42
Lp09	1200001	4200000	8.39
Lp09	1500001	4500000	8.4
Lp09	1800001	4800000	10.75
Lp09	2100001	5100000	11.24
Lp09	2400001	5400000	10.94
Lp09	2700001	5700000	10.53
Lp09	3000001	6000000	12.65
Lp09	3300001	6300000	12.9
Lp09	3600001	6600000	9.32
Lp09	3900001	6900000	10.41
Lp09	4200001	7200000	14.68
Lp09	4500001	7500000	13.86
Lp09	4800001	7800000	14.89
Lp09	5100001	8100000	12.77
Lp09	5400001	8400000	13.16
Lp09	5700001	8700000	12.48
Lp09	6000001	9000000	10.88
Lp09	6300001	9300000	10.67
Lp09	6600001	9600000	12.09
Lp09	6900001	9900000	9.96
Lp09	7200001	10200000	8.46
Lp09	7500001	10500000	7.68
Lp09	7800001	10800000	8.4
Lp09	8100001	11100000	11.82
Lp09	8400001	11400000	11.81
Lp09	8700001	11700000	10.95
Lp09	9000001	12000000	10.58
Lp09	9300001	12300000	11.58
Lp09	9600001	12600000	11.6
Lp09	9900001	12900000	13.53
Lp09	10200001	13200000	14.01
Lp09	10500001	13500000	15.84
Lp09	10800001	13800000	14.69
Lp09	11100001	14100000	16.18
Lp09	11400001	14400000	17.13
Lp09	11700001	14700000	17.77
Lp09	12000001	15000000	20.93
Lp09	12300001	15300000	21.59
Lp09	12600001	15600000	21.49
Lp09	12900001	15900000	19.24
Lp09	13200001	16200000	18.27
Lp09	13500001	16500000	19.46
Lp09	13800001	16800000	21.56
Lp09	14100001	17100000	20.48
Lp09	14400001	17400000	21.64
Lp09	14700001	17700000	23.64
Lp09	15000001	18000000	23.65
Lp09	15300001	18300000	26.49
Lp09	15600001	18600000	27.17
Lp09	15900001	18900000	29.31
Lp09	16200001	19200000	29.66
Lp09	16500001	19500000	28.92
Lp09	16800001	19800000	28.66
Lp09	17100001	20100000	29.34
Lp09	17400001	20400000	29.06
Lp09	17700001	20700000	29.01
Lp09	18000001	21000000	27.71
Lp09	18300001	21300000	23.91
Lp09	18600001	21600000	23.8
Lp09	18900001	21900000	22.99
Lp09	19200001	22200000	21.48
Lp09	19500001	22500000	21.23
Lp09	19800001	22800000	21.52
Lp09	20100001	23100000	20.27
Lp09	20400001	23400000	19.67
Lp09	20700001	23700000	17.5
Lp09	21000001	24000000	17.7
Lp09	21300001	24300000	16.11
Lp09	21600001	24600000	13.61
Lp09	21900001	24900000	9.42
Lp09	22200001	25200000	9.33
Lp09	22500001	25500000	8.88
Lp09	22800001	25800000	9.27
Lp09	23100001	26100000	11.69
Lp09	23400001	26400000	11.58
Lp09	23700001	26700000	11.41
Lp09	24000001	27000000	11.86
Lp09	24300001	27300000	13.39
Lp09	24600001	27600000	14.3
Lp09	24900001	27900000	18.54
Lp09	25200001	28200000	22.59
Lp09	25500001	28500000	23.42
Lp09	25800001	28800000	22.3
Lp09	26100001	29100000	16.67
Lp09	26400001	29400000	17.08
Lp09	26700001	29700000	17.68
Lp09	27000001	30000000	15.87
Lp09	27300001	30300000	15.77
Lp09	27600001	30600000	15.36
Lp09	27900001	30900000	7.42
Lp09	28200001	31200000	0
Lp09	28500001	31500000	0
Lp09	28800001	31800000	0
Lp09	29100001	32100000	0
Lp09	29400001	32400000	0
Lp09	29700001	32700000	0
Lp09	30000001	33000000	5.37
Lp09	30300001	33300000	5.29
Lp09	30600001	33600000	5.69
Lp09	30900001	33900000	5.37
Lp09	31200001	34200000	5.53
Lp09	31500001	34500000	6.2
Lp09	31800001	34800000	6.5
Lp09	32100001	35100000	6.65
Lp09	32400001	35400000	6.82
Lp09	32700001	35700000	7.24
Lp09	33000001	36000000	8.52
Lp09	33300001	36300000	18.43
Lp09	33600001	36600000	16.41
Lp09	33900001	36900000	16.81
Lp09	34200001	37200000	16.44
Lp09	34500001	37500000	16.79
Lp09	34800001	37800000	17.21
Lp09	35100001	38100000	17.5
Lp09	35400001	38400000	17.17
Lp09	35700001	38700000	16.96
Lp09	36000001	39000000	10.62
Lp09	36300001	39300000	0
Lp09	36600001	39552585	0
Lp10	1	3000000	38.82
Lp10	300001	3300000	36.86
Lp10	600001	3600000	35.2
Lp10	900001	3900000	30.2
Lp10	1200001	4200000	28.52
Lp10	1500001	4500000	21.66
Lp10	1800001	4800000	14.45
Lp10	2100001	5100000	13.29
Lp10	2400001	5400000	6.92
Lp10	2700001	5700000	5.48
Lp10	3000001	6000000	3.54
Lp10	3300001	6300000	3.59
Lp10	3600001	6600000	3.8
Lp10	3900001	6900000	4.01
Lp10	4200001	7200000	4.64
Lp10	4500001	7500000	5.02
Lp10	4800001	7800000	13.12
Lp10	5100001	8100000	14.21
Lp10	5400001	8400000	15.93
Lp10	5700001	8700000	17.44
Lp10	6000001	9000000	17.77
Lp10	6300001	9300000	17.1
Lp10	6600001	9600000	18.48
Lp10	6900001	9900000	14.15
Lp10	7200001	10200000	13.81
Lp10	7500001	10500000	13.37
Lp10	7800001	10800000	0
Lp10	8100001	11100000	0
Lp10	8400001	11400000	0
Lp10	8700001	11700000	6.03
Lp10	9000001	12000000	5.04
Lp10	9300001	12300000	4.87
Lp10	9600001	12600000	4.37
Lp10	9900001	12900000	3.82
Lp10	10200001	13200000	3.44
Lp10	10500001	13500000	3.13
Lp10	10800001	13800000	2.87
Lp10	11100001	14100000	6.8
Lp10	11400001	14400000	7.6
Lp10	11700001	14700000	6.9
Lp10	12000001	15000000	7.03
Lp10	12300001	15300000	11.71
Lp10	12600001	15600000	11.8
Lp10	12900001	15900000	12.86
Lp10	13200001	16200000	15.75
Lp10	13500001	16500000	16.85
Lp10	13800001	16800000	16.13
Lp10	14100001	17100000	13.72
Lp10	14400001	17400000	16.43
Lp10	14700001	17700000	17.05
Lp10	15000001	18000000	19.34
Lp10	15300001	18300000	17.33
Lp10	15600001	18600000	19.64
Lp10	15900001	18900000	21.25
Lp10	16200001	19200000	21.04
Lp10	16500001	19500000	20.62
Lp10	16800001	19800000	20.87
Lp10	17100001	20100000	21.37
Lp10	17400001	20400000	21.08
Lp10	17700001	20700000	21.56
Lp10	18000001	21000000	21.82
Lp10	18300001	21300000	22.33
Lp10	18600001	21600000	20.69
Lp10	18900001	21900000	20.9
Lp10	19200001	22200000	19.96
Lp10	19500001	22500000	22.53
Lp10	19800001	22800000	23.39
Lp10	20100001	23100000	23.51
Lp10	20400001	23400000	24.26
Lp10	20700001	23700000	23.55
Lp10	21000001	24000000	23.33
Lp10	21300001	24300000	22.26
Lp10	21600001	24600000	24.19
Lp10	21900001	24900000	22.72
Lp10	22200001	25200000	22.11
Lp10	22500001	25500000	18.8
Lp10	22800001	25800000	19.78
Lp10	23100001	26100000	21.82
Lp10	23400001	26400000	20.89
Lp10	23700001	26700000	21.91
Lp10	24000001	27000000	22.69
Lp10	24300001	27300000	24.58
Lp10	24600001	27600000	25.44
Lp10	24900001	27900000	27.57
Lp10	25200001	28200000	28.18
Lp10	25500001	28500000	29.02
Lp10	25800001	28770402	28.01
Lp11	1	3000000	23.85
Lp11	300001	3300000	24.66
Lp11	600001	3600000	23.97
Lp11	900001	3900000	22.33
Lp11	1200001	4200000	19.7
Lp11	1500001	4500000	17.86
Lp11	1800001	4800000	15.21
Lp11	2100001	5100000	15.19
Lp11	2400001	5400000	15.33
Lp11	2700001	5700000	16.39
Lp11	3000001	6000000	15.8
Lp11	3300001	6300000	15.92
Lp11	3600001	6600000	16.41
Lp11	3900001	6900000	17.54
Lp11	4200001	7200000	18.49
Lp11	4500001	7500000	19.5
Lp11	4800001	7800000	14.79
Lp11	5100001	8100000	9.1
Lp11	5400001	8400000	5.89
Lp11	5700001	8700000	5.72
Lp11	6000001	9000000	8.68
Lp11	6300001	9300000	6.68
Lp11	6600001	9600000	8
Lp11	6900001	9900000	8.38
Lp11	7200001	10200000	12.65
Lp11	7500001	10500000	13.34
Lp11	7800001	10800000	14.76
Lp11	8100001	11100000	15.16
Lp11	8400001	11400000	21.19
Lp11	8700001	11700000	25.44
Lp11	9000001	12000000	19.51
Lp11	9300001	12300000	19.28
Lp11	9600001	12600000	11.35
Lp11	9900001	12900000	11.78
Lp11	10200001	13200000	0
Lp11	10500001	13500000	0
Lp11	10800001	13800000	0
Lp11	11100001	14100000	0
Lp11	11400001	14400000	0
Lp11	11700001	14700000	0
Lp11	12000001	15000000	13.32
Lp11	12300001	15300000	16.27
Lp11	12600001	15600000	13.64
Lp11	12900001	15900000	12.86
Lp11	13200001	16200000	11.63
Lp11	13500001	16500000	14.01
Lp11	13800001	16800000	14.78
Lp11	14100001	17100000	12.55
Lp11	14400001	17400000	10.98
Lp11	14700001	17700000	11.38
Lp11	15000001	18000000	9.81
Lp11	15300001	18300000	8.86
Lp11	15600001	18600000	10.41
Lp11	15900001	18900000	11.65
Lp11	16200001	19200000	11.59
Lp11	16500001	19500000	13.41
Lp11	16800001	19800000	15.18
Lp11	17100001	20100000	16.96
Lp11	17400001	20400000	18.02
Lp11	17700001	20700000	18.47
Lp11	18000001	21000000	19.65
Lp11	18300001	21300000	20.9
Lp11	18600001	21600000	21.89
Lp11	18900001	21900000	22.76
Lp11	19200001	22200000	21.59
Lp11	19500001	22500000	21.36
Lp11	19800001	22800000	19.65
Lp11	20100001	23100000	19.75
Lp11	20400001	23400000	19.24
Lp11	20700001	23700000	19.92
Lp11	21000001	24000000	20.38
Lp11	21300001	24300000	19.73
Lp11	21600001	24600000	17.74
Lp11	21900001	24900000	19.21
Lp11	22200001	25200000	21.35
Lp11	22500001	25500000	20.55
Lp11	22800001	25800000	22.26
Lp11	23100001	26100000	20.79
Lp11	23400001	26400000	20.24
Lp11	23700001	26700000	19.8
Lp11	24000001	27000000	19.22
Lp11	24300001	27300000	19.78
Lp11	24600001	27600000	20.64
Lp11	24900001	27900000	18.25
Lp11	25200001	28200000	19.52
Lp11	25500001	28500000	20.82
Lp11	25800001	28800000	20.65
Lp11	26100001	29100000	23.76
Lp11	26400001	29400000	26.29
Lp11	26700001	29700000	28.23
Lp11	27000001	30000000	27.94
Lp11	27300001	30300000	28.6
Lp11	27600001	30600000	29.44
Lp11	27900001	30900000	29.79
Lp11	28200001	31106568	28.9

## Sheet: Figure 2C
	GO.ID	Term	FS	GeneCount
1	GO:0022904	respiratory electron transport chain	5.3e-14	14
2	GO:0042773	ATP synthesis coupled electron transport	1.2e-13	13
3	GO:0045490	pectin catabolic process	3.6e-13	25
4	GO:0006119	oxidative phosphorylation	4.8e-13	13
5	GO:0044248	cellular catabolic process	7e-12	77
6	GO:1901575	organic substance catabolic process	3.9e-11	76
7	GO:0009056	catabolic process	3.8e-10	81
8	GO:0046271	phenylpropanoid catabolic process	8.8e-10	15
9	GO:0046274	lignin catabolic process	8.8e-10	15
10	GO:0000272	polysaccharide catabolic process	9e-10	27
11	GO:0009808	lignin metabolic process	1.3e-09	15
12	GO:0045333	cellular respiration	1.9e-08	21
13	GO:0071840	cellular component organization or biogenesis	2.2e-08	108
14	GO:0009057	macromolecule catabolic process	2.6e-08	44
15	GO:0015980	energy derivation by oxidation of organic compounds	3.2e-08	23
16	GO:0009072	aromatic amino acid family metabolic process	6.3e-08	18
17	GO:0010393	galacturonan metabolic process	8.2e-08	27
18	GO:0045488	pectin metabolic process	8.2e-08	27
19	GO:0009698	phenylpropanoid metabolic process	1.4e-07	15
20	GO:0042737	drug catabolic process	1.8e-07	30
21	GO:0016052	carbohydrate catabolic process	2.8e-07	31
22	GO:0022900	electron transport chain	5.1e-07	21
23	GO:0016043	cellular component organization	5.7e-07	97
24	GO:0008643	carbohydrate transport	1.5e-06	18
25	GO:0017144	drug metabolic process	1.5e-06	58
26	GO:0006302	double-strand break repair	1.6e-06	8
27	GO:0055114	oxidation-reduction process	1.7e-06	129
28	GO:0042545	cell wall modification	3.7e-06	19
29	GO:0019684	photosynthesis, light reaction	3.8e-06	14
30	GO:0071555	cell wall organization	4.6e-06	36
31	GO:0019748	secondary metabolic process	5.3e-06	15
32	GO:0006562	proline catabolic process	6.5e-06	4
33	GO:0010133	proline catabolic process to glutamate	6.5e-06	4
34	GO:0045229	external encapsulating structure organization	6.9e-06	36
35	GO:1901361	organic cyclic compound catabolic process	1e-05	26
36	GO:0009767	photosynthetic electron transport chain	1.5e-05	6
37	GO:0009664	plant-type cell wall organization	2.5e-05	18
38	GO:0071554	cell wall organization or biogenesis	5.9e-05	36
39	GO:0006091	generation of precursor metabolites and energy	6.4e-05	35
40	GO:0046034	ATP metabolic process	6.6e-05	17
41	GO:0009065	glutamine family amino acid catabolic process	8.5e-05	4
42	GO:0044092	negative regulation of molecular function	0.0001	16
43	GO:0009205	purine ribonucleoside triphosphate metabolic process	0.0001	17
44	GO:0009144	purine nucleoside triphosphate metabolic process	0.00011	17
45	GO:0043933	protein-containing complex subunit organization	0.00013	26
46	GO:0033108	mitochondrial respiratory chain complex assembly	0.00015	4
47	GO:0005975	carbohydrate metabolic process	0.00017	69
48	GO:0071669	plant-type cell wall organization or biogenesis	0.00022	18
49	GO:0009772	photosynthetic electron transport in photosystem II	0.00025	4
50	GO:0008272	sulfate transport	0.00031	4
51	GO:1902358	sulfate transmembrane transport	0.00031	4
52	GO:0019439	aromatic compound catabolic process	0.00035	22
53	GO:0009073	aromatic amino acid family biosynthetic process	0.00039	10
54	GO:0000162	tryptophan biosynthetic process	0.00041	5
55	GO:0046219	indolalkylamine biosynthetic process	0.00041	5
56	GO:0043086	negative regulation of catalytic activity	0.00047	14
57	GO:0009199	ribonucleoside triphosphate metabolic process	0.0005	17
58	GO:0044085	cellular component biogenesis	0.00052	38
59	GO:0042435	indole-containing compound biosynthetic process	0.00061	5
60	GO:0009141	nucleoside triphosphate metabolic process	0.00075	17
61	GO:0010193	response to ozone	0.00082	3
62	GO:1901565	organonitrogen compound catabolic process	0.00083	26
63	GO:0005976	polysaccharide metabolic process	0.00091	32
64	GO:0065003	protein-containing complex assembly	0.00092	21
65	GO:0015979	photosynthesis	0.00092	14
66	GO:0022414	reproductive process	0.00098	23
67	GO:0000003	reproduction	0.00104	23
68	GO:0071702	organic substance transport	0.00106	46
69	GO:0006281	DNA repair	0.00109	16
70	GO:0009126	purine nucleoside monophosphate metabolic process	0.00113	17
71	GO:0009167	purine ribonucleoside monophosphate metabolic process	0.00113	17
72	GO:0006364	rRNA processing	0.00117	11
73	GO:0016072	rRNA metabolic process	0.00126	11
74	GO:0043604	amide biosynthetic process	0.00138	47
75	GO:0015977	carbon fixation	0.00144	5
76	GO:0022607	cellular component assembly	0.00199	27
77	GO:0006006	glucose metabolic process	0.00207	7
78	GO:0006974	cellular response to DNA damage stimulus	0.00207	16
79	GO:0006606	protein import into nucleus	0.00207	5
80	GO:0051391	tRNA acetylation	0.00216	3
81	GO:1990884	RNA acetylation	0.00216	3
82	GO:0051321	meiotic cell cycle	0.00219	7
83	GO:0016575	histone deacetylation	0.00226	5
84	GO:0006568	tryptophan metabolic process	0.00246	5
85	GO:0006586	indolalkylamine metabolic process	0.00246	5
86	GO:0044257	cellular protein catabolic process	0.00255	17
87	GO:0051603	proteolysis involved in cellular protein catabolic process	0.00255	17
88	GO:0019693	ribose phosphate metabolic process	0.00257	22
89	GO:0009150	purine ribonucleotide metabolic process	0.00262	19
90	GO:0051260	protein homooligomerization	0.00262	3
91	GO:0006476	protein deacetylation	0.0029	5
92	GO:0035601	protein deacylation	0.0029	5
93	GO:0098732	macromolecule deacylation	0.0029	5
94	GO:0034622	cellular protein-containing complex assembly	0.00303	18
95	GO:0000726	non-recombinational repair	0.00303	2
96	GO:0006303	double-strand break repair via nonhomologous end joining	0.00303	2
97	GO:0042430	indole-containing compound metabolic process	0.00314	5
98	GO:0015996	chlorophyll catabolic process	0.00314	3
99	GO:0046149	pigment catabolic process	0.00314	3
100	GO:0006163	purine nucleotide metabolic process	0.00316	19

## Sheet: Figure 3B
Species	gene counts
L.purpureus	35
V. angularis	34
C. cajan	13
P. vulgaris	21
M. truncatula	23
A. thaliana	2

## Sheet: Figure 3D
	normalized TPM
gene ID	petal	stem	sepal	leaf
Labpu01g010960	5.52804	108203	0.312362	440.88
Labpu01g019530	1.8226	3.52792	2.24156	0.653483
Labpu01g019550	14.0302	179903	0.156202	450444
Labpu01g019560	3.88101	65.8682	0	356356
Labpu01g019590	0.789307	1.63971	0	4.64207
Labpu04g004150	1.05523	3.71741	0.0688642	0.880507
Labpu04g004160	0	0	0	0
Labpu04g004170	0	0	0	0
Labpu04g004180	0	0	0	0
Labpu04g004190	0	0	0	0
Labpu04g004200	0	0.000176766	0	0
Labpu04g004210	0	0	0	0
Labpu04g004230	0	0	0	0
Labpu04g004240	0	0.0986638	0	0
Labpu04g004260	0	0	0.143166	0
Labpu04g004290	1.50558	1.80086	0.065545	15.2231
Labpu04g004730	0	0	0	0
Labpu04g005030	0	0	0	0
Labpu04g005040	0	0	0	0
Labpu04g005050	0	0	0	0
Labpu04g005060	0	0	0	0
Labpu04g005110	56.6653	451557	0.398067	341572
Labpu04g005120	7.75231	269295	0	357634
Labpu04g005130	2.8361	75.7164	0	141294
Labpu04g005140	68.1871	97.7668	0	52.6038
Labpu04g005150	0	0	0	0
Labpu06g002790	65.8447	270084	0.620271	430708
Labpu06g002900	0.517654	30066	2.23017	69.4307
Labpu06g002910	2.41193	168105	0.354794	277319
Labpu06g002920	0	12.2246	0.122942	83514
Labpu06g002940	0	0	0.076081	1.34528
Labpu06g002950	0.16527	112212	1.29529	134552
Labpu06g002960	17.9254	1222.52	0.787412	347772
Labpu11g020600	0	6.45626	0	9.20601
Labpu11g020610	0	0.484735	0	0
Labpu04g004250	0	0	0	0

## Sheet: Figure 4 (Structure Plot)
	1	2	3				Inset:
purpureus2_21085	0	0	1				K	Reps	Mean LnP(K)	Stdev LnP(K)	Ln'(K)	|Ln''(K)|	Delta K
purpureus4_14419	0	0	1				1	5	-3772842	478.138	—	—	—
purpureus4_13688	0	0	1				2	5	-2184290	20744.5	1588552	955145	46.0434
purpureus4_Highworth	0	0	1				3	5	-1550883	101417	633407	57894272	570.853
bengalensis_21086	0	0	1				4	5	-59000000	125000000	-57000000	125000000	1.0029
bengalensis_7027	0	0	1				5	5	-240000000	357000000	-180000000	258000000	0.721759
purpureus4_LoblollyPole	0	0	1				6	5	-680000000	701000000	-440000000	—	—
purpureus4_21049	0	0	1
feral_50454	0.0032	0.1962	0.8002
feral_50448	0.0008	0.1796	0.8198
uncinatus4_21048	0	1	0
uncinatus4_24750	0	1	0
uncinatus4_21081	0	0.9872	0.0128
uncinatus4_24779	0.1766	0.5008	0.3234
uncinatus2_21045	1	0	0
uncinatus2_24800	1	0	0
uncinatus2_21083	1	0	0
uncinatus2_24796	1	0	0
purpureus2_13692	1	0	0
purpureus2_13695	1	0	0
purpureus2_13704	1	0	0
purpureus2_13694	1	0	0
For data from each run see Supplementary Figure 6

## Sheet: Figure 5A
Accession	Cluster I	Cluster II	Cluster III	Cluster IV	Cluster V	Cluster VI	Cluster VII
ILRI_13692-3	1	0	0	0	0	0	0
ILRI_13694-4	1	0	0	0	0	0	0
ILRI_13695-5	1	0	0	0	0	0	0
ILRI_13697-4	0.998	0	0.001	0	0	0	0
ILRI_13702-9	1	0	0	0	0	0	0
ILRI_13704-7	1	0	0	0	0	0	0
ILRI_14440-17	0.98	0	0	0	0.019	0	0
ILRI_21045-M	1	0	0	0	0	0	0
ILRI_21083-M	1	0	0	0	0	0	0
ILRI_24796-M	1	0	0	0	0	0	0
ILRI_24800-M	1	0	0	0	0	0	0
ILRI_147-23	0.001	0.001	0	0	0.002	0	0.996
ILRI_6528-2	0	0.999	0	0	0	0	0
ILRI_6529-25	0.001	0.994	0	0.004	0	0	0.001
ILRI_6533-15	0	0	0.999	0	0	0	0
ILRI_6534-4	0.001	0.001	0.997	0.001	0	0	0
ILRI_6535-5	0	0	0.747	0.245	0	0.007	0
ILRI_6536-10	0	0.999	0	0	0	0	0
ILRI_6930-10	0	0.688	0.002	0.241	0	0.068	0.001
ILRI_7072-5	0.002	0	0.968	0.027	0	0.001	0.001
ILRI_7278-4	0.001	0.999	0	0	0	0	0
ILRI_7379-6	0	0.002	0	0	0	0.001	0.997
ILRI_7403-3	0.001	0.999	0	0	0	0	0
ILRI_10953-6	0	0.043	0.62	0.332	0	0.003	0.001
ILRI_10979-10	0	0.003	0.7	0.129	0	0.001	0.167
ILRI_11609-14	0.002	0.434	0.514	0.05	0	0	0
ILRI_11610-11	0.002	0.001	0.002	0.003	0	0.992	0
ILRI_11612-4	0	0.044	0	0.767	0	0.182	0.007
ILRI_11613-4	0	0	0.999	0.001	0	0	0
ILRI_11614-6	0	0.002	0.698	0.111	0	0.003	0.186
ILRI_11615-8	0	0.007	0.654	0.179	0.001	0.004	0.155
ILRI_11617-5	0	0	0	0.954	0	0.045	0
ILRI_11618-3	0.002	0	0.005	0.903	0	0.088	0.002
ILRI_11619-3	0	0	0.917	0.002	0	0.01	0.071
ILRI_11629-4	0	0.001	0.729	0.087	0	0.001	0.181
ILRI_11630-3	0.001	0.995	0.003	0.001	0	0	0
ILRI_11631-3	0	0.001	0.998	0	0	0	0
ILRI_11634-5	0.002	0	0	0	0	0	0.998
ILRI_11640-11	0	0.004	0.726	0.095	0	0.001	0.174
ILRI_11641-5	0	0	0.01	0.99	0	0	0
ILRI_11642-4	0	0.04	0	0.757	0	0.181	0.022
ILRI_13688-M	0.004	0.52	0.404	0.002	0	0.069	0.001
ILRI_13689-6	0	0	0.674	0.003	0	0.322	0.001
ILRI_13699-2	0.001	0.001	0.672	0.007	0	0.319	0
ILRI_13700-4	0.001	0.482	0.366	0.037	0	0.112	0.001
ILRI_13701-3	0.006	0.076	0.511	0.08	0	0.327	0
ILRI_14410-2	0	0.003	0	0.995	0	0.001	0
ILRI_14412-4	0.001	0	0.001	0	0	0.996	0.001
ILRI_14413-3	0	0	0.003	0	0	0.997	0
ILRI_14414-6	0	0	0.01	0.004	0	0.007	0.979
ILRI_14415-3	0	0.106	0.01	0.095	0	0.022	0.767
ILRI_14416-2	0	0.034	0.052	0.892	0	0.015	0.007
ILRI_14417-2	0	0	0	0.995	0	0	0.004
ILRI_14418-2	0	0.998	0	0	0	0.001	0.001
ILRI_14420-2	0	0.101	0.039	0.758	0	0.101	0
ILRI_14422-4	0	0.844	0.037	0.055	0	0.006	0.059
ILRI_14423-2	0.001	0.99	0.007	0	0.001	0	0.001
ILRI_14424-3	0.001	0.003	0.056	0.371	0	0.569	0
ILRI_14425-2	0	0.999	0	0	0	0	0
ILRI_14426-2	0	0.998	0.001	0	0	0	0.001
ILRI_14427-3	0	0.229	0.001	0.767	0	0.002	0
ILRI_14429-2	0.002	0	0.001	0	0.001	0.006	0.989
ILRI_14430-2	0	0.998	0	0	0	0.001	0.001
ILRI_14431-2	0	0.995	0.001	0.001	0	0.002	0
ILRI_14434-2	0	0.003	0	0.996	0	0	0
ILRI_14435-3	0	0	0	0	0	1	0
ILRI_14436-8	0	0.105	0.022	0.107	0	0.007	0.758
ILRI_14438-2	0.001	0.995	0	0	0	0.001	0.002
ILRI_14441-2	0	0.996	0.001	0.001	0	0.001	0.001
ILRI_14442-11	0.003	0	0	0.001	0	0.995	0
ILRI_14445-3	0	0.993	0	0.006	0	0	0
ILRI_14446-3	0	0.023	0.882	0.093	0	0	0.001
ILRI_14449-3	0.001	0.997	0	0.001	0	0	0.001
ILRI_14451-3	0	0.999	0	0	0.001	0	0
ILRI_14452-3	0	0.999	0	0	0	0	0.001
ILRI_14453-3	0	0.998	0	0	0	0.001	0
ILRI_14454-3	0	0.991	0	0.008	0	0	0
ILRI_14456-3	0	0	0	0.999	0	0	0
ILRI_14457-3	0	0	0	0.683	0	0.304	0.012
ILRI_14458-2	0	0.999	0	0.001	0	0	0
ILRI_14459-3	0	0.997	0.001	0.001	0	0.001	0
ILRI_14461-2	0	0.003	0	0	0	0	0.996
ILRI_14465-3	0	0.998	0	0.001	0	0	0
ILRI_14466-4	0	0.133	0	0	0	0	0.866
ILRI_14468-4	0	0.001	0	0	0	0	0.999
ILRI_14469-2	0	0.997	0	0	0	0	0.002
ILRI_14470-3	0	0.999	0	0	0	0	0
ILRI_14477-8	0	0.09	0.167	0.606	0	0.111	0.026
ILRI_14478-5	0	0.001	0	0.999	0	0	0
ILRI_14480-3	0	0.021	0.951	0.027	0	0.001	0.001
ILRI_14481-4	0.001	0.982	0.014	0	0	0.003	0
ILRI_14482-2	0	0.995	0.001	0.002	0.001	0.002	0
ILRI_14484-2	0	0	0.013	0.986	0	0	0
ILRI_14485-2	0	0.999	0	0	0	0	0
ILRI_14486-2	0	0	0	0	0	0	0.998
ILRI_14487-2	0	0	0	0	0	0	0.999
ILRI_14488-2	0	0.991	0	0	0	0	0.008
ILRI_14489-2	0	0.997	0.001	0.001	0	0.001	0
ILRI_14490-2	0.001	0.999	0	0	0	0	0
ILRI_14901-4	0	0.001	0.897	0.066	0	0.001	0.035
ILRI_14902-4	0	0	0.913	0.071	0	0.001	0.015
ILRI_14911-6	0.001	0.159	0.412	0.368	0	0.015	0.046
ILRI_14914-3	0	0.014	0.421	0.519	0	0.046	0
ILRI_15436-7	0	0	0	0	0	0.999	0
ILRI_11620-2	0	0.014	0.404	0.573	0	0.006	0.002
ILRI_14433-8	0.001	0.998	0	0	0	0	0
ILRI_14439-3	0	0.998	0.001	0	0	0	0
ILRI_14471-6	0	0	0	0.001	0	0.998	0
ILRI_14476-4	0	0.001	0	0	0	0.999	0
ILRI_14492-4	0.001	0.999	0	0	0	0	0
ILRI_14896-15	0	0.17	0.529	0.122	0	0.052	0.127
ILRI_14898-6	0	0.126	0.249	0.572	0	0.001	0.051
ILRI_14903-7	0.002	0.044	0.192	0.749	0	0.011	0.001
ILRI_14905-4	0	0.087	0.313	0.586	0	0.009	0.005
ILRI_14906-4	0	0.067	0.561	0.227	0	0.011	0.133
ILRI_14907-4	0	0	0	0.998	0	0.001	0
ILRI_18592-6	0	0	0.999	0	0	0	0
ILRI_18593-7	0	0.04	0.186	0.143	0	0.623	0.008
ILRI_18597-5	0	0.019	0.72	0.057	0	0.019	0.184
ILRI_18599-5	0	0.095	0.278	0.625	0	0.001	0.001
ILRI_18600-12	0	0	0.942	0.032	0	0.001	0.025
ILRI_18601-5	0	0	0.999	0	0	0	0
ILRI_18603-5	0.001	0.12	0.071	0.113	0.001	0.002	0.692
ILRI_18605-5	0	0	0	0	0	1	0
ILRI_18609-4	0	0	0.001	0.999	0	0	0.001
ILRI_18611-8	0	0	0.835	0.13	0	0.002	0.032
ILRI_18617-10	0	0.198	0.424	0.272	0	0.089	0.017
ILRI_18622-12	0	0.001	0.96	0.002	0	0.001	0.036
ILRI_18624-13	0.002	0.508	0.447	0.016	0	0.009	0.019
ILRI_18625-6	0	0.003	0.558	0.433	0	0	0.006
ILRI_18626-2	0.001	0.043	0.582	0.023	0.001	0.055	0.295
ILRI_18627-5	0.003	0	0.02	0.006	0	0.003	0.968
ILRI_18628-18	0.001	0.069	0.485	0.392	0	0.016	0.037
ILRI_18629-9	0.002	0.393	0.313	0.21	0	0.002	0.081
ILRI_18632-4	0	0.999	0	0	0	0	0
ILRI_18635-8	0	0.001	0.527	0.11	0	0.359	0.002
ILRI_18636-3	0	0	0.193	0.305	0	0.012	0.49
ILRI_21047-5	0.001	0	0.001	0.512	0.001	0.486	0
ILRI_21055-3	0	0.106	0.38	0.074	0	0.091	0.348
ILRI_21056-4	0	0.049	0.924	0.024	0	0	0.002
ILRI_21060-4	0	0.001	0.999	0	0	0	0
ILRI_21066-5	0.002	0	0.998	0	0	0	0
ILRI_21067-2	0.001	0.002	0.791	0.191	0	0.001	0.015
ILRI_21068-2	0.002	0	0.325	0.673	0	0	0
ILRI_21069-3	0.001	0.05	0.172	0.634	0	0.109	0.033
ILRI_21071-5	0	0.006	0.417	0.466	0	0.07	0.04
ILRI_21072-3	0	0.001	0.487	0.51	0	0.001	0.001
ILRI_21073-2	0.001	0	0.018	0.98	0	0	0
ILRI_21075-4	0.002	0.021	0.882	0.055	0	0.001	0.038
ILRI_21078-5	0.002	0.003	0.985	0.002	0	0.001	0.008
ILRI_21080-2	0.001	0	0.998	0	0	0	0
ILRI_14419-3	0	0.999	0	0	0	0	0
ILRI_14428-2	0	0	0	0.355	0	0.643	0.001
ILRI_14447-3	0.001	0.014	0.98	0	0	0.004	0
ILRI_14448-3	0	0.996	0.002	0	0	0	0.001
ILRI_14463-2	0	0.007	0.001	0.001	0	0.78	0.211
ILRI_14474-6	0	0.023	0	0	0.001	0.974	0
ILRI_14475-7	0	0.062	0.092	0.844	0	0.001	0
ILRI_14479-2	0	0.998	0	0	0	0.001	0.001
ILRI_14483-3	0	0.094	0	0.776	0.004	0	0.125
ILRI_14493-2	0.001	0.001	0	0.602	0	0.395	0.001
ILRI_18604-5	0	0	0	0.965	0	0.034	0
ILRI_18607-7	0	0	0.002	0.997	0	0.001	0
ILRI_18618-3	0	0.046	0.176	0.128	0	0.644	0.006
ILRI_18619-6	0	0	0.997	0.002	0	0	0
ILRI_18637-5	0.003	0.981	0.008	0	0.003	0	0.005
ILRI_21029-5	0.002	0.006	0	0.991	0	0	0
ILRI_21033-5	0	0.087	0.223	0.597	0	0.089	0.004
ILRI_21034-3	0.002	0.996	0.001	0	0	0	0
ILRI_21042-4	0.001	0.003	0.976	0.002	0.001	0.007	0.012
ILRI_21043-5	0.001	0.989	0	0	0	0.008	0
ILRI_21044-3	0.002	0.992	0	0.001	0	0.004	0
ILRI_21048-5	0	0	0	0	1	0	0
ILRI_21049-M	0.016	0.028	0.599	0.308	0	0.048	0.001
ILRI_21059-3	0	0.218	0.447	0.26	0	0.064	0.011
ILRI_21061-5	0.001	0	0	0.004	0	0.994	0
ILRI_21062-4	0	0	0.008	0.988	0	0	0.003
ILRI_21065-3	0	0.431	0.091	0.296	0	0.141	0.041
ILRI_21081-3	0	0	0	0	1	0	0
ILRI_21082-4	0.003	0.014	0.373	0.528	0.052	0.015	0.015
ILRI_21084-3	0.004	0.117	0.168	0.547	0.005	0.159	0
ILRI_21085-3	0.003	0.043	0.121	0.326	0	0.507	0
ILRI_bengalensis_21086-7	0.001	0.004	0	0.336	0	0.659	0
ILRI_21087-3	0.001	0.554	0.112	0.283	0	0.048	0.001
ILRI_21088-4	0.001	0.024	0.97	0.003	0	0	0
ILRI_21089-4	0.001	0.092	0.219	0.593	0	0.093	0.003
ILRI_24747-4	0.001	0.009	0.947	0.032	0	0.003	0.009
ILRI_24750-M	0	0	0	0	1	0	0
ILRI_24768-3	0	0.005	0.41	0.553	0	0.031	0.001
ILRI_24777-3	0	0.042	0.236	0.668	0	0.053	0
ILRI_24778-4	0	0	0	0	1	0	0

## Sheet: Figure 5C
Accession ID	Cluster	PC1	PC2
ILRI_147-23	VII	2.32814	-1.85692
ILRI_6528-2	II	2.61492	-6.1761
ILRI_6529-25	II	2.64784	-6.04932
ILRI_6533-15	III	2.26439	3.46687
ILRI_6534-4	III	2.01776	3.55406
ILRI_6535-5	III	1.9727	4.49799
ILRI_6536-10	II	2.68247	-6.16355
ILRI_6930-10	II	2.46167	-2.06547
ILRI_7072-5	III	1.78095	3.81951
ILRI_7278-4	II	2.64351	-6.18644
ILRI_7379-6	VII	2.4233	-1.9191
ILRI_7403-3	II	2.63398	-6.19479
ILRI_10953-6	III	2.17112	2.70559
ILRI_10979-10	III	2.11835	2.47495
ILRI_11609-14	Admix	1.82485	1.21473
ILRI_11610-11	VI	2.40541	1.02588
ILRI_11612-4	IV	2.45758	1.58641
ILRI_11613-4	III	2.07024	3.59634
ILRI_11614-6	III	2.13007	2.41604
ILRI_11615-8	III	1.94212	2.71025
ILRI_11617-5	IV	2.27587	2.61178
ILRI_11618-3	IV	2.11944	3.45585
ILRI_11619-3	III	2.04622	3.06428
ILRI_11620-2	Admix	2.19531	2.98088
ILRI_11629-4	III	1.9794	2.34814
ILRI_11630-3	II	2.59369	-6.19931
ILRI_11631-3	III	2.03923	2.80305
ILRI_11634-5	VII	2.25936	-1.75647
ILRI_11640-11	III	2.09105	2.27656
ILRI_11641-5	IV	2.25168	2.70959
ILRI_11642-4	IV	2.4619	1.63169
ILRI_13688-M	Admix	1.91838	-0.99054
ILRI_13689-6	III	2.25125	2.32808
ILRI_13692-3	I	-33.1727	-0.67401
ILRI_13694-4	I	-33.1639	-0.572359
ILRI_13695-5	I	-33.1333	-0.616034
ILRI_13697-4	I	-33.1891	-0.73882
ILRI_13699-2	III	2.1087	2.41155
ILRI_13700-4	Admix	1.9777	0.0308129
ILRI_13701-3	Admix	1.90541	2.15848
ILRI_13702-9	I	-33.0914	-0.694624
ILRI_13704-7	I	-33.3472	-0.570036
ILRI_14410-2	IV	2.09679	2.08113
ILRI_14412-4	VI	2.45602	1.10186
ILRI_14413-3	VI	2.54118	1.0069
ILRI_14414-6	VII	2.42156	-1.59385
ILRI_14415-3	VII	2.31904	-1.53965
ILRI_14416-2	IV	2.25759	1.98929
ILRI_14417-2	IV	2.21431	2.13416
ILRI_14418-2	II	2.66718	-6.18751
ILRI_14419-3	II	2.68301	-6.18448
ILRI_14420-2	IV	2.43841	1.25687
ILRI_14422-4	II	2.32667	-4.32374
ILRI_14423-2	II	2.4099	-6.02336
ILRI_14424-3	Admix	1.97793	4.16209
ILRI_14425-2	II	2.67986	-6.20129
ILRI_14426-2	II	2.70964	-6.03999
ILRI_14427-3	IV	1.99132	2.30148
ILRI_14428-2	VI	2.52634	1.3395
ILRI_14429-2	VII	2.24026	-1.78816
ILRI_14430-2	II	2.67443	-6.12772
ILRI_14431-2	II	2.651	-6.07084
ILRI_14433-8	II	2.59509	-6.18058
ILRI_14434-2	IV	2.19185	2.18672
ILRI_14435-3	VI	2.55495	0.953918
ILRI_14436-8	VII	2.23813	-1.43709
ILRI_14438-2	II	2.665	-6.08572
ILRI_14439-3	II	2.65708	-6.13123
ILRI_14440-17	I	-33.3185	-0.242664
ILRI_14441-2	II	2.64649	-6.1726
ILRI_14442-11	VI	2.38356	1.01938
ILRI_14445-3	II	2.64027	-6.21839
ILRI_14446-3	III	1.90105	3.09022
ILRI_14447-3	III	1.89787	3.03609
ILRI_14448-3	II	2.65636	-6.13319
ILRI_14449-3	II	2.64683	-6.1676
ILRI_14451-3	II	2.67665	-6.15933
ILRI_14452-3	II	2.66953	-6.15529
ILRI_14453-3	II	2.65301	-6.15465
ILRI_14454-3	II	2.68651	-6.06447
ILRI_14456-3	IV	2.19191	2.15105
ILRI_14457-3	IV	2.00833	3.40503
ILRI_14458-2	II	2.63406	-6.1422
ILRI_14459-3	II	2.63881	-6.12492
ILRI_14461-2	VII	2.42996	-1.83521
ILRI_14463-2	VI	2.4781	0.702619
ILRI_14465-3	II	2.66415	-6.20947
ILRI_14466-4	VII	2.31744	-2.0209
ILRI_14468-4	VII	2.42899	-1.86231
ILRI_14469-2	II	2.70141	-6.2301
ILRI_14470-3	II	2.67088	-6.19593
ILRI_14471-6	VI	2.56662	0.988673
ILRI_14474-6	VI	2.5203	0.913304
ILRI_14475-7	IV	2.36994	1.73291
ILRI_14476-4	VI	2.5983	0.926192
ILRI_14477-8	IV	2.30945	2.44951
ILRI_14478-5	IV	2.26686	2.00399
ILRI_14479-2	II	2.67293	-6.14926
ILRI_14480-3	III	2.09683	3.97231
ILRI_14481-4	II	2.63874	-5.76279
ILRI_14482-2	II	2.66422	-6.01177
ILRI_14483-3	IV	2.00049	0.994161
ILRI_14484-2	IV	2.18425	2.70577
ILRI_14485-2	II	2.68762	-6.14396
ILRI_14486-2	VII	2.3834	-1.83551
ILRI_14487-2	VII	2.43295	-1.89434
ILRI_14488-2	II	2.69547	-6.19164
ILRI_14489-2	II	2.62029	-6.13487
ILRI_14490-2	II	2.64464	-6.12591
ILRI_14492-4	II	2.67994	-6.21468
ILRI_14493-2	IV	2.39892	1.97871
ILRI_14896-15	Admix	2.21928	1.08717
ILRI_14898-6	Admix	2.03307	3.32197
ILRI_14901-4	III	1.96817	3.59108
ILRI_14902-4	III	2.15443	3.27571
ILRI_14903-7	IV	1.56639	5.54864
ILRI_14905-4	Admix	1.98381	2.87154
ILRI_14906-4	Admix	1.12635	5.88418
ILRI_14907-4	IV	2.24548	2.67813
ILRI_14911-6	Admix	2.22115	1.44006
ILRI_14914-3	Admix	2.24173	2.2661
ILRI_15436-7	VI	2.61634	0.970994
ILRI_18592-6	III	2.08032	3.48754
ILRI_18593-7	VI	2.08417	1.20849
ILRI_18597-5	III	1.99601	2.16599
ILRI_18599-5	IV	2.23735	2.07877
ILRI_18600-12	III	2.05218	3.35421
ILRI_18601-5	III	2.17998	3.74964
ILRI_18603-5	VII	1.98096	-0.842739
ILRI_18604-5	IV	2.35521	2.40483
ILRI_18605-5	VI	2.546	0.997908
ILRI_18607-7	IV	2.24678	2.59792
ILRI_18609-4	IV	2.24854	2.61538
ILRI_18611-8	III	2.24203	3.13173
ILRI_18617-10	Admix	1.27698	5.78109
ILRI_18618-3	VI	2.07561	1.21234
ILRI_18619-6	III	2.23326	3.71706
ILRI_18622-12	III	2.06468	3.16704
ILRI_18624-13	Admix	2.06796	0.474481
ILRI_18625-6	Admix	2.0702	3.80233
ILRI_18626-2	Admix	1.95886	1.48654
ILRI_18627-5	VII	2.22535	-1.31378
ILRI_18628-13	Admix	1.1908	7.91169
ILRI_18629-9	Admix	2.18861	-0.603549
ILRI_18632-4	II	2.66624	-6.18987
ILRI_18635-8	Admix	1.9376	2.94767
ILRI_18636-3	Admix	1.7375	5.42044
ILRI_18637-5	II	2.44909	-5.88821
ILRI_21029-5	IV	1.99575	2.14966
ILRI_21033-5	IV	2.44411	1.59406
ILRI_21034-3	II	2.55042	-6.08053
ILRI_21042-4	III	1.75859	3.08988
ILRI_21043-5	II	2.45196	-6.03668
ILRI_21044-3	II	2.49412	-6.13263
ILRI_21045-M	I	-29.5005	-0.43173
ILRI_21047-5	Admix	2.05396	1.66709
ILRI_21048-5	V	-10.471	0.0780533
ILRI_21049-M	III	1.26579	2.73104
ILRI_21055-3	Admix	2.22197	0.752402
ILRI_21056-4	III	2.22773	2.97998
ILRI_21059-3	Admix	2.27198	0.816695
ILRI_21060-4	III	2.11062	3.2831
ILRI_21061-5	VI	2.40142	1.04265
ILRI_21062-4	IV	2.34489	2.85341
ILRI_21065-3	Admix	2.25553	-1.60047
ILRI_21066-5	III	1.95792	3.38754
ILRI_21067-2	III	2.22869	2.77838
ILRI_21068-2	IV	1.88419	3.33831
ILRI_21069-3	IV	2.24948	2.0103
ILRI_21071-5	Admix	2.48975	2.28513
ILRI_21072-3	Admix	2.36886	2.58169
ILRI_21073-2	IV	2.10683	2.93992
ILRI_21075-4	III	1.68006	3.61279
ILRI_21078-5	III	1.89915	3.53358
ILRI_21080-2	III	1.99781	3.44089
ILRI_21081-3	V	-12.202	0.295318
ILRI_21082-4	Admix	-0.77841	7.69236
ILRI_21083-M	I	-29.4378	-0.453973
ILRI_21084-3	Admix	1.96616	1.79289
ILRI_21085-3	Admix	1.40191	5.01776
ILRI_bengalensis_21086-7	VI	2.29481	1.4671
ILRI_21087-3	Admix	2.07997	0.999456
ILRI_21088-4	III	2.01706	3.23863
ILRI_21089-4	Admix	2.4717	1.48737
ILRI_24747-4	III	2.13533	3.15283
ILRI_24750-M	V	-10.8731	0.40684
ILRI_24768-3	Admix	2.11234	2.5141
ILRI_24777-3	IV	2.34366	1.92646
ILRI_24778-4	V	-12.0652	0.433227
ILRI_24796-M	I	-29.4442	-0.490758
ILRI_24800-M	I	-29.4195	-0.524799

## Sheet: Figure 6
Chromosome	Position	No of Significant Models	Highest log (p)
Lp08	24038488	4	12.41
Lp10	4707747	3	6.57
Lp08	24038488	5	9.62
Lp02	7611526	2	6.34
Lp08	24038488	2	6.92
Lp03	47543687	3	6.78
Lp04	30542557	4	6.27
Lp03	48868491	2	7.23
Lp03	9993233	2	6.75
Lp06	12569256	2	7.7
Lp04	6221408	2	5.07
Lp05	22796506	3	5.69
Lp06	26336574	2	8.3
Lp03	3183668	2	12.14
Lp06	24304350	3	10.52
Lp06	2531646	2	9
Lp07	5711942	5	14.7
Lp07	35806317	3	6.72

[truncated: 8 more sheets: Supplementary Figure 3A, Supplementary Figure 3B, Supplementary Figure 4, Supplementary Figure 6, Supplementary Figure 7, Supplementary Figure 8 , Supplementary Figure 9, Supplementary Figure 10]
